# Supplementary material for: Open science resources for the discovery and analysis of Tara Oceans data
Source: Sci Data. 2015 May 26;2:150023. doi: 10.1038/sdata.2015.23 (PMC4443879; doi:10.1038/sdata.2015.23)
Supplement: Supplementary file 1 [file sdata201523-isa1.zip]

Archive with 3 entries (3 files):
- i_Investigation.txt
- s_study_Pesant.txt
- a_assay_Pesant.txt
