# Supplementary material for: Open science resources for the discovery and analysis of Tara Oceans data
Source: Sci Data. 2015 May 26;2:150023. doi: 10.1038/sdata.2015.23 (PMC4443879; doi:10.1038/sdata.2015.23)
Supplement: Supplementary file 1 [file sdata201523-isa1.zip › s_study_Pesant.txt]

Source Name	Comment[Campaign Data File]	Comment[Campaign Data Repository]	Comment[Campaign Data Record Accession]	Comment[Campaign Data Record URI]	Characteristics[environment type]	Term Source REF	Term Accession Number	Characteristics[geographical location]	Term Source REF	Term Accession Number	Characteristics[marine region]	Term Source REF	Term Accession Number	Comment[start port locality]	Characteristics[start port latitude]	Unit	Term Source REF	Term Accession Number	Characteristics[start port longitude]	Unit	Term Source REF	Term Accession Number	Comment[end port locality]	Characteristics[end port latitude]	Unit	Term Source REF	Term Accession Number	Characteristics[end port longitude]	Unit	Term Source REF	Term Accession Number	Comment[scientific interest]	Protocol REF	Sample Name	Comment[Station Data File]	Comment[Station Data Repository]	Comment[Station Data Record Accession]	Comment[Station Data Record URI]
TARA_20090905Z	https://ws.pangaea.de/dds-fdp/rest/panquery?datasetDOI=doi.pangaea.de/10.1594/PANGAEA.842191&filterParameter=Campaign&filterValue=TARA_20090905Z	Pangaea	10.1594/PANGAEA.842191	http://doi.pangaea.de/10.1594/PANGAEA.842191	marine biome	ENVO	ENVO:00000447	Bay of Biscay	GAZ	GAZ:00008957	(NADR) North Atlantic Drift Province	MRGID	MRGID:21453	Lorient	47.31	degree	UO	UO:0000185	-3.867	degree	UO	UO:0000185	Lisbon	40.225	degree	UO	UO:0000185	-10.651	degree	UO	UO:0000185	Bay of Biscay waters, material and procedures testing	SV Tara	TARA_001	https://ws.pangaea.de/dds-fdp/rest/panquery?datasetDOI=doi.pangaea.de/10.1594/PANGAEA.842237&filterParameter=Station&filterValue=TARA_001	Pangaea	10.1594/PANGAEA.842237	http://doi.pangaea.de/10.1594/PANGAEA.842237
TARA_20090905Z	https://ws.pangaea.de/dds-fdp/rest/panquery?datasetDOI=doi.pangaea.de/10.1594/PANGAEA.842191&filterParameter=Campaign&filterValue=TARA_20090905Z	Pangaea	10.1594/PANGAEA.842191	http://doi.pangaea.de/10.1594/PANGAEA.842191	marine biome	ENVO	ENVO:00000447	Bay of Biscay	GAZ	GAZ:00008957	(NADR) North Atlantic Drift Province	MRGID	MRGID:21453	Lorient	47.31	degree	UO	UO:0000185	-3.867	degree	UO	UO:0000185	Lisbon	40.225	degree	UO	UO:0000185	-10.651	degree	UO	UO:0000185	Bay of Biscay waters, material and procedures testing	SV Tara	TARA_002	https://ws.pangaea.de/dds-fdp/rest/panquery?datasetDOI=doi.pangaea.de/10.1594/PANGAEA.842237&filterParameter=Station&filterValue=TARA_002	Pangaea	10.1594/PANGAEA.842237	http://doi.pangaea.de/10.1594/PANGAEA.842237
TARA_20090913Z	https://ws.pangaea.de/dds-fdp/rest/panquery?datasetDOI=doi.pangaea.de/10.1594/PANGAEA.842191&filterParameter=Campaign&filterValue=TARA_20090913Z	Pangaea	10.1594/PANGAEA.842191	http://doi.pangaea.de/10.1594/PANGAEA.842191	marine biome	ENVO	ENVO:00000447	Strait of Gibraltar	GAZ	GAZ:00008912	(NAST-E) North Atlantic Subtropical Gyral Province	MRGID	MRGID:21467	Lisbon	38.555	degree	UO	UO:0000186	-9.394	degree	UO	UO:0000186	Tangier	35.793	degree	UO	UO:0000185	-5.787	degree	UO	UO:0000185	Sampling in the Gibraltar straits	SV Tara	TARA_003	https://ws.pangaea.de/dds-fdp/rest/panquery?datasetDOI=doi.pangaea.de/10.1594/PANGAEA.842237&filterParameter=Station&filterValue=TARA_003	Pangaea	10.1594/PANGAEA.842237	http://doi.pangaea.de/10.1594/PANGAEA.842237
TARA_20090913Z	https://ws.pangaea.de/dds-fdp/rest/panquery?datasetDOI=doi.pangaea.de/10.1594/PANGAEA.842191&filterParameter=Campaign&filterValue=TARA_20090913Z	Pangaea	10.1594/PANGAEA.842191	http://doi.pangaea.de/10.1594/PANGAEA.842191	marine biome	ENVO	ENVO:00000447	Strait of Gibraltar	GAZ	GAZ:00008912	(NAST-E) North Atlantic Subtropical Gyral Province	MRGID	MRGID:21467	Lisbon	38.555	degree	UO	UO:0000186	-9.394	degree	UO	UO:0000186	Tangier	35.793	degree	UO	UO:0000185	-5.787	degree	UO	UO:0000185	Sampling in the Gibraltar straits	SV Tara	TARA_004	https://ws.pangaea.de/dds-fdp/rest/panquery?datasetDOI=doi.pangaea.de/10.1594/PANGAEA.842237&filterParameter=Station&filterValue=TARA_004	Pangaea	10.1594/PANGAEA.842237	http://doi.pangaea.de/10.1594/PANGAEA.842237
TARA_20090919Z	https://ws.pangaea.de/dds-fdp/rest/panquery?datasetDOI=doi.pangaea.de/10.1594/PANGAEA.842191&filterParameter=Campaign&filterValue=TARA_20090919Z	Pangaea	10.1594/PANGAEA.842191	http://doi.pangaea.de/10.1594/PANGAEA.842191	marine biome	ENVO	ENVO:00000447	Mediterranean Sea	GAZ	GAZ:00002287	(MEDI) Mediterranean Sea, Black Sea Province	MRGID	MRGID:21465	Tangier	35.8	degree	UO	UO:0000187	-5.785	degree	UO	UO:0000187	Algiers	36.817	degree	UO	UO:0000185	3.108	degree	UO	UO:0000185	Characterisation of systems with contrasting productivity	SV Tara	TARA_005	https://ws.pangaea.de/dds-fdp/rest/panquery?datasetDOI=doi.pangaea.de/10.1594/PANGAEA.842237&filterParameter=Station&filterValue=TARA_005	Pangaea	10.1594/PANGAEA.842237	http://doi.pangaea.de/10.1594/PANGAEA.842237
TARA_20090919Z	https://ws.pangaea.de/dds-fdp/rest/panquery?datasetDOI=doi.pangaea.de/10.1594/PANGAEA.842191&filterParameter=Campaign&filterValue=TARA_20090919Z	Pangaea	10.1594/PANGAEA.842191	http://doi.pangaea.de/10.1594/PANGAEA.842191	marine biome	ENVO	ENVO:00000447	Mediterranean Sea	GAZ	GAZ:00002287	(MEDI) Mediterranean Sea, Black Sea Province	MRGID	MRGID:21465	Tangier	35.8	degree	UO	UO:0000187	-5.785	degree	UO	UO:0000187	Algiers	36.817	degree	UO	UO:0000185	3.108	degree	UO	UO:0000185	Characterisation of systems with contrasting productivity	SV Tara	TARA_006	https://ws.pangaea.de/dds-fdp/rest/panquery?datasetDOI=doi.pangaea.de/10.1594/PANGAEA.842237&filterParameter=Station&filterValue=TARA_006	Pangaea	10.1594/PANGAEA.842237	http://doi.pangaea.de/10.1594/PANGAEA.842237
TARA_20090919Z	https://ws.pangaea.de/dds-fdp/rest/panquery?datasetDOI=doi.pangaea.de/10.1594/PANGAEA.842191&filterParameter=Campaign&filterValue=TARA_20090919Z	Pangaea	10.1594/PANGAEA.842191	http://doi.pangaea.de/10.1594/PANGAEA.842191	marine biome	ENVO	ENVO:00000447	Mediterranean Sea	GAZ	GAZ:00002287	(MEDI) Mediterranean Sea, Black Sea Province	MRGID	MRGID:21465	Tangier	35.8	degree	UO	UO:0000187	-5.785	degree	UO	UO:0000187	Algiers	36.817	degree	UO	UO:0000185	3.108	degree	UO	UO:0000185	Characterisation of systems with contrasting productivity	SV Tara	TARA_007	https://ws.pangaea.de/dds-fdp/rest/panquery?datasetDOI=doi.pangaea.de/10.1594/PANGAEA.842237&filterParameter=Station&filterValue=TARA_007	Pangaea	10.1594/PANGAEA.842237	http://doi.pangaea.de/10.1594/PANGAEA.842237
TARA_20090926Z	https://ws.pangaea.de/dds-fdp/rest/panquery?datasetDOI=doi.pangaea.de/10.1594/PANGAEA.842191&filterParameter=Campaign&filterValue=TARA_20090926Z	Pangaea	10.1594/PANGAEA.842191	http://doi.pangaea.de/10.1594/PANGAEA.842191	marine biome	ENVO	ENVO:00000447	Mediterranean Sea, Western Basin	GAZ	GAZ:00008959	(MEDI) Mediterranean Sea, Black Sea Province	MRGID	MRGID:21465	Algiers	36.882	degree	UO	UO:0000188	3.159	degree	UO	UO:0000188	Barcelona	41.276	degree	UO	UO:0000185	2.266	degree	UO	UO:0000185	West Mediterranean basin. Barcelona time series station (point D)	SV Tara	TARA_008	https://ws.pangaea.de/dds-fdp/rest/panquery?datasetDOI=doi.pangaea.de/10.1594/PANGAEA.842237&filterParameter=Station&filterValue=TARA_008	Pangaea	10.1594/PANGAEA.842237	http://doi.pangaea.de/10.1594/PANGAEA.842237
TARA_20090926Z	https://ws.pangaea.de/dds-fdp/rest/panquery?datasetDOI=doi.pangaea.de/10.1594/PANGAEA.842191&filterParameter=Campaign&filterValue=TARA_20090926Z	Pangaea	10.1594/PANGAEA.842191	http://doi.pangaea.de/10.1594/PANGAEA.842191	marine biome	ENVO	ENVO:00000447	Mediterranean Sea, Western Basin	GAZ	GAZ:00008959	(MEDI) Mediterranean Sea, Black Sea Province	MRGID	MRGID:21465	Algiers	36.882	degree	UO	UO:0000188	3.159	degree	UO	UO:0000188	Barcelona	41.276	degree	UO	UO:0000185	2.266	degree	UO	UO:0000185	West Mediterranean basin. Barcelona time series station (point D)	SV Tara	TARA_009	https://ws.pangaea.de/dds-fdp/rest/panquery?datasetDOI=doi.pangaea.de/10.1594/PANGAEA.842237&filterParameter=Station&filterValue=TARA_009	Pangaea	10.1594/PANGAEA.842237	http://doi.pangaea.de/10.1594/PANGAEA.842237
TARA_20090926Z	https://ws.pangaea.de/dds-fdp/rest/panquery?datasetDOI=doi.pangaea.de/10.1594/PANGAEA.842191&filterParameter=Campaign&filterValue=TARA_20090926Z	Pangaea	10.1594/PANGAEA.842191	http://doi.pangaea.de/10.1594/PANGAEA.842191	marine biome	ENVO	ENVO:00000447	Mediterranean Sea, Western Basin	GAZ	GAZ:00008959	(MEDI) Mediterranean Sea, Black Sea Province	MRGID	MRGID:21465	Algiers	36.882	degree	UO	UO:0000188	3.159	degree	UO	UO:0000188	Barcelona	41.276	degree	UO	UO:0000185	2.266	degree	UO	UO:0000185	West Mediterranean basin. Barcelona time series station (point D)	SV Tara	TARA_010	https://ws.pangaea.de/dds-fdp/rest/panquery?datasetDOI=doi.pangaea.de/10.1594/PANGAEA.842237&filterParameter=Station&filterValue=TARA_010	Pangaea	10.1594/PANGAEA.842237	http://doi.pangaea.de/10.1594/PANGAEA.842237
TARA_20090926Z	https://ws.pangaea.de/dds-fdp/rest/panquery?datasetDOI=doi.pangaea.de/10.1594/PANGAEA.842191&filterParameter=Campaign&filterValue=TARA_20090926Z	Pangaea	10.1594/PANGAEA.842191	http://doi.pangaea.de/10.1594/PANGAEA.842191	marine biome	ENVO	ENVO:00000447	Mediterranean Sea, Western Basin	GAZ	GAZ:00008959	(MEDI) Mediterranean Sea, Black Sea Province	MRGID	MRGID:21465	Algiers	36.882	degree	UO	UO:0000188	3.159	degree	UO	UO:0000188	Barcelona	41.276	degree	UO	UO:0000185	2.266	degree	UO	UO:0000185	West Mediterranean basin. Barcelona time series station (point D)	SV Tara	TARA_011	https://ws.pangaea.de/dds-fdp/rest/panquery?datasetDOI=doi.pangaea.de/10.1594/PANGAEA.842237&filterParameter=Station&filterValue=TARA_011	Pangaea	10.1594/PANGAEA.842237	http://doi.pangaea.de/10.1594/PANGAEA.842237
TARA_20091011Z	https://ws.pangaea.de/dds-fdp/rest/panquery?datasetDOI=doi.pangaea.de/10.1594/PANGAEA.842191&filterParameter=Campaign&filterValue=TARA_20091011Z	Pangaea	10.1594/PANGAEA.842191	http://doi.pangaea.de/10.1594/PANGAEA.842191	marine biome	ENVO	ENVO:00000447	Ligurian Sea	GAZ	GAZ:00008915	(MEDI) Mediterranean Sea, Black Sea Province	MRGID	MRGID:21465	Nice	43.658	degree	UO	UO:0000190	7.311	degree	UO	UO:0000190	Bizerte	37.34	degree	UO	UO:0000185	10.046	degree	UO	UO:0000185	Ligurian sea sampling, DYFAMED time series station	SV Tara	TARA_012	https://ws.pangaea.de/dds-fdp/rest/panquery?datasetDOI=doi.pangaea.de/10.1594/PANGAEA.842237&filterParameter=Station&filterValue=TARA_012	Pangaea	10.1594/PANGAEA.842237	http://doi.pangaea.de/10.1594/PANGAEA.842237
TARA_20091011Z	https://ws.pangaea.de/dds-fdp/rest/panquery?datasetDOI=doi.pangaea.de/10.1594/PANGAEA.842191&filterParameter=Campaign&filterValue=TARA_20091011Z	Pangaea	10.1594/PANGAEA.842191	http://doi.pangaea.de/10.1594/PANGAEA.842191	marine biome	ENVO	ENVO:00000447	Ligurian Sea	GAZ	GAZ:00008915	(MEDI) Mediterranean Sea, Black Sea Province	MRGID	MRGID:21465	Nice	43.658	degree	UO	UO:0000190	7.311	degree	UO	UO:0000190	Bizerte	37.34	degree	UO	UO:0000185	10.046	degree	UO	UO:0000185	Ligurian sea sampling, DYFAMED time series station	SV Tara	TARA_013	https://ws.pangaea.de/dds-fdp/rest/panquery?datasetDOI=doi.pangaea.de/10.1594/PANGAEA.842237&filterParameter=Station&filterValue=TARA_013	Pangaea	10.1594/PANGAEA.842237	http://doi.pangaea.de/10.1594/PANGAEA.842237
TARA_20091019Z	https://ws.pangaea.de/dds-fdp/rest/panquery?datasetDOI=doi.pangaea.de/10.1594/PANGAEA.842191&filterParameter=Campaign&filterValue=TARA_20091019Z	Pangaea	10.1594/PANGAEA.842191	http://doi.pangaea.de/10.1594/PANGAEA.842191	marine biome	ENVO	ENVO:00000447	Tyrrhenian Sea	GAZ	GAZ:00008431	(MEDI) Mediterranean Sea, Black Sea Province	MRGID	MRGID:21465	Bizerte	37.355	degree	UO	UO:0000191	9.956	degree	UO	UO:0000191	Naples	40.759	degree	UO	UO:0000185	14.213	degree	UO	UO:0000185	Eastern part of the Sicilian Straits and southern Tyrrhenian Sea sampling	SV Tara	TARA_014	https://ws.pangaea.de/dds-fdp/rest/panquery?datasetDOI=doi.pangaea.de/10.1594/PANGAEA.842237&filterParameter=Station&filterValue=TARA_014	Pangaea	10.1594/PANGAEA.842237	http://doi.pangaea.de/10.1594/PANGAEA.842237
TARA_20091025Z	https://ws.pangaea.de/dds-fdp/rest/panquery?datasetDOI=doi.pangaea.de/10.1594/PANGAEA.842191&filterParameter=Campaign&filterValue=TARA_20091025Z	Pangaea	10.1594/PANGAEA.842191	http://doi.pangaea.de/10.1594/PANGAEA.842191	marine biome	ENVO	ENVO:00000447	Mediterranean Sea	GAZ	GAZ:00002287	(MEDI) Mediterranean Sea, Black Sea Province	MRGID	MRGID:21465	Naples	40.76	degree	UO	UO:0000192	14.245	degree	UO	UO:0000192	Valetta	36.289	degree	UO	UO:0000185	14.334	degree	UO	UO:0000185	Sampling of Western Ionian sea and eastern part of the Sicilian Straits.	SV Tara	TARA_015	https://ws.pangaea.de/dds-fdp/rest/panquery?datasetDOI=doi.pangaea.de/10.1594/PANGAEA.842237&filterParameter=Station&filterValue=TARA_015	Pangaea	10.1594/PANGAEA.842237	http://doi.pangaea.de/10.1594/PANGAEA.842237
TARA_20091025Z	https://ws.pangaea.de/dds-fdp/rest/panquery?datasetDOI=doi.pangaea.de/10.1594/PANGAEA.842191&filterParameter=Campaign&filterValue=TARA_20091025Z	Pangaea	10.1594/PANGAEA.842191	http://doi.pangaea.de/10.1594/PANGAEA.842191	marine biome	ENVO	ENVO:00000447	Mediterranean Sea	GAZ	GAZ:00002287	(MEDI) Mediterranean Sea, Black Sea Province	MRGID	MRGID:21465	Naples	40.76	degree	UO	UO:0000192	14.245	degree	UO	UO:0000192	Valetta	36.289	degree	UO	UO:0000185	14.334	degree	UO	UO:0000185	Sampling of Western Ionian sea and eastern part of the Sicilian Straits.	SV Tara	TARA_016	https://ws.pangaea.de/dds-fdp/rest/panquery?datasetDOI=doi.pangaea.de/10.1594/PANGAEA.842237&filterParameter=Station&filterValue=TARA_016	Pangaea	10.1594/PANGAEA.842237	http://doi.pangaea.de/10.1594/PANGAEA.842237
TARA_20091025Z	https://ws.pangaea.de/dds-fdp/rest/panquery?datasetDOI=doi.pangaea.de/10.1594/PANGAEA.842191&filterParameter=Campaign&filterValue=TARA_20091025Z	Pangaea	10.1594/PANGAEA.842191	http://doi.pangaea.de/10.1594/PANGAEA.842191	marine biome	ENVO	ENVO:00000447	Mediterranean Sea	GAZ	GAZ:00002287	(MEDI) Mediterranean Sea, Black Sea Province	MRGID	MRGID:21465	Naples	40.76	degree	UO	UO:0000192	14.245	degree	UO	UO:0000192	Valetta	36.289	degree	UO	UO:0000185	14.334	degree	UO	UO:0000185	Sampling of Western Ionian sea and eastern part of the Sicilian Straits.	SV Tara	TARA_017	https://ws.pangaea.de/dds-fdp/rest/panquery?datasetDOI=doi.pangaea.de/10.1594/PANGAEA.842237&filterParameter=Station&filterValue=TARA_017	Pangaea	10.1594/PANGAEA.842237	http://doi.pangaea.de/10.1594/PANGAEA.842237
TARA_20091031Z	https://ws.pangaea.de/dds-fdp/rest/panquery?datasetDOI=doi.pangaea.de/10.1594/PANGAEA.842191&filterParameter=Campaign&filterValue=TARA_20091031Z	Pangaea	10.1594/PANGAEA.842191	http://doi.pangaea.de/10.1594/PANGAEA.842191	marine biome	ENVO	ENVO:00000447	Ionian Sea	GAZ	GAZ:00008916	(MEDI) Mediterranean Sea, Black Sea Province	MRGID	MRGID:21465	Valetta	35.895	degree	UO	UO:0000193	14.593	degree	UO	UO:0000193	Tripoli	32.92	degree	UO	UO:0000185	13.219	degree	UO	UO:0000185	Southern Ionian Sea sampling	SV Tara	TARA_018	https://ws.pangaea.de/dds-fdp/rest/panquery?datasetDOI=doi.pangaea.de/10.1594/PANGAEA.842237&filterParameter=Station&filterValue=TARA_018	Pangaea	10.1594/PANGAEA.842237	http://doi.pangaea.de/10.1594/PANGAEA.842237
TARA_20091108Z	https://ws.pangaea.de/dds-fdp/rest/panquery?datasetDOI=doi.pangaea.de/10.1594/PANGAEA.842191&filterParameter=Campaign&filterValue=TARA_20091108Z	Pangaea	10.1594/PANGAEA.842191	http://doi.pangaea.de/10.1594/PANGAEA.842191	marine biome	ENVO	ENVO:00000447	Mediterranean Sea	GAZ	GAZ:00002287	(MEDI) Mediterranean Sea, Black Sea Province	MRGID	MRGID:21465	Tripoli	32.8	degree	UO	UO:0000194	13.1	degree	UO	UO:0000194	Valetta	32.8	degree	UO	UO:0000185	13.1	degree	UO	UO:0000185		SV Tara	TARA_019	https://ws.pangaea.de/dds-fdp/rest/panquery?datasetDOI=doi.pangaea.de/10.1594/PANGAEA.842237&filterParameter=Station&filterValue=TARA_019	Pangaea	10.1594/PANGAEA.842237	http://doi.pangaea.de/10.1594/PANGAEA.842237
TARA_20091111Z	https://ws.pangaea.de/dds-fdp/rest/panquery?datasetDOI=doi.pangaea.de/10.1594/PANGAEA.842191&filterParameter=Campaign&filterValue=TARA_20091111Z	Pangaea	10.1594/PANGAEA.842191	http://doi.pangaea.de/10.1594/PANGAEA.842191	marine biome	ENVO	ENVO:00000447	Adriatic Sea	GAZ	GAZ:00007625	(MEDI) Mediterranean Sea, Black Sea Province	MRGID	MRGID:21465	Valetta	36.355	degree	UO	UO:0000195	15.455	degree	UO	UO:0000195	Dubrovnik	42.287	degree	UO	UO:0000185	17.876	degree	UO	UO:0000185	Adriatic sea inflow	SV Tara	TARA_020	https://ws.pangaea.de/dds-fdp/rest/panquery?datasetDOI=doi.pangaea.de/10.1594/PANGAEA.842237&filterParameter=Station&filterValue=TARA_020	Pangaea	10.1594/PANGAEA.842237	http://doi.pangaea.de/10.1594/PANGAEA.842237
TARA_20091111Z	https://ws.pangaea.de/dds-fdp/rest/panquery?datasetDOI=doi.pangaea.de/10.1594/PANGAEA.842191&filterParameter=Campaign&filterValue=TARA_20091111Z	Pangaea	10.1594/PANGAEA.842191	http://doi.pangaea.de/10.1594/PANGAEA.842191	marine biome	ENVO	ENVO:00000447	Adriatic Sea	GAZ	GAZ:00007625	(MEDI) Mediterranean Sea, Black Sea Province	MRGID	MRGID:21465	Valetta	36.355	degree	UO	UO:0000195	15.455	degree	UO	UO:0000195	Dubrovnik	42.287	degree	UO	UO:0000185	17.876	degree	UO	UO:0000185	Adriatic sea inflow	SV Tara	TARA_021	https://ws.pangaea.de/dds-fdp/rest/panquery?datasetDOI=doi.pangaea.de/10.1594/PANGAEA.842237&filterParameter=Station&filterValue=TARA_021	Pangaea	10.1594/PANGAEA.842237	http://doi.pangaea.de/10.1594/PANGAEA.842237
TARA_20091111Z	https://ws.pangaea.de/dds-fdp/rest/panquery?datasetDOI=doi.pangaea.de/10.1594/PANGAEA.842191&filterParameter=Campaign&filterValue=TARA_20091111Z	Pangaea	10.1594/PANGAEA.842191	http://doi.pangaea.de/10.1594/PANGAEA.842191	marine biome	ENVO	ENVO:00000447	Adriatic Sea	GAZ	GAZ:00007625	(MEDI) Mediterranean Sea, Black Sea Province	MRGID	MRGID:21465	Valetta	36.355	degree	UO	UO:0000195	15.455	degree	UO	UO:0000195	Dubrovnik	42.287	degree	UO	UO:0000185	17.876	degree	UO	UO:0000185	Adriatic sea inflow	SV Tara	TARA_022	https://ws.pangaea.de/dds-fdp/rest/panquery?datasetDOI=doi.pangaea.de/10.1594/PANGAEA.842237&filterParameter=Station&filterValue=TARA_022	Pangaea	10.1594/PANGAEA.842237	http://doi.pangaea.de/10.1594/PANGAEA.842237
TARA_20091111Z	https://ws.pangaea.de/dds-fdp/rest/panquery?datasetDOI=doi.pangaea.de/10.1594/PANGAEA.842191&filterParameter=Campaign&filterValue=TARA_20091111Z	Pangaea	10.1594/PANGAEA.842191	http://doi.pangaea.de/10.1594/PANGAEA.842191	marine biome	ENVO	ENVO:00000447	Adriatic Sea	GAZ	GAZ:00007625	(MEDI) Mediterranean Sea, Black Sea Province	MRGID	MRGID:21465	Valetta	36.355	degree	UO	UO:0000195	15.455	degree	UO	UO:0000195	Dubrovnik	42.287	degree	UO	UO:0000185	17.876	degree	UO	UO:0000185	Adriatic sea inflow	SV Tara	TARA_023	https://ws.pangaea.de/dds-fdp/rest/panquery?datasetDOI=doi.pangaea.de/10.1594/PANGAEA.842237&filterParameter=Station&filterValue=TARA_023	Pangaea	10.1594/PANGAEA.842237	http://doi.pangaea.de/10.1594/PANGAEA.842237
TARA_20091111Z	https://ws.pangaea.de/dds-fdp/rest/panquery?datasetDOI=doi.pangaea.de/10.1594/PANGAEA.842191&filterParameter=Campaign&filterValue=TARA_20091111Z	Pangaea	10.1594/PANGAEA.842191	http://doi.pangaea.de/10.1594/PANGAEA.842191	marine biome	ENVO	ENVO:00000447	Adriatic Sea	GAZ	GAZ:00007625	(MEDI) Mediterranean Sea, Black Sea Province	MRGID	MRGID:21465	Valetta	36.355	degree	UO	UO:0000195	15.455	degree	UO	UO:0000195	Dubrovnik	42.287	degree	UO	UO:0000185	17.876	degree	UO	UO:0000185	Adriatic sea inflow	SV Tara	TARA_024	https://ws.pangaea.de/dds-fdp/rest/panquery?datasetDOI=doi.pangaea.de/10.1594/PANGAEA.842237&filterParameter=Station&filterValue=TARA_024	Pangaea	10.1594/PANGAEA.842237	http://doi.pangaea.de/10.1594/PANGAEA.842237
TARA_20091122Z	https://ws.pangaea.de/dds-fdp/rest/panquery?datasetDOI=doi.pangaea.de/10.1594/PANGAEA.842191&filterParameter=Campaign&filterValue=TARA_20091122Z	Pangaea	10.1594/PANGAEA.842191	http://doi.pangaea.de/10.1594/PANGAEA.842191	marine biome	ENVO	ENVO:00000447	Mediterranean Sea	GAZ	GAZ:00002287	(MEDI) Mediterranean Sea, Black Sea Province	MRGID	MRGID:21465	Dubrovnik	40.102	degree	UO	UO:0000196	19.107	degree	UO	UO:0000196	Athens	39.765	degree	UO	UO:0000185	17.8	degree	UO	UO:0000185	Adriatic sea outflow and Western Ionian Sea and sampling at location of on going local time series	SV Tara	TARA_025	https://ws.pangaea.de/dds-fdp/rest/panquery?datasetDOI=doi.pangaea.de/10.1594/PANGAEA.842237&filterParameter=Station&filterValue=TARA_025	Pangaea	10.1594/PANGAEA.842237	http://doi.pangaea.de/10.1594/PANGAEA.842237
TARA_20091122Z	https://ws.pangaea.de/dds-fdp/rest/panquery?datasetDOI=doi.pangaea.de/10.1594/PANGAEA.842191&filterParameter=Campaign&filterValue=TARA_20091122Z	Pangaea	10.1594/PANGAEA.842191	http://doi.pangaea.de/10.1594/PANGAEA.842191	marine biome	ENVO	ENVO:00000447	Mediterranean Sea	GAZ	GAZ:00002287	(MEDI) Mediterranean Sea, Black Sea Province	MRGID	MRGID:21465	Dubrovnik	40.102	degree	UO	UO:0000196	19.107	degree	UO	UO:0000196	Athens	39.765	degree	UO	UO:0000185	17.8	degree	UO	UO:0000185	Adriatic sea outflow and Western Ionian Sea and sampling at location of on going local time series	SV Tara	TARA_026	https://ws.pangaea.de/dds-fdp/rest/panquery?datasetDOI=doi.pangaea.de/10.1594/PANGAEA.842237&filterParameter=Station&filterValue=TARA_026	Pangaea	10.1594/PANGAEA.842237	http://doi.pangaea.de/10.1594/PANGAEA.842237
TARA_20091128Z	https://ws.pangaea.de/dds-fdp/rest/panquery?datasetDOI=doi.pangaea.de/10.1594/PANGAEA.842191&filterParameter=Campaign&filterValue=TARA_20091128Z	Pangaea	10.1594/PANGAEA.842191	http://doi.pangaea.de/10.1594/PANGAEA.842191	marine biome	ENVO	ENVO:00000447	Mediterranean Sea, Eastern Basin	GAZ	GAZ:00002536	(MEDI) Mediterranean Sea, Black Sea Province	MRGID	MRGID:21465	Athens	37.591	degree	UO	UO:0000197	23.748	degree	UO	UO:0000197	Beirut	33.959	degree	UO	UO:0000185	34.855	degree	UO	UO:0000185	Characterization of the East Mediterranean basin	SV Tara	TARA_027	https://ws.pangaea.de/dds-fdp/rest/panquery?datasetDOI=doi.pangaea.de/10.1594/PANGAEA.842237&filterParameter=Station&filterValue=TARA_027	Pangaea	10.1594/PANGAEA.842237	http://doi.pangaea.de/10.1594/PANGAEA.842237
TARA_20091128Z	https://ws.pangaea.de/dds-fdp/rest/panquery?datasetDOI=doi.pangaea.de/10.1594/PANGAEA.842191&filterParameter=Campaign&filterValue=TARA_20091128Z	Pangaea	10.1594/PANGAEA.842191	http://doi.pangaea.de/10.1594/PANGAEA.842191	marine biome	ENVO	ENVO:00000447	Mediterranean Sea, Eastern Basin	GAZ	GAZ:00002536	(MEDI) Mediterranean Sea, Black Sea Province	MRGID	MRGID:21465	Athens	37.591	degree	UO	UO:0000197	23.748	degree	UO	UO:0000197	Beirut	33.959	degree	UO	UO:0000185	34.855	degree	UO	UO:0000185	Characterization of the East Mediterranean basin	SV Tara	TARA_028	https://ws.pangaea.de/dds-fdp/rest/panquery?datasetDOI=doi.pangaea.de/10.1594/PANGAEA.842237&filterParameter=Station&filterValue=TARA_028	Pangaea	10.1594/PANGAEA.842237	http://doi.pangaea.de/10.1594/PANGAEA.842237
TARA_20091214Z	https://ws.pangaea.de/dds-fdp/rest/panquery?datasetDOI=doi.pangaea.de/10.1594/PANGAEA.842191&filterParameter=Campaign&filterValue=TARA_20091214Z	Pangaea	10.1594/PANGAEA.842191	http://doi.pangaea.de/10.1594/PANGAEA.842191	marine biome	ENVO	ENVO:00000447	Mediterranean Sea, Eastern Basin	GAZ	GAZ:00002536	(MEDI) Mediterranean Sea, Black Sea Province	MRGID	MRGID:21465	Beirut	33.931	degree	UO	UO:0000198	35.36	degree	UO	UO:0000198	Alexandria	31.722	degree	UO	UO:0000185	31.555	degree	UO	UO:0000185	Topical study: Levantine gyre sampling	SV Tara	TARA_029	https://ws.pangaea.de/dds-fdp/rest/panquery?datasetDOI=doi.pangaea.de/10.1594/PANGAEA.842237&filterParameter=Station&filterValue=TARA_029	Pangaea	10.1594/PANGAEA.842237	http://doi.pangaea.de/10.1594/PANGAEA.842237
TARA_20091214Z	https://ws.pangaea.de/dds-fdp/rest/panquery?datasetDOI=doi.pangaea.de/10.1594/PANGAEA.842191&filterParameter=Campaign&filterValue=TARA_20091214Z	Pangaea	10.1594/PANGAEA.842191	http://doi.pangaea.de/10.1594/PANGAEA.842191	marine biome	ENVO	ENVO:00000447	Mediterranean Sea, Eastern Basin	GAZ	GAZ:00002536	(MEDI) Mediterranean Sea, Black Sea Province	MRGID	MRGID:21465	Beirut	33.931	degree	UO	UO:0000198	35.36	degree	UO	UO:0000198	Alexandria	31.722	degree	UO	UO:0000185	31.555	degree	UO	UO:0000185	Topical study: Levantine gyre sampling	SV Tara	TARA_030	https://ws.pangaea.de/dds-fdp/rest/panquery?datasetDOI=doi.pangaea.de/10.1594/PANGAEA.842237&filterParameter=Station&filterValue=TARA_030	Pangaea	10.1594/PANGAEA.842237	http://doi.pangaea.de/10.1594/PANGAEA.842237
TARA_20100108Z	https://ws.pangaea.de/dds-fdp/rest/panquery?datasetDOI=doi.pangaea.de/10.1594/PANGAEA.842191&filterParameter=Campaign&filterValue=TARA_20100108Z	Pangaea	10.1594/PANGAEA.842191	http://doi.pangaea.de/10.1594/PANGAEA.842191	marine biome	ENVO	ENVO:00000447	Red Sea	GAZ	GAZ:00002456	(REDS) Red Sea, Persian Gulf Province	MRGID	MRGID:21474	Sharm El Sheikh	27.89	degree	UO	UO:0000199	34.253	degree	UO	UO:0000199	Jeddah	22.148	degree	UO	UO:0000185	38.192	degree	UO	UO:0000185	Characterization of the Red sea North-South gradient	SV Tara	TARA_031	https://ws.pangaea.de/dds-fdp/rest/panquery?datasetDOI=doi.pangaea.de/10.1594/PANGAEA.842237&filterParameter=Station&filterValue=TARA_031	Pangaea	10.1594/PANGAEA.842237	http://doi.pangaea.de/10.1594/PANGAEA.842237
TARA_20100108Z	https://ws.pangaea.de/dds-fdp/rest/panquery?datasetDOI=doi.pangaea.de/10.1594/PANGAEA.842191&filterParameter=Campaign&filterValue=TARA_20100108Z	Pangaea	10.1594/PANGAEA.842191	http://doi.pangaea.de/10.1594/PANGAEA.842191	marine biome	ENVO	ENVO:00000447	Red Sea	GAZ	GAZ:00002456	(REDS) Red Sea, Persian Gulf Province	MRGID	MRGID:21474	Sharm El Sheikh	27.89	degree	UO	UO:0000199	34.253	degree	UO	UO:0000199	Jeddah	22.148	degree	UO	UO:0000185	38.192	degree	UO	UO:0000185	Characterization of the Red sea North-South gradient	SV Tara	TARA_032	https://ws.pangaea.de/dds-fdp/rest/panquery?datasetDOI=doi.pangaea.de/10.1594/PANGAEA.842237&filterParameter=Station&filterValue=TARA_032	Pangaea	10.1594/PANGAEA.842237	http://doi.pangaea.de/10.1594/PANGAEA.842237
TARA_20100108Z	https://ws.pangaea.de/dds-fdp/rest/panquery?datasetDOI=doi.pangaea.de/10.1594/PANGAEA.842191&filterParameter=Campaign&filterValue=TARA_20100108Z	Pangaea	10.1594/PANGAEA.842191	http://doi.pangaea.de/10.1594/PANGAEA.842191	marine biome	ENVO	ENVO:00000447	Red Sea	GAZ	GAZ:00002456	(REDS) Red Sea, Persian Gulf Province	MRGID	MRGID:21474	Sharm El Sheikh	27.89	degree	UO	UO:0000199	34.253	degree	UO	UO:0000199	Jeddah	22.148	degree	UO	UO:0000185	38.192	degree	UO	UO:0000185	Characterization of the Red sea North-South gradient	SV Tara	TARA_033	https://ws.pangaea.de/dds-fdp/rest/panquery?datasetDOI=doi.pangaea.de/10.1594/PANGAEA.842237&filterParameter=Station&filterValue=TARA_033	Pangaea	10.1594/PANGAEA.842237	http://doi.pangaea.de/10.1594/PANGAEA.842237
TARA_20100118Z	https://ws.pangaea.de/dds-fdp/rest/panquery?datasetDOI=doi.pangaea.de/10.1594/PANGAEA.842191&filterParameter=Campaign&filterValue=TARA_20100118Z	Pangaea	10.1594/PANGAEA.842191	http://doi.pangaea.de/10.1594/PANGAEA.842191	marine biome	ENVO	ENVO:00000447	Red Sea	GAZ	GAZ:00002456	(REDS) Red Sea, Persian Gulf Province	MRGID	MRGID:21474	Jeddah	21.433	degree	UO	UO:0000200	39.083	degree	UO	UO:0000200	Djibouti	11.659	degree	UO	UO:0000185	43.126	degree	UO	UO:0000185	Characterization of the Red sea North-South gradient	SV Tara	TARA_034	https://ws.pangaea.de/dds-fdp/rest/panquery?datasetDOI=doi.pangaea.de/10.1594/PANGAEA.842237&filterParameter=Station&filterValue=TARA_034	Pangaea	10.1594/PANGAEA.842237	http://doi.pangaea.de/10.1594/PANGAEA.842237
TARA_20100309Z	https://ws.pangaea.de/dds-fdp/rest/panquery?datasetDOI=doi.pangaea.de/10.1594/PANGAEA.842191&filterParameter=Campaign&filterValue=TARA_20100309Z	Pangaea	10.1594/PANGAEA.842191	http://doi.pangaea.de/10.1594/PANGAEA.842191	marine biome	ENVO	ENVO:00000447	Arabian Sea	GAZ	GAZ:00002457	(ARAB) Northwest Arabian Sea Upwelling Province	MRGID	MRGID:21475	Muscat	23.677	degree	UO	UO:0000204	58.701	degree	UO	UO:0000204	Mumbai	17.496	degree	UO	UO:0000185	68.139	degree	UO	UO:0000185	Topical study: Arabian sea and oxygen minimum zone study, part 1	SV Tara	TARA_036	https://ws.pangaea.de/dds-fdp/rest/panquery?datasetDOI=doi.pangaea.de/10.1594/PANGAEA.842237&filterParameter=Station&filterValue=TARA_036	Pangaea	10.1594/PANGAEA.842237	http://doi.pangaea.de/10.1594/PANGAEA.842237
TARA_20100309Z	https://ws.pangaea.de/dds-fdp/rest/panquery?datasetDOI=doi.pangaea.de/10.1594/PANGAEA.842191&filterParameter=Campaign&filterValue=TARA_20100309Z	Pangaea	10.1594/PANGAEA.842191	http://doi.pangaea.de/10.1594/PANGAEA.842191	marine biome	ENVO	ENVO:00000447	Arabian Sea	GAZ	GAZ:00002457	(ARAB) Northwest Arabian Sea Upwelling Province	MRGID	MRGID:21475	Muscat	23.677	degree	UO	UO:0000204	58.701	degree	UO	UO:0000204	Mumbai	17.496	degree	UO	UO:0000185	68.139	degree	UO	UO:0000185	Topical study: Arabian sea and oxygen minimum zone study, part 1	SV Tara	TARA_037	https://ws.pangaea.de/dds-fdp/rest/panquery?datasetDOI=doi.pangaea.de/10.1594/PANGAEA.842237&filterParameter=Station&filterValue=TARA_037	Pangaea	10.1594/PANGAEA.842237	http://doi.pangaea.de/10.1594/PANGAEA.842237
TARA_20100309Z	https://ws.pangaea.de/dds-fdp/rest/panquery?datasetDOI=doi.pangaea.de/10.1594/PANGAEA.842191&filterParameter=Campaign&filterValue=TARA_20100309Z	Pangaea	10.1594/PANGAEA.842191	http://doi.pangaea.de/10.1594/PANGAEA.842191	marine biome	ENVO	ENVO:00000447	Arabian Sea	GAZ	GAZ:00002457	(ARAB) Northwest Arabian Sea Upwelling Province	MRGID	MRGID:21475	Muscat	23.677	degree	UO	UO:0000204	58.701	degree	UO	UO:0000204	Mumbai	17.496	degree	UO	UO:0000185	68.139	degree	UO	UO:0000185	Topical study: Arabian sea and oxygen minimum zone study, part 1	SV Tara	TARA_038	https://ws.pangaea.de/dds-fdp/rest/panquery?datasetDOI=doi.pangaea.de/10.1594/PANGAEA.842237&filterParameter=Station&filterValue=TARA_038	Pangaea	10.1594/PANGAEA.842237	http://doi.pangaea.de/10.1594/PANGAEA.842237
TARA_20100309Z	https://ws.pangaea.de/dds-fdp/rest/panquery?datasetDOI=doi.pangaea.de/10.1594/PANGAEA.842191&filterParameter=Campaign&filterValue=TARA_20100309Z	Pangaea	10.1594/PANGAEA.842191	http://doi.pangaea.de/10.1594/PANGAEA.842191	marine biome	ENVO	ENVO:00000447	Arabian Sea	GAZ	GAZ:00002457	(ARAB) Northwest Arabian Sea Upwelling Province	MRGID	MRGID:21475	Muscat	23.677	degree	UO	UO:0000204	58.701	degree	UO	UO:0000204	Mumbai	17.496	degree	UO	UO:0000185	68.139	degree	UO	UO:0000185	Topical study: Arabian sea and oxygen minimum zone study, part 1	SV Tara	TARA_039	https://ws.pangaea.de/dds-fdp/rest/panquery?datasetDOI=doi.pangaea.de/10.1594/PANGAEA.842237&filterParameter=Station&filterValue=TARA_039	Pangaea	10.1594/PANGAEA.842237	http://doi.pangaea.de/10.1594/PANGAEA.842237
TARA_20100309Z	https://ws.pangaea.de/dds-fdp/rest/panquery?datasetDOI=doi.pangaea.de/10.1594/PANGAEA.842191&filterParameter=Campaign&filterValue=TARA_20100309Z	Pangaea	10.1594/PANGAEA.842191	http://doi.pangaea.de/10.1594/PANGAEA.842191	marine biome	ENVO	ENVO:00000447	Arabian Sea	GAZ	GAZ:00002457	(ARAB) Northwest Arabian Sea Upwelling Province	MRGID	MRGID:21475	Muscat	23.677	degree	UO	UO:0000204	58.701	degree	UO	UO:0000204	Mumbai	17.496	degree	UO	UO:0000185	68.139	degree	UO	UO:0000185	Topical study: Arabian sea and oxygen minimum zone study, part 1	SV Tara	TARA_040	https://ws.pangaea.de/dds-fdp/rest/panquery?datasetDOI=doi.pangaea.de/10.1594/PANGAEA.842237&filterParameter=Station&filterValue=TARA_040	Pangaea	10.1594/PANGAEA.842237	http://doi.pangaea.de/10.1594/PANGAEA.842237
TARA_20100327Z	https://ws.pangaea.de/dds-fdp/rest/panquery?datasetDOI=doi.pangaea.de/10.1594/PANGAEA.842191&filterParameter=Campaign&filterValue=TARA_20100327Z	Pangaea	10.1594/PANGAEA.842191	http://doi.pangaea.de/10.1594/PANGAEA.842191	marine biome	ENVO	ENVO:00000447	Arabian Sea	GAZ	GAZ:00002457	(MONS) Indian Monsoon Gyres Province	MRGID	MRGID:21471	Mumbai	18.268	degree	UO	UO:0000205	72.269	degree	UO	UO:0000205	Maldives	4.208	degree	UO	UO:0000185	73.294	degree	UO	UO:0000185	Topical study: Arabian sea and oxygen minimum zone study, part 2	SV Tara	TARA_041	https://ws.pangaea.de/dds-fdp/rest/panquery?datasetDOI=doi.pangaea.de/10.1594/PANGAEA.842237&filterParameter=Station&filterValue=TARA_041	Pangaea	10.1594/PANGAEA.842237	http://doi.pangaea.de/10.1594/PANGAEA.842237
TARA_20100327Z	https://ws.pangaea.de/dds-fdp/rest/panquery?datasetDOI=doi.pangaea.de/10.1594/PANGAEA.842191&filterParameter=Campaign&filterValue=TARA_20100327Z	Pangaea	10.1594/PANGAEA.842191	http://doi.pangaea.de/10.1594/PANGAEA.842191	marine biome	ENVO	ENVO:00000447	Arabian Sea	GAZ	GAZ:00002457	(MONS) Indian Monsoon Gyres Province	MRGID	MRGID:21471	Mumbai	18.268	degree	UO	UO:0000205	72.269	degree	UO	UO:0000205	Maldives	4.208	degree	UO	UO:0000185	73.294	degree	UO	UO:0000185	Topical study: Arabian sea and oxygen minimum zone study, part 2	SV Tara	TARA_042	https://ws.pangaea.de/dds-fdp/rest/panquery?datasetDOI=doi.pangaea.de/10.1594/PANGAEA.842237&filterParameter=Station&filterValue=TARA_042	Pangaea	10.1594/PANGAEA.842237	http://doi.pangaea.de/10.1594/PANGAEA.842237
TARA_20100327Z	https://ws.pangaea.de/dds-fdp/rest/panquery?datasetDOI=doi.pangaea.de/10.1594/PANGAEA.842191&filterParameter=Campaign&filterValue=TARA_20100327Z	Pangaea	10.1594/PANGAEA.842191	http://doi.pangaea.de/10.1594/PANGAEA.842191	marine biome	ENVO	ENVO:00000447	Arabian Sea	GAZ	GAZ:00002457	(MONS) Indian Monsoon Gyres Province	MRGID	MRGID:21471	Mumbai	18.268	degree	UO	UO:0000205	72.269	degree	UO	UO:0000205	Maldives	4.208	degree	UO	UO:0000185	73.294	degree	UO	UO:0000185	Topical study: Arabian sea and oxygen minimum zone study, part 2	SV Tara	TARA_043	https://ws.pangaea.de/dds-fdp/rest/panquery?datasetDOI=doi.pangaea.de/10.1594/PANGAEA.842237&filterParameter=Station&filterValue=TARA_043	Pangaea	10.1594/PANGAEA.842237	http://doi.pangaea.de/10.1594/PANGAEA.842237
TARA_20100410Z	https://ws.pangaea.de/dds-fdp/rest/panquery?datasetDOI=doi.pangaea.de/10.1594/PANGAEA.842191&filterParameter=Campaign&filterValue=TARA_20100410Z	Pangaea	10.1594/PANGAEA.842191	http://doi.pangaea.de/10.1594/PANGAEA.842191	marine biome	ENVO	ENVO:00000447	Indian Ocean	GAZ	GAZ:00000372	(MONS) Indian Monsoon Gyres Province	MRGID	MRGID:21471	Maldives	4.146	degree	UO	UO:0000206	73.364	degree	UO	UO:0000206	Saint Brandon	-16.8	degree	UO	UO:0000185	59.4	degree	UO	UO:0000185	Characterization of the Indian ocean equator and counter current. Maldives garbage island	SV Tara	TARA_044	https://ws.pangaea.de/dds-fdp/rest/panquery?datasetDOI=doi.pangaea.de/10.1594/PANGAEA.842237&filterParameter=Station&filterValue=TARA_044	Pangaea	10.1594/PANGAEA.842237	http://doi.pangaea.de/10.1594/PANGAEA.842237
TARA_20100410Z	https://ws.pangaea.de/dds-fdp/rest/panquery?datasetDOI=doi.pangaea.de/10.1594/PANGAEA.842191&filterParameter=Campaign&filterValue=TARA_20100410Z	Pangaea	10.1594/PANGAEA.842191	http://doi.pangaea.de/10.1594/PANGAEA.842191	marine biome	ENVO	ENVO:00000447	Indian Ocean	GAZ	GAZ:00000372	(MONS) Indian Monsoon Gyres Province	MRGID	MRGID:21471	Maldives	4.146	degree	UO	UO:0000206	73.364	degree	UO	UO:0000206	Saint Brandon	-16.8	degree	UO	UO:0000185	59.4	degree	UO	UO:0000185	Characterization of the Indian ocean equator and counter current. Maldives garbage island	SV Tara	TARA_045	https://ws.pangaea.de/dds-fdp/rest/panquery?datasetDOI=doi.pangaea.de/10.1594/PANGAEA.842237&filterParameter=Station&filterValue=TARA_045	Pangaea	10.1594/PANGAEA.842237	http://doi.pangaea.de/10.1594/PANGAEA.842237
TARA_20100410Z	https://ws.pangaea.de/dds-fdp/rest/panquery?datasetDOI=doi.pangaea.de/10.1594/PANGAEA.842191&filterParameter=Campaign&filterValue=TARA_20100410Z	Pangaea	10.1594/PANGAEA.842191	http://doi.pangaea.de/10.1594/PANGAEA.842191	marine biome	ENVO	ENVO:00000447	Indian Ocean	GAZ	GAZ:00000372	(MONS) Indian Monsoon Gyres Province	MRGID	MRGID:21471	Maldives	4.146	degree	UO	UO:0000206	73.364	degree	UO	UO:0000206	Saint Brandon	-16.8	degree	UO	UO:0000185	59.4	degree	UO	UO:0000185	Characterization of the Indian ocean equator and counter current. Maldives garbage island	SV Tara	TARA_046	https://ws.pangaea.de/dds-fdp/rest/panquery?datasetDOI=doi.pangaea.de/10.1594/PANGAEA.842237&filterParameter=Station&filterValue=TARA_046	Pangaea	10.1594/PANGAEA.842237	http://doi.pangaea.de/10.1594/PANGAEA.842237
TARA_20100410Z	https://ws.pangaea.de/dds-fdp/rest/panquery?datasetDOI=doi.pangaea.de/10.1594/PANGAEA.842191&filterParameter=Campaign&filterValue=TARA_20100410Z	Pangaea	10.1594/PANGAEA.842191	http://doi.pangaea.de/10.1594/PANGAEA.842191	marine biome	ENVO	ENVO:00000447	Indian Ocean	GAZ	GAZ:00000372	(MONS) Indian Monsoon Gyres Province	MRGID	MRGID:21471	Maldives	4.146	degree	UO	UO:0000206	73.364	degree	UO	UO:0000206	Saint Brandon	-16.8	degree	UO	UO:0000185	59.4	degree	UO	UO:0000185	Characterization of the Indian ocean equator and counter current. Maldives garbage island	SV Tara	TARA_047	https://ws.pangaea.de/dds-fdp/rest/panquery?datasetDOI=doi.pangaea.de/10.1594/PANGAEA.842237&filterParameter=Station&filterValue=TARA_047	Pangaea	10.1594/PANGAEA.842237	http://doi.pangaea.de/10.1594/PANGAEA.842237
TARA_20100410Z	https://ws.pangaea.de/dds-fdp/rest/panquery?datasetDOI=doi.pangaea.de/10.1594/PANGAEA.842191&filterParameter=Campaign&filterValue=TARA_20100410Z	Pangaea	10.1594/PANGAEA.842191	http://doi.pangaea.de/10.1594/PANGAEA.842191	marine biome	ENVO	ENVO:00000447	Indian Ocean	GAZ	GAZ:00000372	(MONS) Indian Monsoon Gyres Province	MRGID	MRGID:21471	Maldives	4.146	degree	UO	UO:0000206	73.364	degree	UO	UO:0000206	Saint Brandon	-16.8	degree	UO	UO:0000185	59.4	degree	UO	UO:0000185	Characterization of the Indian ocean equator and counter current. Maldives garbage island	SV Tara	TARA_048	https://ws.pangaea.de/dds-fdp/rest/panquery?datasetDOI=doi.pangaea.de/10.1594/PANGAEA.842237&filterParameter=Station&filterValue=TARA_048	Pangaea	10.1594/PANGAEA.842237	http://doi.pangaea.de/10.1594/PANGAEA.842237
TARA_20100410Z	https://ws.pangaea.de/dds-fdp/rest/panquery?datasetDOI=doi.pangaea.de/10.1594/PANGAEA.842191&filterParameter=Campaign&filterValue=TARA_20100410Z	Pangaea	10.1594/PANGAEA.842191	http://doi.pangaea.de/10.1594/PANGAEA.842191	marine biome	ENVO	ENVO:00000447	Indian Ocean	GAZ	GAZ:00000372	(MONS) Indian Monsoon Gyres Province	MRGID	MRGID:21471	Maldives	4.146	degree	UO	UO:0000206	73.364	degree	UO	UO:0000206	Saint Brandon	-16.8	degree	UO	UO:0000185	59.4	degree	UO	UO:0000185	Characterization of the Indian ocean equator and counter current. Maldives garbage island	SV Tara	TARA_049	https://ws.pangaea.de/dds-fdp/rest/panquery?datasetDOI=doi.pangaea.de/10.1594/PANGAEA.842237&filterParameter=Station&filterValue=TARA_049	Pangaea	10.1594/PANGAEA.842237	http://doi.pangaea.de/10.1594/PANGAEA.842237
TARA_20100508Z	https://ws.pangaea.de/dds-fdp/rest/panquery?datasetDOI=doi.pangaea.de/10.1594/PANGAEA.842191&filterParameter=Campaign&filterValue=TARA_20100508Z	Pangaea	10.1594/PANGAEA.842191	http://doi.pangaea.de/10.1594/PANGAEA.842191	marine biome	ENVO	ENVO:00000447	Indian Ocean	GAZ	GAZ:00000372	(ISSG) Indian South Subtropical Gyre Province	MRGID	MRGID:21472	Port Louis	-20.1	degree	UO	UO:0000209	57.331	degree	UO	UO:0000209	Saint-Denis	-21.331	degree	UO	UO:0000185	55.384	degree	UO	UO:0000185	Characterization of the Indian ocean gyre	SV Tara	TARA_050	https://ws.pangaea.de/dds-fdp/rest/panquery?datasetDOI=doi.pangaea.de/10.1594/PANGAEA.842237&filterParameter=Station&filterValue=TARA_050	Pangaea	10.1594/PANGAEA.842237	http://doi.pangaea.de/10.1594/PANGAEA.842237
TARA_20100508Z	https://ws.pangaea.de/dds-fdp/rest/panquery?datasetDOI=doi.pangaea.de/10.1594/PANGAEA.842191&filterParameter=Campaign&filterValue=TARA_20100508Z	Pangaea	10.1594/PANGAEA.842191	http://doi.pangaea.de/10.1594/PANGAEA.842191	marine biome	ENVO	ENVO:00000447	Indian Ocean	GAZ	GAZ:00000372	(ISSG) Indian South Subtropical Gyre Province	MRGID	MRGID:21472	Port Louis	-20.1	degree	UO	UO:0000209	57.331	degree	UO	UO:0000209	Saint-Denis	-21.331	degree	UO	UO:0000185	55.384	degree	UO	UO:0000185	Characterization of the Indian ocean gyre	SV Tara	TARA_051	https://ws.pangaea.de/dds-fdp/rest/panquery?datasetDOI=doi.pangaea.de/10.1594/PANGAEA.842237&filterParameter=Station&filterValue=TARA_051	Pangaea	10.1594/PANGAEA.842237	http://doi.pangaea.de/10.1594/PANGAEA.842237
TARA_20100515Z	https://ws.pangaea.de/dds-fdp/rest/panquery?datasetDOI=doi.pangaea.de/10.1594/PANGAEA.842191&filterParameter=Campaign&filterValue=TARA_20100515Z	Pangaea	10.1594/PANGAEA.842191	http://doi.pangaea.de/10.1594/PANGAEA.842191	marine biome	ENVO	ENVO:00000447	Indian Ocean	GAZ	GAZ:00000372	(ISSG) Indian South Subtropical Gyre Province	MRGID	MRGID:21472	Saint-Denis	-20.866	degree	UO	UO:0000210	55.228	degree	UO	UO:0000210	Antsiranana	-12.228	degree	UO	UO:0000185	49.398	degree	UO	UO:0000185	Characterization of the Indian ocean gyre	SV Tara	TARA_052	https://ws.pangaea.de/dds-fdp/rest/panquery?datasetDOI=doi.pangaea.de/10.1594/PANGAEA.842237&filterParameter=Station&filterValue=TARA_052	Pangaea	10.1594/PANGAEA.842237	http://doi.pangaea.de/10.1594/PANGAEA.842237
TARA_20100523Z	https://ws.pangaea.de/dds-fdp/rest/panquery?datasetDOI=doi.pangaea.de/10.1594/PANGAEA.842191&filterParameter=Campaign&filterValue=TARA_20100523Z	Pangaea	10.1594/PANGAEA.842191	http://doi.pangaea.de/10.1594/PANGAEA.842191	marine biome	ENVO	ENVO:00000447	Mozambique Channel	GAZ	GAZ:00008968	(EAFR) Eastern Africa Coastal Province	MRGID	MRGID:21473	Antsiranana	-12.2	degree	UO	UO:0000211	49.445	degree	UO	UO:0000211	Mamoudzou	-12.808	degree	UO	UO:0000185	45.225	degree	UO	UO:0000185	Characterization of Mozambique channel waters flowing southward	SV Tara	TARA_053	https://ws.pangaea.de/dds-fdp/rest/panquery?datasetDOI=doi.pangaea.de/10.1594/PANGAEA.842237&filterParameter=Station&filterValue=TARA_053	Pangaea	10.1594/PANGAEA.842237	http://doi.pangaea.de/10.1594/PANGAEA.842237
TARA_20100523Z	https://ws.pangaea.de/dds-fdp/rest/panquery?datasetDOI=doi.pangaea.de/10.1594/PANGAEA.842191&filterParameter=Campaign&filterValue=TARA_20100523Z	Pangaea	10.1594/PANGAEA.842191	http://doi.pangaea.de/10.1594/PANGAEA.842191	marine biome	ENVO	ENVO:00000447	Mozambique Channel	GAZ	GAZ:00008968	(EAFR) Eastern Africa Coastal Province	MRGID	MRGID:21473	Antsiranana	-12.2	degree	UO	UO:0000211	49.445	degree	UO	UO:0000211	Mamoudzou	-12.808	degree	UO	UO:0000185	45.225	degree	UO	UO:0000185	Characterization of Mozambique channel waters flowing southward	SV Tara	TARA_054	https://ws.pangaea.de/dds-fdp/rest/panquery?datasetDOI=doi.pangaea.de/10.1594/PANGAEA.842237&filterParameter=Station&filterValue=TARA_054	Pangaea	10.1594/PANGAEA.842237	http://doi.pangaea.de/10.1594/PANGAEA.842237
TARA_20100624Z	https://ws.pangaea.de/dds-fdp/rest/panquery?datasetDOI=doi.pangaea.de/10.1594/PANGAEA.842191&filterParameter=Campaign&filterValue=TARA_20100624Z	Pangaea	10.1594/PANGAEA.842191	http://doi.pangaea.de/10.1594/PANGAEA.842191	marine biome	ENVO	ENVO:00000447	Mozambique Channel	GAZ	GAZ:00008968	(EAFR) Eastern Africa Coastal Province	MRGID	MRGID:21473	Mamoudzou	-12.778	degree	UO	UO:0000213	45.267	degree	UO	UO:0000213	Cape Town	-34.165	degree	UO	UO:0000185	18.22	degree	UO	UO:0000185	Topical study (ASPIC, part 1): Characterization of Mozambique channel waters and of the Agulhas current	SV Tara	TARA_055	https://ws.pangaea.de/dds-fdp/rest/panquery?datasetDOI=doi.pangaea.de/10.1594/PANGAEA.842237&filterParameter=Station&filterValue=TARA_055	Pangaea	10.1594/PANGAEA.842237	http://doi.pangaea.de/10.1594/PANGAEA.842237
TARA_20100624Z	https://ws.pangaea.de/dds-fdp/rest/panquery?datasetDOI=doi.pangaea.de/10.1594/PANGAEA.842191&filterParameter=Campaign&filterValue=TARA_20100624Z	Pangaea	10.1594/PANGAEA.842191	http://doi.pangaea.de/10.1594/PANGAEA.842191	marine biome	ENVO	ENVO:00000447	Mozambique Channel	GAZ	GAZ:00008968	(EAFR) Eastern Africa Coastal Province	MRGID	MRGID:21473	Mamoudzou	-12.778	degree	UO	UO:0000213	45.267	degree	UO	UO:0000213	Cape Town	-34.165	degree	UO	UO:0000185	18.22	degree	UO	UO:0000185	Topical study (ASPIC, part 1): Characterization of Mozambique channel waters and of the Agulhas current	SV Tara	TARA_056	https://ws.pangaea.de/dds-fdp/rest/panquery?datasetDOI=doi.pangaea.de/10.1594/PANGAEA.842237&filterParameter=Station&filterValue=TARA_056	Pangaea	10.1594/PANGAEA.842237	http://doi.pangaea.de/10.1594/PANGAEA.842237
TARA_20100624Z	https://ws.pangaea.de/dds-fdp/rest/panquery?datasetDOI=doi.pangaea.de/10.1594/PANGAEA.842191&filterParameter=Campaign&filterValue=TARA_20100624Z	Pangaea	10.1594/PANGAEA.842191	http://doi.pangaea.de/10.1594/PANGAEA.842191	marine biome	ENVO	ENVO:00000447	Mozambique Channel	GAZ	GAZ:00008968	(EAFR) Eastern Africa Coastal Province	MRGID	MRGID:21473	Mamoudzou	-12.778	degree	UO	UO:0000213	45.267	degree	UO	UO:0000213	Cape Town	-34.165	degree	UO	UO:0000185	18.22	degree	UO	UO:0000185	Topical study (ASPIC, part 1): Characterization of Mozambique channel waters and of the Agulhas current	SV Tara	TARA_057	https://ws.pangaea.de/dds-fdp/rest/panquery?datasetDOI=doi.pangaea.de/10.1594/PANGAEA.842237&filterParameter=Station&filterValue=TARA_057	Pangaea	10.1594/PANGAEA.842237	http://doi.pangaea.de/10.1594/PANGAEA.842237
TARA_20100624Z	https://ws.pangaea.de/dds-fdp/rest/panquery?datasetDOI=doi.pangaea.de/10.1594/PANGAEA.842191&filterParameter=Campaign&filterValue=TARA_20100624Z	Pangaea	10.1594/PANGAEA.842191	http://doi.pangaea.de/10.1594/PANGAEA.842191	marine biome	ENVO	ENVO:00000447	Mozambique Channel	GAZ	GAZ:00008968	(EAFR) Eastern Africa Coastal Province	MRGID	MRGID:21473	Mamoudzou	-12.778	degree	UO	UO:0000213	45.267	degree	UO	UO:0000213	Cape Town	-34.165	degree	UO	UO:0000185	18.22	degree	UO	UO:0000185	Topical study (ASPIC, part 1): Characterization of Mozambique channel waters and of the Agulhas current	SV Tara	TARA_058	https://ws.pangaea.de/dds-fdp/rest/panquery?datasetDOI=doi.pangaea.de/10.1594/PANGAEA.842237&filterParameter=Station&filterValue=TARA_058	Pangaea	10.1594/PANGAEA.842237	http://doi.pangaea.de/10.1594/PANGAEA.842237
TARA_20100624Z	https://ws.pangaea.de/dds-fdp/rest/panquery?datasetDOI=doi.pangaea.de/10.1594/PANGAEA.842191&filterParameter=Campaign&filterValue=TARA_20100624Z	Pangaea	10.1594/PANGAEA.842191	http://doi.pangaea.de/10.1594/PANGAEA.842191	marine biome	ENVO	ENVO:00000447	Mozambique Channel	GAZ	GAZ:00008968	(EAFR) Eastern Africa Coastal Province	MRGID	MRGID:21473	Mamoudzou	-12.778	degree	UO	UO:0000213	45.267	degree	UO	UO:0000213	Cape Town	-34.165	degree	UO	UO:0000185	18.22	degree	UO	UO:0000185	Topical study (ASPIC, part 1): Characterization of Mozambique channel waters and of the Agulhas current	SV Tara	TARA_059	https://ws.pangaea.de/dds-fdp/rest/panquery?datasetDOI=doi.pangaea.de/10.1594/PANGAEA.842237&filterParameter=Station&filterValue=TARA_059	Pangaea	10.1594/PANGAEA.842237	http://doi.pangaea.de/10.1594/PANGAEA.842237
TARA_20100624Z	https://ws.pangaea.de/dds-fdp/rest/panquery?datasetDOI=doi.pangaea.de/10.1594/PANGAEA.842191&filterParameter=Campaign&filterValue=TARA_20100624Z	Pangaea	10.1594/PANGAEA.842191	http://doi.pangaea.de/10.1594/PANGAEA.842191	marine biome	ENVO	ENVO:00000447	Mozambique Channel	GAZ	GAZ:00008968	(EAFR) Eastern Africa Coastal Province	MRGID	MRGID:21473	Mamoudzou	-12.778	degree	UO	UO:0000213	45.267	degree	UO	UO:0000213	Cape Town	-34.165	degree	UO	UO:0000185	18.22	degree	UO	UO:0000185	Topical study (ASPIC, part 1): Characterization of Mozambique channel waters and of the Agulhas current	SV Tara	TARA_060	https://ws.pangaea.de/dds-fdp/rest/panquery?datasetDOI=doi.pangaea.de/10.1594/PANGAEA.842237&filterParameter=Station&filterValue=TARA_060	Pangaea	10.1594/PANGAEA.842237	http://doi.pangaea.de/10.1594/PANGAEA.842237
TARA_20100624Z	https://ws.pangaea.de/dds-fdp/rest/panquery?datasetDOI=doi.pangaea.de/10.1594/PANGAEA.842191&filterParameter=Campaign&filterValue=TARA_20100624Z	Pangaea	10.1594/PANGAEA.842191	http://doi.pangaea.de/10.1594/PANGAEA.842191	marine biome	ENVO	ENVO:00000447	Mozambique Channel	GAZ	GAZ:00008968	(EAFR) Eastern Africa Coastal Province	MRGID	MRGID:21473	Mamoudzou	-12.778	degree	UO	UO:0000213	45.267	degree	UO	UO:0000213	Cape Town	-34.165	degree	UO	UO:0000185	18.22	degree	UO	UO:0000185	Topical study (ASPIC, part 1): Characterization of Mozambique channel waters and of the Agulhas current	SV Tara	TARA_061	https://ws.pangaea.de/dds-fdp/rest/panquery?datasetDOI=doi.pangaea.de/10.1594/PANGAEA.842237&filterParameter=Station&filterValue=TARA_061	Pangaea	10.1594/PANGAEA.842237	http://doi.pangaea.de/10.1594/PANGAEA.842237
TARA_20100624Z	https://ws.pangaea.de/dds-fdp/rest/panquery?datasetDOI=doi.pangaea.de/10.1594/PANGAEA.842191&filterParameter=Campaign&filterValue=TARA_20100624Z	Pangaea	10.1594/PANGAEA.842191	http://doi.pangaea.de/10.1594/PANGAEA.842191	marine biome	ENVO	ENVO:00000447	Mozambique Channel	GAZ	GAZ:00008968	(EAFR) Eastern Africa Coastal Province	MRGID	MRGID:21473	Mamoudzou	-12.778	degree	UO	UO:0000213	45.267	degree	UO	UO:0000213	Cape Town	-34.165	degree	UO	UO:0000185	18.22	degree	UO	UO:0000185	Topical study (ASPIC, part 1): Characterization of Mozambique channel waters and of the Agulhas current	SV Tara	TARA_062	https://ws.pangaea.de/dds-fdp/rest/panquery?datasetDOI=doi.pangaea.de/10.1594/PANGAEA.842237&filterParameter=Station&filterValue=TARA_062	Pangaea	10.1594/PANGAEA.842237	http://doi.pangaea.de/10.1594/PANGAEA.842237
TARA_20100624Z	https://ws.pangaea.de/dds-fdp/rest/panquery?datasetDOI=doi.pangaea.de/10.1594/PANGAEA.842191&filterParameter=Campaign&filterValue=TARA_20100624Z	Pangaea	10.1594/PANGAEA.842191	http://doi.pangaea.de/10.1594/PANGAEA.842191	marine biome	ENVO	ENVO:00000447	Mozambique Channel	GAZ	GAZ:00008968	(EAFR) Eastern Africa Coastal Province	MRGID	MRGID:21473	Mamoudzou	-12.778	degree	UO	UO:0000213	45.267	degree	UO	UO:0000213	Cape Town	-34.165	degree	UO	UO:0000185	18.22	degree	UO	UO:0000185	Topical study (ASPIC, part 1): Characterization of Mozambique channel waters and of the Agulhas current	SV Tara	TARA_063	https://ws.pangaea.de/dds-fdp/rest/panquery?datasetDOI=doi.pangaea.de/10.1594/PANGAEA.842237&filterParameter=Station&filterValue=TARA_063	Pangaea	10.1594/PANGAEA.842237	http://doi.pangaea.de/10.1594/PANGAEA.842237
TARA_20100624Z	https://ws.pangaea.de/dds-fdp/rest/panquery?datasetDOI=doi.pangaea.de/10.1594/PANGAEA.842191&filterParameter=Campaign&filterValue=TARA_20100624Z	Pangaea	10.1594/PANGAEA.842191	http://doi.pangaea.de/10.1594/PANGAEA.842191	marine biome	ENVO	ENVO:00000447	Mozambique Channel	GAZ	GAZ:00008968	(EAFR) Eastern Africa Coastal Province	MRGID	MRGID:21473	Mamoudzou	-12.778	degree	UO	UO:0000213	45.267	degree	UO	UO:0000213	Cape Town	-34.165	degree	UO	UO:0000185	18.22	degree	UO	UO:0000185	Topical study (ASPIC, part 1): Characterization of Mozambique channel waters and of the Agulhas current	SV Tara	TARA_064	https://ws.pangaea.de/dds-fdp/rest/panquery?datasetDOI=doi.pangaea.de/10.1594/PANGAEA.842237&filterParameter=Station&filterValue=TARA_064	Pangaea	10.1594/PANGAEA.842237	http://doi.pangaea.de/10.1594/PANGAEA.842237
TARA_20100624Z	https://ws.pangaea.de/dds-fdp/rest/panquery?datasetDOI=doi.pangaea.de/10.1594/PANGAEA.842191&filterParameter=Campaign&filterValue=TARA_20100624Z	Pangaea	10.1594/PANGAEA.842191	http://doi.pangaea.de/10.1594/PANGAEA.842191	marine biome	ENVO	ENVO:00000447	Mozambique Channel	GAZ	GAZ:00008968	(EAFR) Eastern Africa Coastal Province	MRGID	MRGID:21473	Mamoudzou	-12.778	degree	UO	UO:0000213	45.267	degree	UO	UO:0000213	Cape Town	-34.165	degree	UO	UO:0000185	18.22	degree	UO	UO:0000185	Topical study (ASPIC, part 1): Characterization of Mozambique channel waters and of the Agulhas current	SV Tara	TARA_065	https://ws.pangaea.de/dds-fdp/rest/panquery?datasetDOI=doi.pangaea.de/10.1594/PANGAEA.842237&filterParameter=Station&filterValue=TARA_065	Pangaea	10.1594/PANGAEA.842237	http://doi.pangaea.de/10.1594/PANGAEA.842237
TARA_20100624Z	https://ws.pangaea.de/dds-fdp/rest/panquery?datasetDOI=doi.pangaea.de/10.1594/PANGAEA.842191&filterParameter=Campaign&filterValue=TARA_20100624Z	Pangaea	10.1594/PANGAEA.842191	http://doi.pangaea.de/10.1594/PANGAEA.842191	marine biome	ENVO	ENVO:00000447	Mozambique Channel	GAZ	GAZ:00008968	(EAFR) Eastern Africa Coastal Province	MRGID	MRGID:21473	Mamoudzou	-12.778	degree	UO	UO:0000213	45.267	degree	UO	UO:0000213	Cape Town	-34.165	degree	UO	UO:0000185	18.22	degree	UO	UO:0000185	Topical study (ASPIC, part 1): Characterization of Mozambique channel waters and of the Agulhas current	SV Tara	TARA_066	https://ws.pangaea.de/dds-fdp/rest/panquery?datasetDOI=doi.pangaea.de/10.1594/PANGAEA.842237&filterParameter=Station&filterValue=TARA_066	Pangaea	10.1594/PANGAEA.842237	http://doi.pangaea.de/10.1594/PANGAEA.842237
TARA_20100905Z	https://ws.pangaea.de/dds-fdp/rest/panquery?datasetDOI=doi.pangaea.de/10.1594/PANGAEA.842191&filterParameter=Campaign&filterValue=TARA_20100905Z	Pangaea	10.1594/PANGAEA.842191	http://doi.pangaea.de/10.1594/PANGAEA.842191	marine biome	ENVO	ENVO:00000447	Southeast Atlantic Ocean	GAZ	GAZ:00051081	(BENG) Benguela Current Coastal Province	MRGID	MRGID:21470	Cape Town	-32.121	degree	UO	UO:0000214	17.7	degree	UO	UO:0000214	Ascencion	-8.338	degree	UO	UO:0000185	-12.742	degree	UO	UO:0000185	Topical Study (ASPIC, part 2): Characterization of the Bengueha upwelling and of Agulhas eddies	SV Tara	TARA_067	https://ws.pangaea.de/dds-fdp/rest/panquery?datasetDOI=doi.pangaea.de/10.1594/PANGAEA.842237&filterParameter=Station&filterValue=TARA_067	Pangaea	10.1594/PANGAEA.842237	http://doi.pangaea.de/10.1594/PANGAEA.842237
TARA_20100905Z	https://ws.pangaea.de/dds-fdp/rest/panquery?datasetDOI=doi.pangaea.de/10.1594/PANGAEA.842191&filterParameter=Campaign&filterValue=TARA_20100905Z	Pangaea	10.1594/PANGAEA.842191	http://doi.pangaea.de/10.1594/PANGAEA.842191	marine biome	ENVO	ENVO:00000447	Southeast Atlantic Ocean	GAZ	GAZ:00051081	(BENG) Benguela Current Coastal Province	MRGID	MRGID:21470	Cape Town	-32.121	degree	UO	UO:0000214	17.7	degree	UO	UO:0000214	Ascencion	-8.338	degree	UO	UO:0000185	-12.742	degree	UO	UO:0000185	Topical Study (ASPIC, part 2): Characterization of the Bengueha upwelling and of Agulhas eddies	SV Tara	TARA_068	https://ws.pangaea.de/dds-fdp/rest/panquery?datasetDOI=doi.pangaea.de/10.1594/PANGAEA.842237&filterParameter=Station&filterValue=TARA_068	Pangaea	10.1594/PANGAEA.842237	http://doi.pangaea.de/10.1594/PANGAEA.842237
TARA_20100905Z	https://ws.pangaea.de/dds-fdp/rest/panquery?datasetDOI=doi.pangaea.de/10.1594/PANGAEA.842191&filterParameter=Campaign&filterValue=TARA_20100905Z	Pangaea	10.1594/PANGAEA.842191	http://doi.pangaea.de/10.1594/PANGAEA.842191	marine biome	ENVO	ENVO:00000447	Southeast Atlantic Ocean	GAZ	GAZ:00051081	(BENG) Benguela Current Coastal Province	MRGID	MRGID:21470	Cape Town	-32.121	degree	UO	UO:0000214	17.7	degree	UO	UO:0000214	Ascencion	-8.338	degree	UO	UO:0000185	-12.742	degree	UO	UO:0000185	Topical Study (ASPIC, part 2): Characterization of the Bengueha upwelling and of Agulhas eddies	SV Tara	TARA_069	https://ws.pangaea.de/dds-fdp/rest/panquery?datasetDOI=doi.pangaea.de/10.1594/PANGAEA.842237&filterParameter=Station&filterValue=TARA_069	Pangaea	10.1594/PANGAEA.842237	http://doi.pangaea.de/10.1594/PANGAEA.842237
TARA_20100905Z	https://ws.pangaea.de/dds-fdp/rest/panquery?datasetDOI=doi.pangaea.de/10.1594/PANGAEA.842191&filterParameter=Campaign&filterValue=TARA_20100905Z	Pangaea	10.1594/PANGAEA.842191	http://doi.pangaea.de/10.1594/PANGAEA.842191	marine biome	ENVO	ENVO:00000447	Southeast Atlantic Ocean	GAZ	GAZ:00051081	(BENG) Benguela Current Coastal Province	MRGID	MRGID:21470	Cape Town	-32.121	degree	UO	UO:0000214	17.7	degree	UO	UO:0000214	Ascencion	-8.338	degree	UO	UO:0000185	-12.742	degree	UO	UO:0000185	Topical Study (ASPIC, part 2): Characterization of the Bengueha upwelling and of Agulhas eddies	SV Tara	TARA_070	https://ws.pangaea.de/dds-fdp/rest/panquery?datasetDOI=doi.pangaea.de/10.1594/PANGAEA.842237&filterParameter=Station&filterValue=TARA_070	Pangaea	10.1594/PANGAEA.842237	http://doi.pangaea.de/10.1594/PANGAEA.842237
TARA_20100905Z	https://ws.pangaea.de/dds-fdp/rest/panquery?datasetDOI=doi.pangaea.de/10.1594/PANGAEA.842191&filterParameter=Campaign&filterValue=TARA_20100905Z	Pangaea	10.1594/PANGAEA.842191	http://doi.pangaea.de/10.1594/PANGAEA.842191	marine biome	ENVO	ENVO:00000447	Southeast Atlantic Ocean	GAZ	GAZ:00051081	(BENG) Benguela Current Coastal Province	MRGID	MRGID:21470	Cape Town	-32.121	degree	UO	UO:0000214	17.7	degree	UO	UO:0000214	Ascencion	-8.338	degree	UO	UO:0000185	-12.742	degree	UO	UO:0000185	Topical Study (ASPIC, part 2): Characterization of the Bengueha upwelling and of Agulhas eddies	SV Tara	TARA_071	https://ws.pangaea.de/dds-fdp/rest/panquery?datasetDOI=doi.pangaea.de/10.1594/PANGAEA.842237&filterParameter=Station&filterValue=TARA_071	Pangaea	10.1594/PANGAEA.842237	http://doi.pangaea.de/10.1594/PANGAEA.842237
TARA_20101003Z	https://ws.pangaea.de/dds-fdp/rest/panquery?datasetDOI=doi.pangaea.de/10.1594/PANGAEA.842191&filterParameter=Campaign&filterValue=TARA_20101003Z	Pangaea	10.1594/PANGAEA.842191	http://doi.pangaea.de/10.1594/PANGAEA.842191	marine biome	ENVO	ENVO:00000447	South Atlantic Ocean	GAZ	GAZ:00000378	(SATL) South Atlantic Gyral Province	MRGID	MRGID:21459	Ascencion	-7.923	degree	UO	UO:0000215	-14.453	degree	UO	UO:0000215	Rio de Janiero	-19.74	degree	UO	UO:0000185	-34.322	degree	UO	UO:0000185	Topical study (ASPIC, part 3): South Atlantic gyre and equator sampling	SV Tara	TARA_072	https://ws.pangaea.de/dds-fdp/rest/panquery?datasetDOI=doi.pangaea.de/10.1594/PANGAEA.842237&filterParameter=Station&filterValue=TARA_072	Pangaea	10.1594/PANGAEA.842237	http://doi.pangaea.de/10.1594/PANGAEA.842237
TARA_20101003Z	https://ws.pangaea.de/dds-fdp/rest/panquery?datasetDOI=doi.pangaea.de/10.1594/PANGAEA.842191&filterParameter=Campaign&filterValue=TARA_20101003Z	Pangaea	10.1594/PANGAEA.842191	http://doi.pangaea.de/10.1594/PANGAEA.842191	marine biome	ENVO	ENVO:00000447	South Atlantic Ocean	GAZ	GAZ:00000378	(SATL) South Atlantic Gyral Province	MRGID	MRGID:21459	Ascencion	-7.923	degree	UO	UO:0000215	-14.453	degree	UO	UO:0000215	Rio de Janiero	-19.74	degree	UO	UO:0000185	-34.322	degree	UO	UO:0000185	Topical study (ASPIC, part 3): South Atlantic gyre and equator sampling	SV Tara	TARA_073	https://ws.pangaea.de/dds-fdp/rest/panquery?datasetDOI=doi.pangaea.de/10.1594/PANGAEA.842237&filterParameter=Station&filterValue=TARA_073	Pangaea	10.1594/PANGAEA.842237	http://doi.pangaea.de/10.1594/PANGAEA.842237
TARA_20101003Z	https://ws.pangaea.de/dds-fdp/rest/panquery?datasetDOI=doi.pangaea.de/10.1594/PANGAEA.842191&filterParameter=Campaign&filterValue=TARA_20101003Z	Pangaea	10.1594/PANGAEA.842191	http://doi.pangaea.de/10.1594/PANGAEA.842191	marine biome	ENVO	ENVO:00000447	South Atlantic Ocean	GAZ	GAZ:00000378	(SATL) South Atlantic Gyral Province	MRGID	MRGID:21459	Ascencion	-7.923	degree	UO	UO:0000215	-14.453	degree	UO	UO:0000215	Rio de Janiero	-19.74	degree	UO	UO:0000185	-34.322	degree	UO	UO:0000185	Topical study (ASPIC, part 3): South Atlantic gyre and equator sampling	SV Tara	TARA_074	https://ws.pangaea.de/dds-fdp/rest/panquery?datasetDOI=doi.pangaea.de/10.1594/PANGAEA.842237&filterParameter=Station&filterValue=TARA_074	Pangaea	10.1594/PANGAEA.842237	http://doi.pangaea.de/10.1594/PANGAEA.842237
TARA_20101003Z	https://ws.pangaea.de/dds-fdp/rest/panquery?datasetDOI=doi.pangaea.de/10.1594/PANGAEA.842191&filterParameter=Campaign&filterValue=TARA_20101003Z	Pangaea	10.1594/PANGAEA.842191	http://doi.pangaea.de/10.1594/PANGAEA.842191	marine biome	ENVO	ENVO:00000447	South Atlantic Ocean	GAZ	GAZ:00000378	(SATL) South Atlantic Gyral Province	MRGID	MRGID:21459	Ascencion	-7.923	degree	UO	UO:0000215	-14.453	degree	UO	UO:0000215	Rio de Janiero	-19.74	degree	UO	UO:0000185	-34.322	degree	UO	UO:0000185	Topical study (ASPIC, part 3): South Atlantic gyre and equator sampling	SV Tara	TARA_075	https://ws.pangaea.de/dds-fdp/rest/panquery?datasetDOI=doi.pangaea.de/10.1594/PANGAEA.842237&filterParameter=Station&filterValue=TARA_075	Pangaea	10.1594/PANGAEA.842237	http://doi.pangaea.de/10.1594/PANGAEA.842237
TARA_20101003Z	https://ws.pangaea.de/dds-fdp/rest/panquery?datasetDOI=doi.pangaea.de/10.1594/PANGAEA.842191&filterParameter=Campaign&filterValue=TARA_20101003Z	Pangaea	10.1594/PANGAEA.842191	http://doi.pangaea.de/10.1594/PANGAEA.842191	marine biome	ENVO	ENVO:00000447	South Atlantic Ocean	GAZ	GAZ:00000378	(SATL) South Atlantic Gyral Province	MRGID	MRGID:21459	Ascencion	-7.923	degree	UO	UO:0000215	-14.453	degree	UO	UO:0000215	Rio de Janiero	-19.74	degree	UO	UO:0000185	-34.322	degree	UO	UO:0000185	Topical study (ASPIC, part 3): South Atlantic gyre and equator sampling	SV Tara	TARA_076	https://ws.pangaea.de/dds-fdp/rest/panquery?datasetDOI=doi.pangaea.de/10.1594/PANGAEA.842237&filterParameter=Station&filterValue=TARA_076	Pangaea	10.1594/PANGAEA.842237	http://doi.pangaea.de/10.1594/PANGAEA.842237
TARA_20101031Z	https://ws.pangaea.de/dds-fdp/rest/panquery?datasetDOI=doi.pangaea.de/10.1594/PANGAEA.842191&filterParameter=Campaign&filterValue=TARA_20101031Z	Pangaea	10.1594/PANGAEA.842191	http://doi.pangaea.de/10.1594/PANGAEA.842191	marine biome	ENVO	ENVO:00000447	Southwest Atlantic Ocean	GAZ	GAZ:00051082	(BRAZ) Brazil Current Coastal Province	MRGID	MRGID:21468	Rio de Janiero	-22.988	degree	UO	UO:0000216	-43.14	degree	UO	UO:0000216	Buenos Aires	-35.905	degree	UO	UO:0000185	-54.577	degree	UO	UO:0000185	Topical study (ASPIC, part 4): South American current	SV Tara	TARA_077	https://ws.pangaea.de/dds-fdp/rest/panquery?datasetDOI=doi.pangaea.de/10.1594/PANGAEA.842237&filterParameter=Station&filterValue=TARA_077	Pangaea	10.1594/PANGAEA.842237	http://doi.pangaea.de/10.1594/PANGAEA.842237
TARA_20101031Z	https://ws.pangaea.de/dds-fdp/rest/panquery?datasetDOI=doi.pangaea.de/10.1594/PANGAEA.842191&filterParameter=Campaign&filterValue=TARA_20101031Z	Pangaea	10.1594/PANGAEA.842191	http://doi.pangaea.de/10.1594/PANGAEA.842191	marine biome	ENVO	ENVO:00000447	Southwest Atlantic Ocean	GAZ	GAZ:00051082	(BRAZ) Brazil Current Coastal Province	MRGID	MRGID:21468	Rio de Janiero	-22.988	degree	UO	UO:0000216	-43.14	degree	UO	UO:0000216	Buenos Aires	-35.905	degree	UO	UO:0000185	-54.577	degree	UO	UO:0000185	Topical study (ASPIC, part 4): South American current	SV Tara	TARA_078	https://ws.pangaea.de/dds-fdp/rest/panquery?datasetDOI=doi.pangaea.de/10.1594/PANGAEA.842237&filterParameter=Station&filterValue=TARA_078	Pangaea	10.1594/PANGAEA.842237	http://doi.pangaea.de/10.1594/PANGAEA.842237
TARA_20101031Z	https://ws.pangaea.de/dds-fdp/rest/panquery?datasetDOI=doi.pangaea.de/10.1594/PANGAEA.842191&filterParameter=Campaign&filterValue=TARA_20101031Z	Pangaea	10.1594/PANGAEA.842191	http://doi.pangaea.de/10.1594/PANGAEA.842191	marine biome	ENVO	ENVO:00000447	Southwest Atlantic Ocean	GAZ	GAZ:00051082	(BRAZ) Brazil Current Coastal Province	MRGID	MRGID:21468	Rio de Janiero	-22.988	degree	UO	UO:0000216	-43.14	degree	UO	UO:0000216	Buenos Aires	-35.905	degree	UO	UO:0000185	-54.577	degree	UO	UO:0000185	Topical study (ASPIC, part 4): South American current	SV Tara	TARA_079a	https://ws.pangaea.de/dds-fdp/rest/panquery?datasetDOI=doi.pangaea.de/10.1594/PANGAEA.842237&filterParameter=Station&filterValue=TARA_079a	Pangaea	10.1594/PANGAEA.842237	http://doi.pangaea.de/10.1594/PANGAEA.842237
TARA_20101126Z	https://ws.pangaea.de/dds-fdp/rest/panquery?datasetDOI=doi.pangaea.de/10.1594/PANGAEA.842191&filterParameter=Campaign&filterValue=TARA_20101126Z	Pangaea	10.1594/PANGAEA.842191	http://doi.pangaea.de/10.1594/PANGAEA.842191	marine biome	ENVO	ENVO:00000447	South Atlantic Ocean	GAZ	GAZ:00000378	(BRAZ) Brazil Current Coastal Province	MRGID	MRGID:21468	Buenos Aires	-35.178	degree	UO	UO:0000217	-55.618	degree	UO	UO:0000217	Ushuaia	-54.817	degree	UO	UO:0000185	-68.268	degree	UO	UO:0000185	Antarctic water flow North and biodiversity model validation. Malvinas confluence	SV Tara	TARA_079b	https://ws.pangaea.de/dds-fdp/rest/panquery?datasetDOI=doi.pangaea.de/10.1594/PANGAEA.842237&filterParameter=Station&filterValue=TARA_079b	Pangaea	10.1594/PANGAEA.842237	http://doi.pangaea.de/10.1594/PANGAEA.842237
TARA_20101126Z	https://ws.pangaea.de/dds-fdp/rest/panquery?datasetDOI=doi.pangaea.de/10.1594/PANGAEA.842191&filterParameter=Campaign&filterValue=TARA_20101126Z	Pangaea	10.1594/PANGAEA.842191	http://doi.pangaea.de/10.1594/PANGAEA.842191	marine biome	ENVO	ENVO:00000447	South Atlantic Ocean	GAZ	GAZ:00000378	(BRAZ) Brazil Current Coastal Province	MRGID	MRGID:21468	Buenos Aires	-35.178	degree	UO	UO:0000217	-55.618	degree	UO	UO:0000217	Ushuaia	-54.817	degree	UO	UO:0000185	-68.268	degree	UO	UO:0000185	Antarctic water flow North and biodiversity model validation. Malvinas confluence	SV Tara	TARA_080	https://ws.pangaea.de/dds-fdp/rest/panquery?datasetDOI=doi.pangaea.de/10.1594/PANGAEA.842237&filterParameter=Station&filterValue=TARA_080	Pangaea	10.1594/PANGAEA.842237	http://doi.pangaea.de/10.1594/PANGAEA.842237
TARA_20101126Z	https://ws.pangaea.de/dds-fdp/rest/panquery?datasetDOI=doi.pangaea.de/10.1594/PANGAEA.842191&filterParameter=Campaign&filterValue=TARA_20101126Z	Pangaea	10.1594/PANGAEA.842191	http://doi.pangaea.de/10.1594/PANGAEA.842191	marine biome	ENVO	ENVO:00000447	South Atlantic Ocean	GAZ	GAZ:00000378	(BRAZ) Brazil Current Coastal Province	MRGID	MRGID:21468	Buenos Aires	-35.178	degree	UO	UO:0000217	-55.618	degree	UO	UO:0000217	Ushuaia	-54.817	degree	UO	UO:0000185	-68.268	degree	UO	UO:0000185	Antarctic water flow North and biodiversity model validation. Malvinas confluence	SV Tara	TARA_081	https://ws.pangaea.de/dds-fdp/rest/panquery?datasetDOI=doi.pangaea.de/10.1594/PANGAEA.842237&filterParameter=Station&filterValue=TARA_081	Pangaea	10.1594/PANGAEA.842237	http://doi.pangaea.de/10.1594/PANGAEA.842237
TARA_20101126Z	https://ws.pangaea.de/dds-fdp/rest/panquery?datasetDOI=doi.pangaea.de/10.1594/PANGAEA.842191&filterParameter=Campaign&filterValue=TARA_20101126Z	Pangaea	10.1594/PANGAEA.842191	http://doi.pangaea.de/10.1594/PANGAEA.842191	marine biome	ENVO	ENVO:00000447	South Atlantic Ocean	GAZ	GAZ:00000378	(BRAZ) Brazil Current Coastal Province	MRGID	MRGID:21468	Buenos Aires	-35.178	degree	UO	UO:0000217	-55.618	degree	UO	UO:0000217	Ushuaia	-54.817	degree	UO	UO:0000185	-68.268	degree	UO	UO:0000185	Antarctic water flow North and biodiversity model validation. Malvinas confluence	SV Tara	TARA_082	https://ws.pangaea.de/dds-fdp/rest/panquery?datasetDOI=doi.pangaea.de/10.1594/PANGAEA.842237&filterParameter=Station&filterValue=TARA_082	Pangaea	10.1594/PANGAEA.842237	http://doi.pangaea.de/10.1594/PANGAEA.842237
TARA_20101126Z	https://ws.pangaea.de/dds-fdp/rest/panquery?datasetDOI=doi.pangaea.de/10.1594/PANGAEA.842191&filterParameter=Campaign&filterValue=TARA_20101126Z	Pangaea	10.1594/PANGAEA.842191	http://doi.pangaea.de/10.1594/PANGAEA.842191	marine biome	ENVO	ENVO:00000447	South Atlantic Ocean	GAZ	GAZ:00000378	(BRAZ) Brazil Current Coastal Province	MRGID	MRGID:21468	Buenos Aires	-35.178	degree	UO	UO:0000217	-55.618	degree	UO	UO:0000217	Ushuaia	-54.817	degree	UO	UO:0000185	-68.268	degree	UO	UO:0000185	Antarctic water flow North and biodiversity model validation. Malvinas confluence	SV Tara	TARA_083	https://ws.pangaea.de/dds-fdp/rest/panquery?datasetDOI=doi.pangaea.de/10.1594/PANGAEA.842237&filterParameter=Station&filterValue=TARA_083	Pangaea	10.1594/PANGAEA.842237	http://doi.pangaea.de/10.1594/PANGAEA.842237
TARA_20101231Z	https://ws.pangaea.de/dds-fdp/rest/panquery?datasetDOI=doi.pangaea.de/10.1594/PANGAEA.842191&filterParameter=Campaign&filterValue=TARA_20101231Z	Pangaea	10.1594/PANGAEA.842191	http://doi.pangaea.de/10.1594/PANGAEA.842191	marine biome	ENVO	ENVO:00000447	Drake Passage	GAZ	GAZ:00023330	(ANTA) Antarctic Province	MRGID	MRGID:21502	Ushuaia	-54.918	degree	UO	UO:0000218	-67.53	degree	UO	UO:0000218	Puerto Williams	-54.978	degree	UO	UO:0000185	-67.128	degree	UO	UO:0000185	Topical study (ASPIC, part 5): Antarctic water characterization. Drake Passage	SV Tara	TARA_084	https://ws.pangaea.de/dds-fdp/rest/panquery?datasetDOI=doi.pangaea.de/10.1594/PANGAEA.842237&filterParameter=Station&filterValue=TARA_084	Pangaea	10.1594/PANGAEA.842237	http://doi.pangaea.de/10.1594/PANGAEA.842237
TARA_20101231Z	https://ws.pangaea.de/dds-fdp/rest/panquery?datasetDOI=doi.pangaea.de/10.1594/PANGAEA.842191&filterParameter=Campaign&filterValue=TARA_20101231Z	Pangaea	10.1594/PANGAEA.842191	http://doi.pangaea.de/10.1594/PANGAEA.842191	marine biome	ENVO	ENVO:00000447	Drake Passage	GAZ	GAZ:00023330	(ANTA) Antarctic Province	MRGID	MRGID:21502	Ushuaia	-54.918	degree	UO	UO:0000218	-67.53	degree	UO	UO:0000218	Puerto Williams	-54.978	degree	UO	UO:0000185	-67.128	degree	UO	UO:0000185	Topical study (ASPIC, part 5): Antarctic water characterization. Drake Passage	SV Tara	TARA_085	https://ws.pangaea.de/dds-fdp/rest/panquery?datasetDOI=doi.pangaea.de/10.1594/PANGAEA.842237&filterParameter=Station&filterValue=TARA_085	Pangaea	10.1594/PANGAEA.842237	http://doi.pangaea.de/10.1594/PANGAEA.842237
TARA_20101231Z	https://ws.pangaea.de/dds-fdp/rest/panquery?datasetDOI=doi.pangaea.de/10.1594/PANGAEA.842191&filterParameter=Campaign&filterValue=TARA_20101231Z	Pangaea	10.1594/PANGAEA.842191	http://doi.pangaea.de/10.1594/PANGAEA.842191	marine biome	ENVO	ENVO:00000447	Drake Passage	GAZ	GAZ:00023330	(ANTA) Antarctic Province	MRGID	MRGID:21502	Ushuaia	-54.918	degree	UO	UO:0000218	-67.53	degree	UO	UO:0000218	Puerto Williams	-54.978	degree	UO	UO:0000185	-67.128	degree	UO	UO:0000185	Topical study (ASPIC, part 5): Antarctic water characterization. Drake Passage	SV Tara	TARA_086	https://ws.pangaea.de/dds-fdp/rest/panquery?datasetDOI=doi.pangaea.de/10.1594/PANGAEA.842237&filterParameter=Station&filterValue=TARA_086	Pangaea	10.1594/PANGAEA.842237	http://doi.pangaea.de/10.1594/PANGAEA.842237
TARA_20101231Z	https://ws.pangaea.de/dds-fdp/rest/panquery?datasetDOI=doi.pangaea.de/10.1594/PANGAEA.842191&filterParameter=Campaign&filterValue=TARA_20101231Z	Pangaea	10.1594/PANGAEA.842191	http://doi.pangaea.de/10.1594/PANGAEA.842191	marine biome	ENVO	ENVO:00000447	Drake Passage	GAZ	GAZ:00023330	(ANTA) Antarctic Province	MRGID	MRGID:21502	Ushuaia	-54.918	degree	UO	UO:0000218	-67.53	degree	UO	UO:0000218	Puerto Williams	-54.978	degree	UO	UO:0000185	-67.128	degree	UO	UO:0000185	Topical study (ASPIC, part 5): Antarctic water characterization. Drake Passage	SV Tara	TARA_087	https://ws.pangaea.de/dds-fdp/rest/panquery?datasetDOI=doi.pangaea.de/10.1594/PANGAEA.842237&filterParameter=Station&filterValue=TARA_087	Pangaea	10.1594/PANGAEA.842237	http://doi.pangaea.de/10.1594/PANGAEA.842237
TARA_20101231Z	https://ws.pangaea.de/dds-fdp/rest/panquery?datasetDOI=doi.pangaea.de/10.1594/PANGAEA.842191&filterParameter=Campaign&filterValue=TARA_20101231Z	Pangaea	10.1594/PANGAEA.842191	http://doi.pangaea.de/10.1594/PANGAEA.842191	marine biome	ENVO	ENVO:00000447	Drake Passage	GAZ	GAZ:00023330	(ANTA) Antarctic Province	MRGID	MRGID:21502	Ushuaia	-54.918	degree	UO	UO:0000218	-67.53	degree	UO	UO:0000218	Puerto Williams	-54.978	degree	UO	UO:0000185	-67.128	degree	UO	UO:0000185	Topical study (ASPIC, part 5): Antarctic water characterization. Drake Passage	SV Tara	TARA_088	https://ws.pangaea.de/dds-fdp/rest/panquery?datasetDOI=doi.pangaea.de/10.1594/PANGAEA.842237&filterParameter=Station&filterValue=TARA_088	Pangaea	10.1594/PANGAEA.842237	http://doi.pangaea.de/10.1594/PANGAEA.842237
TARA_20101231Z	https://ws.pangaea.de/dds-fdp/rest/panquery?datasetDOI=doi.pangaea.de/10.1594/PANGAEA.842191&filterParameter=Campaign&filterValue=TARA_20101231Z	Pangaea	10.1594/PANGAEA.842191	http://doi.pangaea.de/10.1594/PANGAEA.842191	marine biome	ENVO	ENVO:00000447	Drake Passage	GAZ	GAZ:00023330	(ANTA) Antarctic Province	MRGID	MRGID:21502	Ushuaia	-54.918	degree	UO	UO:0000218	-67.53	degree	UO	UO:0000218	Puerto Williams	-54.978	degree	UO	UO:0000185	-67.128	degree	UO	UO:0000185	Topical study (ASPIC, part 5): Antarctic water characterization. Drake Passage	SV Tara	TARA_089	https://ws.pangaea.de/dds-fdp/rest/panquery?datasetDOI=doi.pangaea.de/10.1594/PANGAEA.842237&filterParameter=Station&filterValue=TARA_089	Pangaea	10.1594/PANGAEA.842237	http://doi.pangaea.de/10.1594/PANGAEA.842237
TARA_20110220Z	https://ws.pangaea.de/dds-fdp/rest/panquery?datasetDOI=doi.pangaea.de/10.1594/PANGAEA.842191&filterParameter=Campaign&filterValue=TARA_20110220Z	Pangaea	10.1594/PANGAEA.842191	http://doi.pangaea.de/10.1594/PANGAEA.842191	marine biome	ENVO	ENVO:00000447	South Pacific Ocean	GAZ	GAZ:00002418	(CHIL) Chile-Peru Current Coastal Province	MRGID	MRGID:21495	Puerto Montt	-41.723	degree	UO	UO:0000220	-72.862	degree	UO	UO:0000220	Valparaiso	-33.013	degree	UO	UO:0000185	-71.592	degree	UO	UO:0000185	South American pacific upwelling. oxygen minimum zone.	SV Tara	TARA_090	https://ws.pangaea.de/dds-fdp/rest/panquery?datasetDOI=doi.pangaea.de/10.1594/PANGAEA.842237&filterParameter=Station&filterValue=TARA_090	Pangaea	10.1594/PANGAEA.842237	http://doi.pangaea.de/10.1594/PANGAEA.842237
TARA_20110220Z	https://ws.pangaea.de/dds-fdp/rest/panquery?datasetDOI=doi.pangaea.de/10.1594/PANGAEA.842191&filterParameter=Campaign&filterValue=TARA_20110220Z	Pangaea	10.1594/PANGAEA.842191	http://doi.pangaea.de/10.1594/PANGAEA.842191	marine biome	ENVO	ENVO:00000447	South Pacific Ocean	GAZ	GAZ:00002418	(CHIL) Chile-Peru Current Coastal Province	MRGID	MRGID:21495	Puerto Montt	-41.723	degree	UO	UO:0000220	-72.862	degree	UO	UO:0000220	Valparaiso	-33.013	degree	UO	UO:0000185	-71.592	degree	UO	UO:0000185	South American pacific upwelling. oxygen minimum zone.	SV Tara	TARA_091	https://ws.pangaea.de/dds-fdp/rest/panquery?datasetDOI=doi.pangaea.de/10.1594/PANGAEA.842237&filterParameter=Station&filterValue=TARA_091	Pangaea	10.1594/PANGAEA.842237	http://doi.pangaea.de/10.1594/PANGAEA.842237
TARA_20110220Z	https://ws.pangaea.de/dds-fdp/rest/panquery?datasetDOI=doi.pangaea.de/10.1594/PANGAEA.842191&filterParameter=Campaign&filterValue=TARA_20110220Z	Pangaea	10.1594/PANGAEA.842191	http://doi.pangaea.de/10.1594/PANGAEA.842191	marine biome	ENVO	ENVO:00000447	South Pacific Ocean	GAZ	GAZ:00002418	(CHIL) Chile-Peru Current Coastal Province	MRGID	MRGID:21495	Puerto Montt	-41.723	degree	UO	UO:0000220	-72.862	degree	UO	UO:0000220	Valparaiso	-33.013	degree	UO	UO:0000185	-71.592	degree	UO	UO:0000185	South American pacific upwelling. oxygen minimum zone.	SV Tara	TARA_092	https://ws.pangaea.de/dds-fdp/rest/panquery?datasetDOI=doi.pangaea.de/10.1594/PANGAEA.842237&filterParameter=Station&filterValue=TARA_092	Pangaea	10.1594/PANGAEA.842237	http://doi.pangaea.de/10.1594/PANGAEA.842237
TARA_20110311Z	https://ws.pangaea.de/dds-fdp/rest/panquery?datasetDOI=doi.pangaea.de/10.1594/PANGAEA.842191&filterParameter=Campaign&filterValue=TARA_20110311Z	Pangaea	10.1594/PANGAEA.842191	http://doi.pangaea.de/10.1594/PANGAEA.842191	marine biome	ENVO	ENVO:00000447	South Pacific Ocean	GAZ	GAZ:00002418	(CHIL) Chile-Peru Current Coastal Province	MRGID	MRGID:21495	Valparaiso	-33.102	degree	UO	UO:0000221	-71.803	degree	UO	UO:0000221	Easter Island	-27.16	degree	UO	UO:0000185	-109.459	degree	UO	UO:0000185	South Pacific oligotrophic gyre	SV Tara	TARA_093	https://ws.pangaea.de/dds-fdp/rest/panquery?datasetDOI=doi.pangaea.de/10.1594/PANGAEA.842237&filterParameter=Station&filterValue=TARA_093	Pangaea	10.1594/PANGAEA.842237	http://doi.pangaea.de/10.1594/PANGAEA.842237
TARA_20110311Z	https://ws.pangaea.de/dds-fdp/rest/panquery?datasetDOI=doi.pangaea.de/10.1594/PANGAEA.842191&filterParameter=Campaign&filterValue=TARA_20110311Z	Pangaea	10.1594/PANGAEA.842191	http://doi.pangaea.de/10.1594/PANGAEA.842191	marine biome	ENVO	ENVO:00000447	South Pacific Ocean	GAZ	GAZ:00002418	(CHIL) Chile-Peru Current Coastal Province	MRGID	MRGID:21495	Valparaiso	-33.102	degree	UO	UO:0000221	-71.803	degree	UO	UO:0000221	Easter Island	-27.16	degree	UO	UO:0000185	-109.459	degree	UO	UO:0000185	South Pacific oligotrophic gyre	SV Tara	TARA_094	https://ws.pangaea.de/dds-fdp/rest/panquery?datasetDOI=doi.pangaea.de/10.1594/PANGAEA.842237&filterParameter=Station&filterValue=TARA_094	Pangaea	10.1594/PANGAEA.842237	http://doi.pangaea.de/10.1594/PANGAEA.842237
TARA_20110311Z	https://ws.pangaea.de/dds-fdp/rest/panquery?datasetDOI=doi.pangaea.de/10.1594/PANGAEA.842191&filterParameter=Campaign&filterValue=TARA_20110311Z	Pangaea	10.1594/PANGAEA.842191	http://doi.pangaea.de/10.1594/PANGAEA.842191	marine biome	ENVO	ENVO:00000447	South Pacific Ocean	GAZ	GAZ:00002418	(CHIL) Chile-Peru Current Coastal Province	MRGID	MRGID:21495	Valparaiso	-33.102	degree	UO	UO:0000221	-71.803	degree	UO	UO:0000221	Easter Island	-27.16	degree	UO	UO:0000185	-109.459	degree	UO	UO:0000185	South Pacific oligotrophic gyre	SV Tara	TARA_095	https://ws.pangaea.de/dds-fdp/rest/panquery?datasetDOI=doi.pangaea.de/10.1594/PANGAEA.842237&filterParameter=Station&filterValue=TARA_095	Pangaea	10.1594/PANGAEA.842237	http://doi.pangaea.de/10.1594/PANGAEA.842237
TARA_20110311Z	https://ws.pangaea.de/dds-fdp/rest/panquery?datasetDOI=doi.pangaea.de/10.1594/PANGAEA.842191&filterParameter=Campaign&filterValue=TARA_20110311Z	Pangaea	10.1594/PANGAEA.842191	http://doi.pangaea.de/10.1594/PANGAEA.842191	marine biome	ENVO	ENVO:00000447	South Pacific Ocean	GAZ	GAZ:00002418	(CHIL) Chile-Peru Current Coastal Province	MRGID	MRGID:21495	Valparaiso	-33.102	degree	UO	UO:0000221	-71.803	degree	UO	UO:0000221	Easter Island	-27.16	degree	UO	UO:0000185	-109.459	degree	UO	UO:0000185	South Pacific oligotrophic gyre	SV Tara	TARA_096	https://ws.pangaea.de/dds-fdp/rest/panquery?datasetDOI=doi.pangaea.de/10.1594/PANGAEA.842237&filterParameter=Station&filterValue=TARA_096	Pangaea	10.1594/PANGAEA.842237	http://doi.pangaea.de/10.1594/PANGAEA.842237
TARA_20110311Z	https://ws.pangaea.de/dds-fdp/rest/panquery?datasetDOI=doi.pangaea.de/10.1594/PANGAEA.842191&filterParameter=Campaign&filterValue=TARA_20110311Z	Pangaea	10.1594/PANGAEA.842191	http://doi.pangaea.de/10.1594/PANGAEA.842191	marine biome	ENVO	ENVO:00000447	South Pacific Ocean	GAZ	GAZ:00002418	(CHIL) Chile-Peru Current Coastal Province	MRGID	MRGID:21495	Valparaiso	-33.102	degree	UO	UO:0000221	-71.803	degree	UO	UO:0000221	Easter Island	-27.16	degree	UO	UO:0000185	-109.459	degree	UO	UO:0000185	South Pacific oligotrophic gyre	SV Tara	TARA_097	https://ws.pangaea.de/dds-fdp/rest/panquery?datasetDOI=doi.pangaea.de/10.1594/PANGAEA.842237&filterParameter=Station&filterValue=TARA_097	Pangaea	10.1594/PANGAEA.842237	http://doi.pangaea.de/10.1594/PANGAEA.842237
TARA_20110401Z	https://ws.pangaea.de/dds-fdp/rest/panquery?datasetDOI=doi.pangaea.de/10.1594/PANGAEA.842191&filterParameter=Campaign&filterValue=TARA_20110401Z	Pangaea	10.1594/PANGAEA.842191	http://doi.pangaea.de/10.1594/PANGAEA.842191	marine biome	ENVO	ENVO:00000447	South Pacific Ocean	GAZ	GAZ:00002418	(SPSG) South Pacific Subtropical Gyre Province, North and South	MRGID	MRGID:21486	Easter Island	-27.134	degree	UO	UO:0000222	-109.452	degree	UO	UO:0000222	Guayaquil	-3.433	degree	UO	UO:0000185	-80.781	degree	UO	UO:0000185	South Pacific oligotrophic gyre, oxygen minimum zone, Peruvian upwelling	SV Tara	TARA_098	https://ws.pangaea.de/dds-fdp/rest/panquery?datasetDOI=doi.pangaea.de/10.1594/PANGAEA.842237&filterParameter=Station&filterValue=TARA_098	Pangaea	10.1594/PANGAEA.842237	http://doi.pangaea.de/10.1594/PANGAEA.842237
TARA_20110401Z	https://ws.pangaea.de/dds-fdp/rest/panquery?datasetDOI=doi.pangaea.de/10.1594/PANGAEA.842191&filterParameter=Campaign&filterValue=TARA_20110401Z	Pangaea	10.1594/PANGAEA.842191	http://doi.pangaea.de/10.1594/PANGAEA.842191	marine biome	ENVO	ENVO:00000447	South Pacific Ocean	GAZ	GAZ:00002418	(SPSG) South Pacific Subtropical Gyre Province, North and South	MRGID	MRGID:21486	Easter Island	-27.134	degree	UO	UO:0000222	-109.452	degree	UO	UO:0000222	Guayaquil	-3.433	degree	UO	UO:0000185	-80.781	degree	UO	UO:0000185	South Pacific oligotrophic gyre, oxygen minimum zone, Peruvian upwelling	SV Tara	TARA_099	https://ws.pangaea.de/dds-fdp/rest/panquery?datasetDOI=doi.pangaea.de/10.1594/PANGAEA.842237&filterParameter=Station&filterValue=TARA_099	Pangaea	10.1594/PANGAEA.842237	http://doi.pangaea.de/10.1594/PANGAEA.842237
TARA_20110401Z	https://ws.pangaea.de/dds-fdp/rest/panquery?datasetDOI=doi.pangaea.de/10.1594/PANGAEA.842191&filterParameter=Campaign&filterValue=TARA_20110401Z	Pangaea	10.1594/PANGAEA.842191	http://doi.pangaea.de/10.1594/PANGAEA.842191	marine biome	ENVO	ENVO:00000447	South Pacific Ocean	GAZ	GAZ:00002418	(SPSG) South Pacific Subtropical Gyre Province, North and South	MRGID	MRGID:21486	Easter Island	-27.134	degree	UO	UO:0000222	-109.452	degree	UO	UO:0000222	Guayaquil	-3.433	degree	UO	UO:0000185	-80.781	degree	UO	UO:0000185	South Pacific oligotrophic gyre, oxygen minimum zone, Peruvian upwelling	SV Tara	TARA_100	https://ws.pangaea.de/dds-fdp/rest/panquery?datasetDOI=doi.pangaea.de/10.1594/PANGAEA.842237&filterParameter=Station&filterValue=TARA_100	Pangaea	10.1594/PANGAEA.842237	http://doi.pangaea.de/10.1594/PANGAEA.842237
TARA_20110401Z	https://ws.pangaea.de/dds-fdp/rest/panquery?datasetDOI=doi.pangaea.de/10.1594/PANGAEA.842191&filterParameter=Campaign&filterValue=TARA_20110401Z	Pangaea	10.1594/PANGAEA.842191	http://doi.pangaea.de/10.1594/PANGAEA.842191	marine biome	ENVO	ENVO:00000447	South Pacific Ocean	GAZ	GAZ:00002418	(SPSG) South Pacific Subtropical Gyre Province, North and South	MRGID	MRGID:21486	Easter Island	-27.134	degree	UO	UO:0000222	-109.452	degree	UO	UO:0000222	Guayaquil	-3.433	degree	UO	UO:0000185	-80.781	degree	UO	UO:0000185	South Pacific oligotrophic gyre, oxygen minimum zone, Peruvian upwelling	SV Tara	TARA_101	https://ws.pangaea.de/dds-fdp/rest/panquery?datasetDOI=doi.pangaea.de/10.1594/PANGAEA.842237&filterParameter=Station&filterValue=TARA_101	Pangaea	10.1594/PANGAEA.842237	http://doi.pangaea.de/10.1594/PANGAEA.842237
TARA_20110401Z	https://ws.pangaea.de/dds-fdp/rest/panquery?datasetDOI=doi.pangaea.de/10.1594/PANGAEA.842191&filterParameter=Campaign&filterValue=TARA_20110401Z	Pangaea	10.1594/PANGAEA.842191	http://doi.pangaea.de/10.1594/PANGAEA.842191	marine biome	ENVO	ENVO:00000447	South Pacific Ocean	GAZ	GAZ:00002418	(SPSG) South Pacific Subtropical Gyre Province, North and South	MRGID	MRGID:21486	Easter Island	-27.134	degree	UO	UO:0000222	-109.452	degree	UO	UO:0000222	Guayaquil	-3.433	degree	UO	UO:0000185	-80.781	degree	UO	UO:0000185	South Pacific oligotrophic gyre, oxygen minimum zone, Peruvian upwelling	SV Tara	TARA_102	https://ws.pangaea.de/dds-fdp/rest/panquery?datasetDOI=doi.pangaea.de/10.1594/PANGAEA.842237&filterParameter=Station&filterValue=TARA_102	Pangaea	10.1594/PANGAEA.842237	http://doi.pangaea.de/10.1594/PANGAEA.842237
TARA_20110501Z	https://ws.pangaea.de/dds-fdp/rest/panquery?datasetDOI=doi.pangaea.de/10.1594/PANGAEA.842191&filterParameter=Campaign&filterValue=TARA_20110501Z	Pangaea	10.1594/PANGAEA.842191	http://doi.pangaea.de/10.1594/PANGAEA.842191	marine biome	ENVO	ENVO:00000447	Equatorial Pacific Ocean	GAZ	GAZ:00002409	(CHIL) Chile-Peru Current Coastal Province	MRGID	MRGID:21495	Guayaquil	-2.915	degree	UO	UO:0000223	-81.59	degree	UO	UO:0000223	Puerto Ayora	-0.648	degree	UO	UO:0000185	-89.235	degree	UO	UO:0000185	Pacific equator south-north section sampling, oxygen minimum zone, low pH water, Galapagos region	SV Tara	TARA_103	https://ws.pangaea.de/dds-fdp/rest/panquery?datasetDOI=doi.pangaea.de/10.1594/PANGAEA.842237&filterParameter=Station&filterValue=TARA_103	Pangaea	10.1594/PANGAEA.842237	http://doi.pangaea.de/10.1594/PANGAEA.842237
TARA_20110501Z	https://ws.pangaea.de/dds-fdp/rest/panquery?datasetDOI=doi.pangaea.de/10.1594/PANGAEA.842191&filterParameter=Campaign&filterValue=TARA_20110501Z	Pangaea	10.1594/PANGAEA.842191	http://doi.pangaea.de/10.1594/PANGAEA.842191	marine biome	ENVO	ENVO:00000447	Equatorial Pacific Ocean	GAZ	GAZ:00002409	(CHIL) Chile-Peru Current Coastal Province	MRGID	MRGID:21495	Guayaquil	-2.915	degree	UO	UO:0000223	-81.59	degree	UO	UO:0000223	Puerto Ayora	-0.648	degree	UO	UO:0000185	-89.235	degree	UO	UO:0000185	Pacific equator south-north section sampling, oxygen minimum zone, low pH water, Galapagos region	SV Tara	TARA_104	https://ws.pangaea.de/dds-fdp/rest/panquery?datasetDOI=doi.pangaea.de/10.1594/PANGAEA.842237&filterParameter=Station&filterValue=TARA_104	Pangaea	10.1594/PANGAEA.842237	http://doi.pangaea.de/10.1594/PANGAEA.842237
TARA_20110501Z	https://ws.pangaea.de/dds-fdp/rest/panquery?datasetDOI=doi.pangaea.de/10.1594/PANGAEA.842191&filterParameter=Campaign&filterValue=TARA_20110501Z	Pangaea	10.1594/PANGAEA.842191	http://doi.pangaea.de/10.1594/PANGAEA.842191	marine biome	ENVO	ENVO:00000447	Equatorial Pacific Ocean	GAZ	GAZ:00002409	(CHIL) Chile-Peru Current Coastal Province	MRGID	MRGID:21495	Guayaquil	-2.915	degree	UO	UO:0000223	-81.59	degree	UO	UO:0000223	Puerto Ayora	-0.648	degree	UO	UO:0000185	-89.235	degree	UO	UO:0000185	Pacific equator south-north section sampling, oxygen minimum zone, low pH water, Galapagos region	SV Tara	TARA_105	https://ws.pangaea.de/dds-fdp/rest/panquery?datasetDOI=doi.pangaea.de/10.1594/PANGAEA.842237&filterParameter=Station&filterValue=TARA_105	Pangaea	10.1594/PANGAEA.842237	http://doi.pangaea.de/10.1594/PANGAEA.842237
TARA_20110501Z	https://ws.pangaea.de/dds-fdp/rest/panquery?datasetDOI=doi.pangaea.de/10.1594/PANGAEA.842191&filterParameter=Campaign&filterValue=TARA_20110501Z	Pangaea	10.1594/PANGAEA.842191	http://doi.pangaea.de/10.1594/PANGAEA.842191	marine biome	ENVO	ENVO:00000447	Equatorial Pacific Ocean	GAZ	GAZ:00002409	(CHIL) Chile-Peru Current Coastal Province	MRGID	MRGID:21495	Guayaquil	-2.915	degree	UO	UO:0000223	-81.59	degree	UO	UO:0000223	Puerto Ayora	-0.648	degree	UO	UO:0000185	-89.235	degree	UO	UO:0000185	Pacific equator south-north section sampling, oxygen minimum zone, low pH water, Galapagos region	SV Tara	TARA_106	https://ws.pangaea.de/dds-fdp/rest/panquery?datasetDOI=doi.pangaea.de/10.1594/PANGAEA.842237&filterParameter=Station&filterValue=TARA_106	Pangaea	10.1594/PANGAEA.842237	http://doi.pangaea.de/10.1594/PANGAEA.842237
TARA_20110509Z	https://ws.pangaea.de/dds-fdp/rest/panquery?datasetDOI=doi.pangaea.de/10.1594/PANGAEA.842191&filterParameter=Campaign&filterValue=TARA_20110509Z	Pangaea	10.1594/PANGAEA.842191	http://doi.pangaea.de/10.1594/PANGAEA.842191	marine biome	ENVO	ENVO:00000447	Equatorial Pacific Ocean	GAZ	GAZ:00002409	(CHIL) Chile-Peru Current Coastal Province	MRGID	MRGID:21495	Puerto Ayora	-0.759	degree	UO	UO:0000224	-90.294	degree	UO	UO:0000224	Guayaquil	-2.594	degree	UO	UO:0000185	-80.733	degree	UO	UO:0000185	Pacific equator sampling, oxygen minimum zone, low pH water, Galapagos region	SV Tara	TARA_107	https://ws.pangaea.de/dds-fdp/rest/panquery?datasetDOI=doi.pangaea.de/10.1594/PANGAEA.842237&filterParameter=Station&filterValue=TARA_107	Pangaea	10.1594/PANGAEA.842237	http://doi.pangaea.de/10.1594/PANGAEA.842237
TARA_20110509Z	https://ws.pangaea.de/dds-fdp/rest/panquery?datasetDOI=doi.pangaea.de/10.1594/PANGAEA.842191&filterParameter=Campaign&filterValue=TARA_20110509Z	Pangaea	10.1594/PANGAEA.842191	http://doi.pangaea.de/10.1594/PANGAEA.842191	marine biome	ENVO	ENVO:00000447	Equatorial Pacific Ocean	GAZ	GAZ:00002409	(CHIL) Chile-Peru Current Coastal Province	MRGID	MRGID:21495	Puerto Ayora	-0.759	degree	UO	UO:0000224	-90.294	degree	UO	UO:0000224	Guayaquil	-2.594	degree	UO	UO:0000185	-80.733	degree	UO	UO:0000185	Pacific equator sampling, oxygen minimum zone, low pH water, Galapagos region	SV Tara	TARA_108	https://ws.pangaea.de/dds-fdp/rest/panquery?datasetDOI=doi.pangaea.de/10.1594/PANGAEA.842237&filterParameter=Station&filterValue=TARA_108	Pangaea	10.1594/PANGAEA.842237	http://doi.pangaea.de/10.1594/PANGAEA.842237
TARA_20110509Z	https://ws.pangaea.de/dds-fdp/rest/panquery?datasetDOI=doi.pangaea.de/10.1594/PANGAEA.842191&filterParameter=Campaign&filterValue=TARA_20110509Z	Pangaea	10.1594/PANGAEA.842191	http://doi.pangaea.de/10.1594/PANGAEA.842191	marine biome	ENVO	ENVO:00000447	Equatorial Pacific Ocean	GAZ	GAZ:00002409	(CHIL) Chile-Peru Current Coastal Province	MRGID	MRGID:21495	Puerto Ayora	-0.759	degree	UO	UO:0000224	-90.294	degree	UO	UO:0000224	Guayaquil	-2.594	degree	UO	UO:0000185	-80.733	degree	UO	UO:0000185	Pacific equator sampling, oxygen minimum zone, low pH water, Galapagos region	SV Tara	TARA_109	https://ws.pangaea.de/dds-fdp/rest/panquery?datasetDOI=doi.pangaea.de/10.1594/PANGAEA.842237&filterParameter=Station&filterValue=TARA_109	Pangaea	10.1594/PANGAEA.842237	http://doi.pangaea.de/10.1594/PANGAEA.842237
TARA_20110520Z	https://ws.pangaea.de/dds-fdp/rest/panquery?datasetDOI=doi.pangaea.de/10.1594/PANGAEA.842191&filterParameter=Campaign&filterValue=TARA_20110520Z	Pangaea	10.1594/PANGAEA.842191	http://doi.pangaea.de/10.1594/PANGAEA.842191	marine biome	ENVO	ENVO:00000447	South Pacific Ocean	GAZ	GAZ:00002418	(SPSG) South Pacific Subtropical Gyre Province, North and South	MRGID	MRGID:21486	Guayaquil	-2.61	degree	UO	UO:0000225	-80.815	degree	UO	UO:0000225	Totegegie	-23.129	degree	UO	UO:0000185	-135.015	degree	UO	UO:0000185	South Pacific oligotrophic gyre	SV Tara	TARA_110	https://ws.pangaea.de/dds-fdp/rest/panquery?datasetDOI=doi.pangaea.de/10.1594/PANGAEA.842237&filterParameter=Station&filterValue=TARA_110	Pangaea	10.1594/PANGAEA.842237	http://doi.pangaea.de/10.1594/PANGAEA.842237
TARA_20110520Z	https://ws.pangaea.de/dds-fdp/rest/panquery?datasetDOI=doi.pangaea.de/10.1594/PANGAEA.842191&filterParameter=Campaign&filterValue=TARA_20110520Z	Pangaea	10.1594/PANGAEA.842191	http://doi.pangaea.de/10.1594/PANGAEA.842191	marine biome	ENVO	ENVO:00000447	South Pacific Ocean	GAZ	GAZ:00002418	(SPSG) South Pacific Subtropical Gyre Province, North and South	MRGID	MRGID:21486	Guayaquil	-2.61	degree	UO	UO:0000225	-80.815	degree	UO	UO:0000225	Totegegie	-23.129	degree	UO	UO:0000185	-135.015	degree	UO	UO:0000185	South Pacific oligotrophic gyre	SV Tara	TARA_111	https://ws.pangaea.de/dds-fdp/rest/panquery?datasetDOI=doi.pangaea.de/10.1594/PANGAEA.842237&filterParameter=Station&filterValue=TARA_111	Pangaea	10.1594/PANGAEA.842237	http://doi.pangaea.de/10.1594/PANGAEA.842237
TARA_20110520Z	https://ws.pangaea.de/dds-fdp/rest/panquery?datasetDOI=doi.pangaea.de/10.1594/PANGAEA.842191&filterParameter=Campaign&filterValue=TARA_20110520Z	Pangaea	10.1594/PANGAEA.842191	http://doi.pangaea.de/10.1594/PANGAEA.842191	marine biome	ENVO	ENVO:00000447	South Pacific Ocean	GAZ	GAZ:00002418	(SPSG) South Pacific Subtropical Gyre Province, North and South	MRGID	MRGID:21486	Guayaquil	-2.61	degree	UO	UO:0000225	-80.815	degree	UO	UO:0000225	Totegegie	-23.129	degree	UO	UO:0000185	-135.015	degree	UO	UO:0000185	South Pacific oligotrophic gyre	SV Tara	TARA_112	https://ws.pangaea.de/dds-fdp/rest/panquery?datasetDOI=doi.pangaea.de/10.1594/PANGAEA.842237&filterParameter=Station&filterValue=TARA_112	Pangaea	10.1594/PANGAEA.842237	http://doi.pangaea.de/10.1594/PANGAEA.842237
TARA_20110520Z	https://ws.pangaea.de/dds-fdp/rest/panquery?datasetDOI=doi.pangaea.de/10.1594/PANGAEA.842191&filterParameter=Campaign&filterValue=TARA_20110520Z	Pangaea	10.1594/PANGAEA.842191	http://doi.pangaea.de/10.1594/PANGAEA.842191	marine biome	ENVO	ENVO:00000447	South Pacific Ocean	GAZ	GAZ:00002418	(SPSG) South Pacific Subtropical Gyre Province, North and South	MRGID	MRGID:21486	Guayaquil	-2.61	degree	UO	UO:0000225	-80.815	degree	UO	UO:0000225	Totegegie	-23.129	degree	UO	UO:0000185	-135.015	degree	UO	UO:0000185	South Pacific oligotrophic gyre	SV Tara	TARA_113	https://ws.pangaea.de/dds-fdp/rest/panquery?datasetDOI=doi.pangaea.de/10.1594/PANGAEA.842237&filterParameter=Station&filterValue=TARA_113	Pangaea	10.1594/PANGAEA.842237	http://doi.pangaea.de/10.1594/PANGAEA.842237
TARA_20110626Z	https://ws.pangaea.de/dds-fdp/rest/panquery?datasetDOI=doi.pangaea.de/10.1594/PANGAEA.842191&filterParameter=Campaign&filterValue=TARA_20110626Z	Pangaea	10.1594/PANGAEA.842191	http://doi.pangaea.de/10.1594/PANGAEA.842191	marine biome	ENVO	ENVO:00000447	South Pacific Ocean	GAZ	GAZ:00002418	(SPSG) South Pacific Subtropical Gyre Province, North and South	MRGID	MRGID:21486	Totegegie	-23.232	degree	UO	UO:0000226	-134.961	degree	UO	UO:0000226	Totegegie	-23.163	degree	UO	UO:0000185	-134.862	degree	UO	UO:0000185	Topical study (CORALTON): Surface sampling inside and outside a coral reef	SV Tara	TARA_114	https://ws.pangaea.de/dds-fdp/rest/panquery?datasetDOI=doi.pangaea.de/10.1594/PANGAEA.842237&filterParameter=Station&filterValue=TARA_114	Pangaea	10.1594/PANGAEA.842237	http://doi.pangaea.de/10.1594/PANGAEA.842237
TARA_20110626Z	https://ws.pangaea.de/dds-fdp/rest/panquery?datasetDOI=doi.pangaea.de/10.1594/PANGAEA.842191&filterParameter=Campaign&filterValue=TARA_20110626Z	Pangaea	10.1594/PANGAEA.842191	http://doi.pangaea.de/10.1594/PANGAEA.842191	marine biome	ENVO	ENVO:00000447	South Pacific Ocean	GAZ	GAZ:00002418	(SPSG) South Pacific Subtropical Gyre Province, North and South	MRGID	MRGID:21486	Totegegie	-23.232	degree	UO	UO:0000226	-134.961	degree	UO	UO:0000226	Totegegie	-23.163	degree	UO	UO:0000185	-134.862	degree	UO	UO:0000185	Topical study (CORALTON): Surface sampling inside and outside a coral reef	SV Tara	TARA_115	https://ws.pangaea.de/dds-fdp/rest/panquery?datasetDOI=doi.pangaea.de/10.1594/PANGAEA.842237&filterParameter=Station&filterValue=TARA_115	Pangaea	10.1594/PANGAEA.842237	http://doi.pangaea.de/10.1594/PANGAEA.842237
TARA_20110626Z	https://ws.pangaea.de/dds-fdp/rest/panquery?datasetDOI=doi.pangaea.de/10.1594/PANGAEA.842191&filterParameter=Campaign&filterValue=TARA_20110626Z	Pangaea	10.1594/PANGAEA.842191	http://doi.pangaea.de/10.1594/PANGAEA.842191	marine biome	ENVO	ENVO:00000447	South Pacific Ocean	GAZ	GAZ:00002418	(SPSG) South Pacific Subtropical Gyre Province, North and South	MRGID	MRGID:21486	Totegegie	-23.232	degree	UO	UO:0000226	-134.961	degree	UO	UO:0000226	Totegegie	-23.163	degree	UO	UO:0000185	-134.862	degree	UO	UO:0000185	Topical study (CORALTON): Surface sampling inside and outside a coral reef	SV Tara	TARA_116	https://ws.pangaea.de/dds-fdp/rest/panquery?datasetDOI=doi.pangaea.de/10.1594/PANGAEA.842237&filterParameter=Station&filterValue=TARA_116	Pangaea	10.1594/PANGAEA.842237	http://doi.pangaea.de/10.1594/PANGAEA.842237
TARA_20110626Z	https://ws.pangaea.de/dds-fdp/rest/panquery?datasetDOI=doi.pangaea.de/10.1594/PANGAEA.842191&filterParameter=Campaign&filterValue=TARA_20110626Z	Pangaea	10.1594/PANGAEA.842191	http://doi.pangaea.de/10.1594/PANGAEA.842191	marine biome	ENVO	ENVO:00000447	South Pacific Ocean	GAZ	GAZ:00002418	(SPSG) South Pacific Subtropical Gyre Province, North and South	MRGID	MRGID:21486	Totegegie	-23.232	degree	UO	UO:0000226	-134.961	degree	UO	UO:0000226	Totegegie	-23.163	degree	UO	UO:0000185	-134.862	degree	UO	UO:0000185	Topical study (CORALTON): Surface sampling inside and outside a coral reef	SV Tara	TARA_117	https://ws.pangaea.de/dds-fdp/rest/panquery?datasetDOI=doi.pangaea.de/10.1594/PANGAEA.842237&filterParameter=Station&filterValue=TARA_117	Pangaea	10.1594/PANGAEA.842237	http://doi.pangaea.de/10.1594/PANGAEA.842237
TARA_20110626Z	https://ws.pangaea.de/dds-fdp/rest/panquery?datasetDOI=doi.pangaea.de/10.1594/PANGAEA.842191&filterParameter=Campaign&filterValue=TARA_20110626Z	Pangaea	10.1594/PANGAEA.842191	http://doi.pangaea.de/10.1594/PANGAEA.842191	marine biome	ENVO	ENVO:00000447	South Pacific Ocean	GAZ	GAZ:00002418	(SPSG) South Pacific Subtropical Gyre Province, North and South	MRGID	MRGID:21486	Totegegie	-23.232	degree	UO	UO:0000226	-134.961	degree	UO	UO:0000226	Totegegie	-23.163	degree	UO	UO:0000185	-134.862	degree	UO	UO:0000185	Topical study (CORALTON): Surface sampling inside and outside a coral reef	SV Tara	TARA_118	https://ws.pangaea.de/dds-fdp/rest/panquery?datasetDOI=doi.pangaea.de/10.1594/PANGAEA.842237&filterParameter=Station&filterValue=TARA_118	Pangaea	10.1594/PANGAEA.842237	http://doi.pangaea.de/10.1594/PANGAEA.842237
TARA_20110626Z	https://ws.pangaea.de/dds-fdp/rest/panquery?datasetDOI=doi.pangaea.de/10.1594/PANGAEA.842191&filterParameter=Campaign&filterValue=TARA_20110626Z	Pangaea	10.1594/PANGAEA.842191	http://doi.pangaea.de/10.1594/PANGAEA.842191	marine biome	ENVO	ENVO:00000447	South Pacific Ocean	GAZ	GAZ:00002418	(SPSG) South Pacific Subtropical Gyre Province, North and South	MRGID	MRGID:21486	Totegegie	-23.232	degree	UO	UO:0000226	-134.961	degree	UO	UO:0000226	Totegegie	-23.163	degree	UO	UO:0000185	-134.862	degree	UO	UO:0000185	Topical study (CORALTON): Surface sampling inside and outside a coral reef	SV Tara	TARA_119	https://ws.pangaea.de/dds-fdp/rest/panquery?datasetDOI=doi.pangaea.de/10.1594/PANGAEA.842237&filterParameter=Station&filterValue=TARA_119	Pangaea	10.1594/PANGAEA.842237	http://doi.pangaea.de/10.1594/PANGAEA.842237
TARA_20110626Z	https://ws.pangaea.de/dds-fdp/rest/panquery?datasetDOI=doi.pangaea.de/10.1594/PANGAEA.842191&filterParameter=Campaign&filterValue=TARA_20110626Z	Pangaea	10.1594/PANGAEA.842191	http://doi.pangaea.de/10.1594/PANGAEA.842191	marine biome	ENVO	ENVO:00000447	South Pacific Ocean	GAZ	GAZ:00002418	(SPSG) South Pacific Subtropical Gyre Province, North and South	MRGID	MRGID:21486	Totegegie	-23.232	degree	UO	UO:0000226	-134.961	degree	UO	UO:0000226	Totegegie	-23.163	degree	UO	UO:0000185	-134.862	degree	UO	UO:0000185	Topical study (CORALTON): Surface sampling inside and outside a coral reef	SV Tara	TARA_120	https://ws.pangaea.de/dds-fdp/rest/panquery?datasetDOI=doi.pangaea.de/10.1594/PANGAEA.842237&filterParameter=Station&filterValue=TARA_120	Pangaea	10.1594/PANGAEA.842237	http://doi.pangaea.de/10.1594/PANGAEA.842237
TARA_20110626Z	https://ws.pangaea.de/dds-fdp/rest/panquery?datasetDOI=doi.pangaea.de/10.1594/PANGAEA.842191&filterParameter=Campaign&filterValue=TARA_20110626Z	Pangaea	10.1594/PANGAEA.842191	http://doi.pangaea.de/10.1594/PANGAEA.842191	marine biome	ENVO	ENVO:00000447	South Pacific Ocean	GAZ	GAZ:00002418	(SPSG) South Pacific Subtropical Gyre Province, North and South	MRGID	MRGID:21486	Totegegie	-23.232	degree	UO	UO:0000226	-134.961	degree	UO	UO:0000226	Totegegie	-23.163	degree	UO	UO:0000185	-134.862	degree	UO	UO:0000185	Topical study (CORALTON): Surface sampling inside and outside a coral reef	SV Tara	TARA_121	https://ws.pangaea.de/dds-fdp/rest/panquery?datasetDOI=doi.pangaea.de/10.1594/PANGAEA.842237&filterParameter=Station&filterValue=TARA_121	Pangaea	10.1594/PANGAEA.842237	http://doi.pangaea.de/10.1594/PANGAEA.842237
TARA_20110726Z	https://ws.pangaea.de/dds-fdp/rest/panquery?datasetDOI=doi.pangaea.de/10.1594/PANGAEA.842191&filterParameter=Campaign&filterValue=TARA_20110726Z	Pangaea	10.1594/PANGAEA.842191	http://doi.pangaea.de/10.1594/PANGAEA.842191	marine biome	ENVO	ENVO:00000447	South Pacific Ocean	GAZ	GAZ:00002418	(SPSG) South Pacific Subtropical Gyre Province, North and South	MRGID	MRGID:21486	Taiohae harbour	-8.798	degree	UO	UO:0000228	-140.092	degree	UO	UO:0000228	Papeete	-17.444	degree	UO	UO:0000185	-149.569	degree	UO	UO:0000185	Topical study (STEFI): Natural iron fertilization around the Marquesas islands	SV Tara	TARA_122	https://ws.pangaea.de/dds-fdp/rest/panquery?datasetDOI=doi.pangaea.de/10.1594/PANGAEA.842237&filterParameter=Station&filterValue=TARA_122	Pangaea	10.1594/PANGAEA.842237	http://doi.pangaea.de/10.1594/PANGAEA.842237
TARA_20110726Z	https://ws.pangaea.de/dds-fdp/rest/panquery?datasetDOI=doi.pangaea.de/10.1594/PANGAEA.842191&filterParameter=Campaign&filterValue=TARA_20110726Z	Pangaea	10.1594/PANGAEA.842191	http://doi.pangaea.de/10.1594/PANGAEA.842191	marine biome	ENVO	ENVO:00000447	South Pacific Ocean	GAZ	GAZ:00002418	(SPSG) South Pacific Subtropical Gyre Province, North and South	MRGID	MRGID:21486	Taiohae harbour	-8.798	degree	UO	UO:0000228	-140.092	degree	UO	UO:0000228	Papeete	-17.444	degree	UO	UO:0000185	-149.569	degree	UO	UO:0000185	Topical study (STEFI): Natural iron fertilization around the Marquesas islands	SV Tara	TARA_123	https://ws.pangaea.de/dds-fdp/rest/panquery?datasetDOI=doi.pangaea.de/10.1594/PANGAEA.842237&filterParameter=Station&filterValue=TARA_123	Pangaea	10.1594/PANGAEA.842237	http://doi.pangaea.de/10.1594/PANGAEA.842237
TARA_20110726Z	https://ws.pangaea.de/dds-fdp/rest/panquery?datasetDOI=doi.pangaea.de/10.1594/PANGAEA.842191&filterParameter=Campaign&filterValue=TARA_20110726Z	Pangaea	10.1594/PANGAEA.842191	http://doi.pangaea.de/10.1594/PANGAEA.842191	marine biome	ENVO	ENVO:00000447	South Pacific Ocean	GAZ	GAZ:00002418	(SPSG) South Pacific Subtropical Gyre Province, North and South	MRGID	MRGID:21486	Taiohae harbour	-8.798	degree	UO	UO:0000228	-140.092	degree	UO	UO:0000228	Papeete	-17.444	degree	UO	UO:0000185	-149.569	degree	UO	UO:0000185	Topical study (STEFI): Natural iron fertilization around the Marquesas islands	SV Tara	TARA_124	https://ws.pangaea.de/dds-fdp/rest/panquery?datasetDOI=doi.pangaea.de/10.1594/PANGAEA.842237&filterParameter=Station&filterValue=TARA_124	Pangaea	10.1594/PANGAEA.842237	http://doi.pangaea.de/10.1594/PANGAEA.842237
TARA_20110726Z	https://ws.pangaea.de/dds-fdp/rest/panquery?datasetDOI=doi.pangaea.de/10.1594/PANGAEA.842191&filterParameter=Campaign&filterValue=TARA_20110726Z	Pangaea	10.1594/PANGAEA.842191	http://doi.pangaea.de/10.1594/PANGAEA.842191	marine biome	ENVO	ENVO:00000447	South Pacific Ocean	GAZ	GAZ:00002418	(SPSG) South Pacific Subtropical Gyre Province, North and South	MRGID	MRGID:21486	Taiohae harbour	-8.798	degree	UO	UO:0000228	-140.092	degree	UO	UO:0000228	Papeete	-17.444	degree	UO	UO:0000185	-149.569	degree	UO	UO:0000185	Topical study (STEFI): Natural iron fertilization around the Marquesas islands	SV Tara	TARA_125	https://ws.pangaea.de/dds-fdp/rest/panquery?datasetDOI=doi.pangaea.de/10.1594/PANGAEA.842237&filterParameter=Station&filterValue=TARA_125	Pangaea	10.1594/PANGAEA.842237	http://doi.pangaea.de/10.1594/PANGAEA.842237
TARA_20110826Z	https://ws.pangaea.de/dds-fdp/rest/panquery?datasetDOI=doi.pangaea.de/10.1594/PANGAEA.842191&filterParameter=Campaign&filterValue=TARA_20110826Z	Pangaea	10.1594/PANGAEA.842191	http://doi.pangaea.de/10.1594/PANGAEA.842191	marine biome	ENVO	ENVO:00000447	Equatorial Pacific Ocean	GAZ	GAZ:00002409	(SPSG) South Pacific Subtropical Gyre Province, North and South	MRGID	MRGID:21486	Papeete	-17.441	degree	UO	UO:0000229	-149.859	degree	UO	UO:0000229	Honolulu	21.255	degree	UO	UO:0000185	-157.886	degree	UO	UO:0000185	Sampling of the equatorial Pacific area	SV Tara	TARA_126	https://ws.pangaea.de/dds-fdp/rest/panquery?datasetDOI=doi.pangaea.de/10.1594/PANGAEA.842237&filterParameter=Station&filterValue=TARA_126	Pangaea	10.1594/PANGAEA.842237	http://doi.pangaea.de/10.1594/PANGAEA.842237
TARA_20110826Z	https://ws.pangaea.de/dds-fdp/rest/panquery?datasetDOI=doi.pangaea.de/10.1594/PANGAEA.842191&filterParameter=Campaign&filterValue=TARA_20110826Z	Pangaea	10.1594/PANGAEA.842191	http://doi.pangaea.de/10.1594/PANGAEA.842191	marine biome	ENVO	ENVO:00000447	Equatorial Pacific Ocean	GAZ	GAZ:00002409	(SPSG) South Pacific Subtropical Gyre Province, North and South	MRGID	MRGID:21486	Papeete	-17.441	degree	UO	UO:0000229	-149.859	degree	UO	UO:0000229	Honolulu	21.255	degree	UO	UO:0000185	-157.886	degree	UO	UO:0000185	Sampling of the equatorial Pacific area	SV Tara	TARA_127	https://ws.pangaea.de/dds-fdp/rest/panquery?datasetDOI=doi.pangaea.de/10.1594/PANGAEA.842237&filterParameter=Station&filterValue=TARA_127	Pangaea	10.1594/PANGAEA.842237	http://doi.pangaea.de/10.1594/PANGAEA.842237
TARA_20110826Z	https://ws.pangaea.de/dds-fdp/rest/panquery?datasetDOI=doi.pangaea.de/10.1594/PANGAEA.842191&filterParameter=Campaign&filterValue=TARA_20110826Z	Pangaea	10.1594/PANGAEA.842191	http://doi.pangaea.de/10.1594/PANGAEA.842191	marine biome	ENVO	ENVO:00000447	Equatorial Pacific Ocean	GAZ	GAZ:00002409	(SPSG) South Pacific Subtropical Gyre Province, North and South	MRGID	MRGID:21486	Papeete	-17.441	degree	UO	UO:0000229	-149.859	degree	UO	UO:0000229	Honolulu	21.255	degree	UO	UO:0000185	-157.886	degree	UO	UO:0000185	Sampling of the equatorial Pacific area	SV Tara	TARA_128	https://ws.pangaea.de/dds-fdp/rest/panquery?datasetDOI=doi.pangaea.de/10.1594/PANGAEA.842237&filterParameter=Station&filterValue=TARA_128	Pangaea	10.1594/PANGAEA.842237	http://doi.pangaea.de/10.1594/PANGAEA.842237
TARA_20110826Z	https://ws.pangaea.de/dds-fdp/rest/panquery?datasetDOI=doi.pangaea.de/10.1594/PANGAEA.842191&filterParameter=Campaign&filterValue=TARA_20110826Z	Pangaea	10.1594/PANGAEA.842191	http://doi.pangaea.de/10.1594/PANGAEA.842191	marine biome	ENVO	ENVO:00000447	Equatorial Pacific Ocean	GAZ	GAZ:00002409	(SPSG) South Pacific Subtropical Gyre Province, North and South	MRGID	MRGID:21486	Papeete	-17.441	degree	UO	UO:0000229	-149.859	degree	UO	UO:0000229	Honolulu	21.255	degree	UO	UO:0000185	-157.886	degree	UO	UO:0000185	Sampling of the equatorial Pacific area	SV Tara	TARA_129	https://ws.pangaea.de/dds-fdp/rest/panquery?datasetDOI=doi.pangaea.de/10.1594/PANGAEA.842237&filterParameter=Station&filterValue=TARA_129	Pangaea	10.1594/PANGAEA.842237	http://doi.pangaea.de/10.1594/PANGAEA.842237
TARA_20110826Z	https://ws.pangaea.de/dds-fdp/rest/panquery?datasetDOI=doi.pangaea.de/10.1594/PANGAEA.842191&filterParameter=Campaign&filterValue=TARA_20110826Z	Pangaea	10.1594/PANGAEA.842191	http://doi.pangaea.de/10.1594/PANGAEA.842191	marine biome	ENVO	ENVO:00000447	Equatorial Pacific Ocean	GAZ	GAZ:00002409	(SPSG) South Pacific Subtropical Gyre Province, North and South	MRGID	MRGID:21486	Papeete	-17.441	degree	UO	UO:0000229	-149.859	degree	UO	UO:0000229	Honolulu	21.255	degree	UO	UO:0000185	-157.886	degree	UO	UO:0000185	Sampling of the equatorial Pacific area	SV Tara	TARA_130	https://ws.pangaea.de/dds-fdp/rest/panquery?datasetDOI=doi.pangaea.de/10.1594/PANGAEA.842237&filterParameter=Station&filterValue=TARA_130	Pangaea	10.1594/PANGAEA.842237	http://doi.pangaea.de/10.1594/PANGAEA.842237
TARA_20110928Z	https://ws.pangaea.de/dds-fdp/rest/panquery?datasetDOI=doi.pangaea.de/10.1594/PANGAEA.842191&filterParameter=Campaign&filterValue=TARA_20110928Z	Pangaea	10.1594/PANGAEA.842191	http://doi.pangaea.de/10.1594/PANGAEA.842191	marine biome	ENVO	ENVO:00000447	North East Pacific Ocean	GAZ	GAZ:00013765	(NPTG) North Pacific Tropical Gyre Province	MRGID	MRGID:21487	Honolulu	21.283	degree	UO	UO:0000230	-157.871	degree	UO	UO:0000230	San Diego	32.722	degree	UO	UO:0000185	-117.512	degree	UO	UO:0000185	North Pacific gyre, Drifting plastic, Sampling at location of HOT (Hawaii Ocean Time-series) study site. California upwelling	SV Tara	TARA_131	https://ws.pangaea.de/dds-fdp/rest/panquery?datasetDOI=doi.pangaea.de/10.1594/PANGAEA.842237&filterParameter=Station&filterValue=TARA_131	Pangaea	10.1594/PANGAEA.842237	http://doi.pangaea.de/10.1594/PANGAEA.842237
TARA_20110928Z	https://ws.pangaea.de/dds-fdp/rest/panquery?datasetDOI=doi.pangaea.de/10.1594/PANGAEA.842191&filterParameter=Campaign&filterValue=TARA_20110928Z	Pangaea	10.1594/PANGAEA.842191	http://doi.pangaea.de/10.1594/PANGAEA.842191	marine biome	ENVO	ENVO:00000447	North East Pacific Ocean	GAZ	GAZ:00013765	(NPTG) North Pacific Tropical Gyre Province	MRGID	MRGID:21487	Honolulu	21.283	degree	UO	UO:0000230	-157.871	degree	UO	UO:0000230	San Diego	32.722	degree	UO	UO:0000185	-117.512	degree	UO	UO:0000185	North Pacific gyre, Drifting plastic, Sampling at location of HOT (Hawaii Ocean Time-series) study site. California upwelling	SV Tara	TARA_132	https://ws.pangaea.de/dds-fdp/rest/panquery?datasetDOI=doi.pangaea.de/10.1594/PANGAEA.842237&filterParameter=Station&filterValue=TARA_132	Pangaea	10.1594/PANGAEA.842237	http://doi.pangaea.de/10.1594/PANGAEA.842237
TARA_20110928Z	https://ws.pangaea.de/dds-fdp/rest/panquery?datasetDOI=doi.pangaea.de/10.1594/PANGAEA.842191&filterParameter=Campaign&filterValue=TARA_20110928Z	Pangaea	10.1594/PANGAEA.842191	http://doi.pangaea.de/10.1594/PANGAEA.842191	marine biome	ENVO	ENVO:00000447	North East Pacific Ocean	GAZ	GAZ:00013765	(NPTG) North Pacific Tropical Gyre Province	MRGID	MRGID:21487	Honolulu	21.283	degree	UO	UO:0000230	-157.871	degree	UO	UO:0000230	San Diego	32.722	degree	UO	UO:0000185	-117.512	degree	UO	UO:0000185	North Pacific gyre, Drifting plastic, Sampling at location of HOT (Hawaii Ocean Time-series) study site. California upwelling	SV Tara	TARA_133	https://ws.pangaea.de/dds-fdp/rest/panquery?datasetDOI=doi.pangaea.de/10.1594/PANGAEA.842237&filterParameter=Station&filterValue=TARA_133	Pangaea	10.1594/PANGAEA.842237	http://doi.pangaea.de/10.1594/PANGAEA.842237
TARA_20110928Z	https://ws.pangaea.de/dds-fdp/rest/panquery?datasetDOI=doi.pangaea.de/10.1594/PANGAEA.842191&filterParameter=Campaign&filterValue=TARA_20110928Z	Pangaea	10.1594/PANGAEA.842191	http://doi.pangaea.de/10.1594/PANGAEA.842191	marine biome	ENVO	ENVO:00000447	North East Pacific Ocean	GAZ	GAZ:00013765	(NPTG) North Pacific Tropical Gyre Province	MRGID	MRGID:21487	Honolulu	21.283	degree	UO	UO:0000230	-157.871	degree	UO	UO:0000230	San Diego	32.722	degree	UO	UO:0000185	-117.512	degree	UO	UO:0000185	North Pacific gyre, Drifting plastic, Sampling at location of HOT (Hawaii Ocean Time-series) study site. California upwelling	SV Tara	TARA_134	https://ws.pangaea.de/dds-fdp/rest/panquery?datasetDOI=doi.pangaea.de/10.1594/PANGAEA.842237&filterParameter=Station&filterValue=TARA_134	Pangaea	10.1594/PANGAEA.842237	http://doi.pangaea.de/10.1594/PANGAEA.842237
TARA_20110928Z	https://ws.pangaea.de/dds-fdp/rest/panquery?datasetDOI=doi.pangaea.de/10.1594/PANGAEA.842191&filterParameter=Campaign&filterValue=TARA_20110928Z	Pangaea	10.1594/PANGAEA.842191	http://doi.pangaea.de/10.1594/PANGAEA.842191	marine biome	ENVO	ENVO:00000447	North East Pacific Ocean	GAZ	GAZ:00013765	(NPTG) North Pacific Tropical Gyre Province	MRGID	MRGID:21487	Honolulu	21.283	degree	UO	UO:0000230	-157.871	degree	UO	UO:0000230	San Diego	32.722	degree	UO	UO:0000185	-117.512	degree	UO	UO:0000185	North Pacific gyre, Drifting plastic, Sampling at location of HOT (Hawaii Ocean Time-series) study site. California upwelling	SV Tara	TARA_135	https://ws.pangaea.de/dds-fdp/rest/panquery?datasetDOI=doi.pangaea.de/10.1594/PANGAEA.842237&filterParameter=Station&filterValue=TARA_135	Pangaea	10.1594/PANGAEA.842237	http://doi.pangaea.de/10.1594/PANGAEA.842237
TARA_20111124Z	https://ws.pangaea.de/dds-fdp/rest/panquery?datasetDOI=doi.pangaea.de/10.1594/PANGAEA.842191&filterParameter=Campaign&filterValue=TARA_20111124Z	Pangaea	10.1594/PANGAEA.842191	http://doi.pangaea.de/10.1594/PANGAEA.842191	marine biome	ENVO	ENVO:00000447	North East Pacific Ocean	GAZ	GAZ:00013765	(NPTG) North Pacific Tropical Gyre Province	MRGID	MRGID:21487	San Diego	32.621	degree	UO	UO:0000231	-117.246	degree	UO	UO:0000231	Panama City	8.908	degree	UO	UO:0000185	-79.526	degree	UO	UO:0000185	Equatorial Pacific oxygen minimum zone	SV Tara	TARA_136	https://ws.pangaea.de/dds-fdp/rest/panquery?datasetDOI=doi.pangaea.de/10.1594/PANGAEA.842237&filterParameter=Station&filterValue=TARA_136	Pangaea	10.1594/PANGAEA.842237	http://doi.pangaea.de/10.1594/PANGAEA.842237
TARA_20111124Z	https://ws.pangaea.de/dds-fdp/rest/panquery?datasetDOI=doi.pangaea.de/10.1594/PANGAEA.842191&filterParameter=Campaign&filterValue=TARA_20111124Z	Pangaea	10.1594/PANGAEA.842191	http://doi.pangaea.de/10.1594/PANGAEA.842191	marine biome	ENVO	ENVO:00000447	North East Pacific Ocean	GAZ	GAZ:00013765	(NPTG) North Pacific Tropical Gyre Province	MRGID	MRGID:21487	San Diego	32.621	degree	UO	UO:0000231	-117.246	degree	UO	UO:0000231	Panama City	8.908	degree	UO	UO:0000185	-79.526	degree	UO	UO:0000185	Equatorial Pacific oxygen minimum zone	SV Tara	TARA_137	https://ws.pangaea.de/dds-fdp/rest/panquery?datasetDOI=doi.pangaea.de/10.1594/PANGAEA.842237&filterParameter=Station&filterValue=TARA_137	Pangaea	10.1594/PANGAEA.842237	http://doi.pangaea.de/10.1594/PANGAEA.842237
TARA_20111124Z	https://ws.pangaea.de/dds-fdp/rest/panquery?datasetDOI=doi.pangaea.de/10.1594/PANGAEA.842191&filterParameter=Campaign&filterValue=TARA_20111124Z	Pangaea	10.1594/PANGAEA.842191	http://doi.pangaea.de/10.1594/PANGAEA.842191	marine biome	ENVO	ENVO:00000447	North East Pacific Ocean	GAZ	GAZ:00013765	(NPTG) North Pacific Tropical Gyre Province	MRGID	MRGID:21487	San Diego	32.621	degree	UO	UO:0000231	-117.246	degree	UO	UO:0000231	Panama City	8.908	degree	UO	UO:0000185	-79.526	degree	UO	UO:0000185	Equatorial Pacific oxygen minimum zone	SV Tara	TARA_138	https://ws.pangaea.de/dds-fdp/rest/panquery?datasetDOI=doi.pangaea.de/10.1594/PANGAEA.842237&filterParameter=Station&filterValue=TARA_138	Pangaea	10.1594/PANGAEA.842237	http://doi.pangaea.de/10.1594/PANGAEA.842237
TARA_20111124Z	https://ws.pangaea.de/dds-fdp/rest/panquery?datasetDOI=doi.pangaea.de/10.1594/PANGAEA.842191&filterParameter=Campaign&filterValue=TARA_20111124Z	Pangaea	10.1594/PANGAEA.842191	http://doi.pangaea.de/10.1594/PANGAEA.842191	marine biome	ENVO	ENVO:00000447	North East Pacific Ocean	GAZ	GAZ:00013765	(NPTG) North Pacific Tropical Gyre Province	MRGID	MRGID:21487	San Diego	32.621	degree	UO	UO:0000231	-117.246	degree	UO	UO:0000231	Panama City	8.908	degree	UO	UO:0000185	-79.526	degree	UO	UO:0000185	Equatorial Pacific oxygen minimum zone	SV Tara	TARA_139	https://ws.pangaea.de/dds-fdp/rest/panquery?datasetDOI=doi.pangaea.de/10.1594/PANGAEA.842237&filterParameter=Station&filterValue=TARA_139	Pangaea	10.1594/PANGAEA.842237	http://doi.pangaea.de/10.1594/PANGAEA.842237
TARA_20111124Z	https://ws.pangaea.de/dds-fdp/rest/panquery?datasetDOI=doi.pangaea.de/10.1594/PANGAEA.842191&filterParameter=Campaign&filterValue=TARA_20111124Z	Pangaea	10.1594/PANGAEA.842191	http://doi.pangaea.de/10.1594/PANGAEA.842191	marine biome	ENVO	ENVO:00000447	North East Pacific Ocean	GAZ	GAZ:00013765	(NPTG) North Pacific Tropical Gyre Province	MRGID	MRGID:21487	San Diego	32.621	degree	UO	UO:0000231	-117.246	degree	UO	UO:0000231	Panama City	8.908	degree	UO	UO:0000185	-79.526	degree	UO	UO:0000185	Equatorial Pacific oxygen minimum zone	SV Tara	TARA_140	https://ws.pangaea.de/dds-fdp/rest/panquery?datasetDOI=doi.pangaea.de/10.1594/PANGAEA.842237&filterParameter=Station&filterValue=TARA_140	Pangaea	10.1594/PANGAEA.842237	http://doi.pangaea.de/10.1594/PANGAEA.842237
TARA_20111230Z	https://ws.pangaea.de/dds-fdp/rest/panquery?datasetDOI=doi.pangaea.de/10.1594/PANGAEA.842191&filterParameter=Campaign&filterValue=TARA_20111230Z	Pangaea	10.1594/PANGAEA.842191	http://doi.pangaea.de/10.1594/PANGAEA.842191	marine biome	ENVO	ENVO:00000447	Gulf of Mexico	GAZ	GAZ:00002853	(GUIA) Guianas Coastal Province	MRGID	MRGID:21463	Panama City	9.845	degree	UO	UO:0000232	-79.899	degree	UO	UO:0000232	Savannah	31.855	degree	UO	UO:0000185	-80.729	degree	UO	UO:0000185	Gulf of Mexico sampling, Impact of Deepwater Horizon oil spill	SV Tara	TARA_141	https://ws.pangaea.de/dds-fdp/rest/panquery?datasetDOI=doi.pangaea.de/10.1594/PANGAEA.842237&filterParameter=Station&filterValue=TARA_141	Pangaea	10.1594/PANGAEA.842237	http://doi.pangaea.de/10.1594/PANGAEA.842237
TARA_20111230Z	https://ws.pangaea.de/dds-fdp/rest/panquery?datasetDOI=doi.pangaea.de/10.1594/PANGAEA.842191&filterParameter=Campaign&filterValue=TARA_20111230Z	Pangaea	10.1594/PANGAEA.842191	http://doi.pangaea.de/10.1594/PANGAEA.842191	marine biome	ENVO	ENVO:00000447	Gulf of Mexico	GAZ	GAZ:00002853	(GUIA) Guianas Coastal Province	MRGID	MRGID:21463	Panama City	9.845	degree	UO	UO:0000232	-79.899	degree	UO	UO:0000232	Savannah	31.855	degree	UO	UO:0000185	-80.729	degree	UO	UO:0000185	Gulf of Mexico sampling, Impact of Deepwater Horizon oil spill	SV Tara	TARA_142	https://ws.pangaea.de/dds-fdp/rest/panquery?datasetDOI=doi.pangaea.de/10.1594/PANGAEA.842237&filterParameter=Station&filterValue=TARA_142	Pangaea	10.1594/PANGAEA.842237	http://doi.pangaea.de/10.1594/PANGAEA.842237
TARA_20111230Z	https://ws.pangaea.de/dds-fdp/rest/panquery?datasetDOI=doi.pangaea.de/10.1594/PANGAEA.842191&filterParameter=Campaign&filterValue=TARA_20111230Z	Pangaea	10.1594/PANGAEA.842191	http://doi.pangaea.de/10.1594/PANGAEA.842191	marine biome	ENVO	ENVO:00000447	Gulf of Mexico	GAZ	GAZ:00002853	(GUIA) Guianas Coastal Province	MRGID	MRGID:21463	Panama City	9.845	degree	UO	UO:0000232	-79.899	degree	UO	UO:0000232	Savannah	31.855	degree	UO	UO:0000185	-80.729	degree	UO	UO:0000185	Gulf of Mexico sampling, Impact of Deepwater Horizon oil spill	SV Tara	TARA_143	https://ws.pangaea.de/dds-fdp/rest/panquery?datasetDOI=doi.pangaea.de/10.1594/PANGAEA.842237&filterParameter=Station&filterValue=TARA_143	Pangaea	10.1594/PANGAEA.842237	http://doi.pangaea.de/10.1594/PANGAEA.842237
TARA_20120126Z	https://ws.pangaea.de/dds-fdp/rest/panquery?datasetDOI=doi.pangaea.de/10.1594/PANGAEA.842191&filterParameter=Campaign&filterValue=TARA_20120126Z	Pangaea	10.1594/PANGAEA.842191	http://doi.pangaea.de/10.1594/PANGAEA.842191	marine biome	ENVO	ENVO:00000447	Florida Straits	GAZ	GAZ:00051739	(NAST-W) North Atlantic Subtropical Gyral Province	MRGID	MRGID:21455	Savannah	32.014	degree	UO	UO:0000233	-80.426	degree	UO	UO:0000233	New York City	40.425	degree	UO	UO:0000185	-73.765	degree	UO	UO:0000185	Florida strait and Gulf stream waters	SV Tara	TARA_144	https://ws.pangaea.de/dds-fdp/rest/panquery?datasetDOI=doi.pangaea.de/10.1594/PANGAEA.842237&filterParameter=Station&filterValue=TARA_144	Pangaea	10.1594/PANGAEA.842237	http://doi.pangaea.de/10.1594/PANGAEA.842237
TARA_20120126Z	https://ws.pangaea.de/dds-fdp/rest/panquery?datasetDOI=doi.pangaea.de/10.1594/PANGAEA.842191&filterParameter=Campaign&filterValue=TARA_20120126Z	Pangaea	10.1594/PANGAEA.842191	http://doi.pangaea.de/10.1594/PANGAEA.842191	marine biome	ENVO	ENVO:00000447	Florida Straits	GAZ	GAZ:00051739	(NAST-W) North Atlantic Subtropical Gyral Province	MRGID	MRGID:21455	Savannah	32.014	degree	UO	UO:0000233	-80.426	degree	UO	UO:0000233	New York City	40.425	degree	UO	UO:0000185	-73.765	degree	UO	UO:0000185	Florida strait and Gulf stream waters	SV Tara	TARA_145	https://ws.pangaea.de/dds-fdp/rest/panquery?datasetDOI=doi.pangaea.de/10.1594/PANGAEA.842237&filterParameter=Station&filterValue=TARA_145	Pangaea	10.1594/PANGAEA.842237	http://doi.pangaea.de/10.1594/PANGAEA.842237
TARA_20120212Z	https://ws.pangaea.de/dds-fdp/rest/panquery?datasetDOI=doi.pangaea.de/10.1594/PANGAEA.842191&filterParameter=Campaign&filterValue=TARA_20120212Z	Pangaea	10.1594/PANGAEA.842191	http://doi.pangaea.de/10.1594/PANGAEA.842191	marine biome	ENVO	ENVO:00000447	NW Atlantic Ocean	GAZ	GAZ:00013760	(NAST-W) North Atlantic Subtropical Gyral Province	MRGID	MRGID:21455	New York City	39.969	degree	UO	UO:0000234	-73.875	degree	UO	UO:0000234	Bermuda	32.379	degree	UO	UO:0000185	-64.657	degree	UO	UO:0000185	Gulf stream waters and North Atlantic	SV Tara	TARA_146	https://ws.pangaea.de/dds-fdp/rest/panquery?datasetDOI=doi.pangaea.de/10.1594/PANGAEA.842237&filterParameter=Station&filterValue=TARA_146	Pangaea	10.1594/PANGAEA.842237	http://doi.pangaea.de/10.1594/PANGAEA.842237
TARA_20120212Z	https://ws.pangaea.de/dds-fdp/rest/panquery?datasetDOI=doi.pangaea.de/10.1594/PANGAEA.842191&filterParameter=Campaign&filterValue=TARA_20120212Z	Pangaea	10.1594/PANGAEA.842191	http://doi.pangaea.de/10.1594/PANGAEA.842191	marine biome	ENVO	ENVO:00000447	NW Atlantic Ocean	GAZ	GAZ:00013760	(NAST-W) North Atlantic Subtropical Gyral Province	MRGID	MRGID:21455	New York City	39.969	degree	UO	UO:0000234	-73.875	degree	UO	UO:0000234	Bermuda	32.379	degree	UO	UO:0000185	-64.657	degree	UO	UO:0000185	Gulf stream waters and North Atlantic	SV Tara	TARA_147	https://ws.pangaea.de/dds-fdp/rest/panquery?datasetDOI=doi.pangaea.de/10.1594/PANGAEA.842237&filterParameter=Station&filterValue=TARA_147	Pangaea	10.1594/PANGAEA.842237	http://doi.pangaea.de/10.1594/PANGAEA.842237
TARA_20120223Z	https://ws.pangaea.de/dds-fdp/rest/panquery?datasetDOI=doi.pangaea.de/10.1594/PANGAEA.842191&filterParameter=Campaign&filterValue=TARA_20120223Z	Pangaea	10.1594/PANGAEA.842191	http://doi.pangaea.de/10.1594/PANGAEA.842191	marine biome	ENVO	ENVO:00000447	North Atlantic Ocean	GAZ	GAZ:00000377	(NAST-W) North Atlantic Subtropical Gyral Province	MRGID	MRGID:21455	Bermuda	32.376	degree	UO	UO:0000235	-64.635	degree	UO	UO:0000235	Horta	38.519	degree	UO	UO:0000185	-28.615	degree	UO	UO:0000185	North Atlantic gyre. Sampling at BATS (Bermuda Atlantic Time-series) study site. North Atlantic spring phytoplankton bloom	SV Tara	TARA_148	https://ws.pangaea.de/dds-fdp/rest/panquery?datasetDOI=doi.pangaea.de/10.1594/PANGAEA.842237&filterParameter=Station&filterValue=TARA_148	Pangaea	10.1594/PANGAEA.842237	http://doi.pangaea.de/10.1594/PANGAEA.842237
TARA_20120223Z	https://ws.pangaea.de/dds-fdp/rest/panquery?datasetDOI=doi.pangaea.de/10.1594/PANGAEA.842191&filterParameter=Campaign&filterValue=TARA_20120223Z	Pangaea	10.1594/PANGAEA.842191	http://doi.pangaea.de/10.1594/PANGAEA.842191	marine biome	ENVO	ENVO:00000447	North Atlantic Ocean	GAZ	GAZ:00000377	(NAST-W) North Atlantic Subtropical Gyral Province	MRGID	MRGID:21455	Bermuda	32.376	degree	UO	UO:0000235	-64.635	degree	UO	UO:0000235	Horta	38.519	degree	UO	UO:0000185	-28.615	degree	UO	UO:0000185	North Atlantic gyre. Sampling at BATS (Bermuda Atlantic Time-series) study site. North Atlantic spring phytoplankton bloom	SV Tara	TARA_148b	https://ws.pangaea.de/dds-fdp/rest/panquery?datasetDOI=doi.pangaea.de/10.1594/PANGAEA.842237&filterParameter=Station&filterValue=TARA_148b	Pangaea	10.1594/PANGAEA.842237	http://doi.pangaea.de/10.1594/PANGAEA.842237
TARA_20120223Z	https://ws.pangaea.de/dds-fdp/rest/panquery?datasetDOI=doi.pangaea.de/10.1594/PANGAEA.842191&filterParameter=Campaign&filterValue=TARA_20120223Z	Pangaea	10.1594/PANGAEA.842191	http://doi.pangaea.de/10.1594/PANGAEA.842191	marine biome	ENVO	ENVO:00000447	North Atlantic Ocean	GAZ	GAZ:00000377	(NAST-W) North Atlantic Subtropical Gyral Province	MRGID	MRGID:21455	Bermuda	32.376	degree	UO	UO:0000235	-64.635	degree	UO	UO:0000235	Horta	38.519	degree	UO	UO:0000185	-28.615	degree	UO	UO:0000185	North Atlantic gyre. Sampling at BATS (Bermuda Atlantic Time-series) study site. North Atlantic spring phytoplankton bloom	SV Tara	TARA_149	https://ws.pangaea.de/dds-fdp/rest/panquery?datasetDOI=doi.pangaea.de/10.1594/PANGAEA.842237&filterParameter=Station&filterValue=TARA_149	Pangaea	10.1594/PANGAEA.842237	http://doi.pangaea.de/10.1594/PANGAEA.842237
TARA_20120223Z	https://ws.pangaea.de/dds-fdp/rest/panquery?datasetDOI=doi.pangaea.de/10.1594/PANGAEA.842191&filterParameter=Campaign&filterValue=TARA_20120223Z	Pangaea	10.1594/PANGAEA.842191	http://doi.pangaea.de/10.1594/PANGAEA.842191	marine biome	ENVO	ENVO:00000447	North Atlantic Ocean	GAZ	GAZ:00000377	(NAST-W) North Atlantic Subtropical Gyral Province	MRGID	MRGID:21455	Bermuda	32.376	degree	UO	UO:0000235	-64.635	degree	UO	UO:0000235	Horta	38.519	degree	UO	UO:0000185	-28.615	degree	UO	UO:0000185	North Atlantic gyre. Sampling at BATS (Bermuda Atlantic Time-series) study site. North Atlantic spring phytoplankton bloom	SV Tara	TARA_150	https://ws.pangaea.de/dds-fdp/rest/panquery?datasetDOI=doi.pangaea.de/10.1594/PANGAEA.842237&filterParameter=Station&filterValue=TARA_150	Pangaea	10.1594/PANGAEA.842237	http://doi.pangaea.de/10.1594/PANGAEA.842237
TARA_20120223Z	https://ws.pangaea.de/dds-fdp/rest/panquery?datasetDOI=doi.pangaea.de/10.1594/PANGAEA.842191&filterParameter=Campaign&filterValue=TARA_20120223Z	Pangaea	10.1594/PANGAEA.842191	http://doi.pangaea.de/10.1594/PANGAEA.842191	marine biome	ENVO	ENVO:00000447	North Atlantic Ocean	GAZ	GAZ:00000377	(NAST-W) North Atlantic Subtropical Gyral Province	MRGID	MRGID:21455	Bermuda	32.376	degree	UO	UO:0000235	-64.635	degree	UO	UO:0000235	Horta	38.519	degree	UO	UO:0000185	-28.615	degree	UO	UO:0000185	North Atlantic gyre. Sampling at BATS (Bermuda Atlantic Time-series) study site. North Atlantic spring phytoplankton bloom	SV Tara	TARA_151	https://ws.pangaea.de/dds-fdp/rest/panquery?datasetDOI=doi.pangaea.de/10.1594/PANGAEA.842237&filterParameter=Station&filterValue=TARA_151	Pangaea	10.1594/PANGAEA.842237	http://doi.pangaea.de/10.1594/PANGAEA.842237
TARA_20120314Z	https://ws.pangaea.de/dds-fdp/rest/panquery?datasetDOI=doi.pangaea.de/10.1594/PANGAEA.842191&filterParameter=Campaign&filterValue=TARA_20120314Z	Pangaea	10.1594/PANGAEA.842191	http://doi.pangaea.de/10.1594/PANGAEA.842191	marine biome	ENVO	ENVO:00000447	NE Atlantic Ocean	GAZ	GAZ:00013759	(NAST-E) North Atlantic Subtropical Gyral Province	MRGID	MRGID:21467	Horta	38.562	degree	UO	UO:0000236	-28.534	degree	UO	UO:0000236	La Coruna	46.294	degree	UO	UO:0000185	-5.913	degree	UO	UO:0000185	Topical study (ABtanTiK) Impact of storm events and deep mixing on plankton community structure and functions. North Atlantic spring phytoplankton bloom	SV Tara	TARA_152	https://ws.pangaea.de/dds-fdp/rest/panquery?datasetDOI=doi.pangaea.de/10.1594/PANGAEA.842237&filterParameter=Station&filterValue=TARA_152	Pangaea	10.1594/PANGAEA.842237	http://doi.pangaea.de/10.1594/PANGAEA.842237
TARA_20120314Z	https://ws.pangaea.de/dds-fdp/rest/panquery?datasetDOI=doi.pangaea.de/10.1594/PANGAEA.842191&filterParameter=Campaign&filterValue=TARA_20120314Z	Pangaea	10.1594/PANGAEA.842191	http://doi.pangaea.de/10.1594/PANGAEA.842191	marine biome	ENVO	ENVO:00000447	NE Atlantic Ocean	GAZ	GAZ:00013759	(NAST-E) North Atlantic Subtropical Gyral Province	MRGID	MRGID:21467	Horta	38.562	degree	UO	UO:0000236	-28.534	degree	UO	UO:0000236	La Coruna	46.294	degree	UO	UO:0000185	-5.913	degree	UO	UO:0000185	Topical study (ABtanTiK) Impact of storm events and deep mixing on plankton community structure and functions. North Atlantic spring phytoplankton bloom	SV Tara	TARA_153	https://ws.pangaea.de/dds-fdp/rest/panquery?datasetDOI=doi.pangaea.de/10.1594/PANGAEA.842237&filterParameter=Station&filterValue=TARA_153	Pangaea	10.1594/PANGAEA.842237	http://doi.pangaea.de/10.1594/PANGAEA.842237
TARA_20120314Z	https://ws.pangaea.de/dds-fdp/rest/panquery?datasetDOI=doi.pangaea.de/10.1594/PANGAEA.842191&filterParameter=Campaign&filterValue=TARA_20120314Z	Pangaea	10.1594/PANGAEA.842191	http://doi.pangaea.de/10.1594/PANGAEA.842191	marine biome	ENVO	ENVO:00000447	NE Atlantic Ocean	GAZ	GAZ:00013759	(NAST-E) North Atlantic Subtropical Gyral Province	MRGID	MRGID:21467	Horta	38.562	degree	UO	UO:0000236	-28.534	degree	UO	UO:0000236	La Coruna	46.294	degree	UO	UO:0000185	-5.913	degree	UO	UO:0000185	Topical study (ABtanTiK) Impact of storm events and deep mixing on plankton community structure and functions. North Atlantic spring phytoplankton bloom	SV Tara	TARA_154	https://ws.pangaea.de/dds-fdp/rest/panquery?datasetDOI=doi.pangaea.de/10.1594/PANGAEA.842237&filterParameter=Station&filterValue=TARA_154	Pangaea	10.1594/PANGAEA.842237	http://doi.pangaea.de/10.1594/PANGAEA.842237
TARA_20130519Z	https://ws.pangaea.de/dds-fdp/rest/panquery?datasetDOI=doi.pangaea.de/10.1594/PANGAEA.842191&filterParameter=Campaign&filterValue=TARA_20130519Z	Pangaea	10.1594/PANGAEA.842191	http://doi.pangaea.de/10.1594/PANGAEA.842191	marine biome	ENVO	ENVO:00000447	Norwegian Sea	GAZ	GAZ:00008643	(NADR) North Atlantic Drift Province	MRGID	MRGID:21453	Lorient	53.8625	degree	UO	UO:0000227	-15.0053	degree	UO	UO:0000227	TromsÃÂÃÂÃÂÃÂÃÂÃÂÃÂÃÂÃÂÃÂÃÂÃÂ ÃÂÃÂ ÃÂ Ã ÅŸ	69.6064	degree	UO	UO:0000185	17.8628	degree	UO	UO:0000185	North Atlantic inflow	SV Tara	TARA_155	https://ws.pangaea.de/dds-fdp/rest/panquery?datasetDOI=doi.pangaea.de/10.1594/PANGAEA.842237&filterParameter=Station&filterValue=TARA_155	Pangaea	10.1594/PANGAEA.842237	http://doi.pangaea.de/10.1594/PANGAEA.842237
TARA_20130519Z	https://ws.pangaea.de/dds-fdp/rest/panquery?datasetDOI=doi.pangaea.de/10.1594/PANGAEA.842191&filterParameter=Campaign&filterValue=TARA_20130519Z	Pangaea	10.1594/PANGAEA.842191	http://doi.pangaea.de/10.1594/PANGAEA.842191	marine biome	ENVO	ENVO:00000447	Norwegian Sea	GAZ	GAZ:00008643	(NADR) North Atlantic Drift Province	MRGID	MRGID:21453	Lorient	53.8625	degree	UO	UO:0000227	-15.0053	degree	UO	UO:0000227	TromsÃÂÃÂÃÂÃÂÃÂÃÂÃÂÃÂÃÂÃÂÃÂÃÂ ÃÂÃÂ ÃÂ Ã ÅŸ	69.6064	degree	UO	UO:0000185	17.8628	degree	UO	UO:0000185	North Atlantic inflow	SV Tara	TARA_156	https://ws.pangaea.de/dds-fdp/rest/panquery?datasetDOI=doi.pangaea.de/10.1594/PANGAEA.842237&filterParameter=Station&filterValue=TARA_156	Pangaea	10.1594/PANGAEA.842237	http://doi.pangaea.de/10.1594/PANGAEA.842237
TARA_20130519Z	https://ws.pangaea.de/dds-fdp/rest/panquery?datasetDOI=doi.pangaea.de/10.1594/PANGAEA.842191&filterParameter=Campaign&filterValue=TARA_20130519Z	Pangaea	10.1594/PANGAEA.842191	http://doi.pangaea.de/10.1594/PANGAEA.842191	marine biome	ENVO	ENVO:00000447	Norwegian Sea	GAZ	GAZ:00008643	(NADR) North Atlantic Drift Province	MRGID	MRGID:21453	Lorient	53.8625	degree	UO	UO:0000227	-15.0053	degree	UO	UO:0000227	TromsÃÂÃÂÃÂÃÂÃÂÃÂÃÂÃÂÃÂÃÂÃÂÃÂ ÃÂÃÂ ÃÂ Ã ÅŸ	69.6064	degree	UO	UO:0000185	17.8628	degree	UO	UO:0000185	North Atlantic inflow	SV Tara	TARA_157	https://ws.pangaea.de/dds-fdp/rest/panquery?datasetDOI=doi.pangaea.de/10.1594/PANGAEA.842237&filterParameter=Station&filterValue=TARA_157	Pangaea	10.1594/PANGAEA.842237	http://doi.pangaea.de/10.1594/PANGAEA.842237
TARA_20130519Z	https://ws.pangaea.de/dds-fdp/rest/panquery?datasetDOI=doi.pangaea.de/10.1594/PANGAEA.842191&filterParameter=Campaign&filterValue=TARA_20130519Z	Pangaea	10.1594/PANGAEA.842191	http://doi.pangaea.de/10.1594/PANGAEA.842191	marine biome	ENVO	ENVO:00000447	Norwegian Sea	GAZ	GAZ:00008643	(NADR) North Atlantic Drift Province	MRGID	MRGID:21453	Lorient	53.8625	degree	UO	UO:0000227	-15.0053	degree	UO	UO:0000227	TromsÃÂÃÂÃÂÃÂÃÂÃÂÃÂÃÂÃÂÃÂÃÂÃÂ ÃÂÃÂ ÃÂ Ã ÅŸ	69.6064	degree	UO	UO:0000185	17.8628	degree	UO	UO:0000185	North Atlantic inflow	SV Tara	TARA_158	https://ws.pangaea.de/dds-fdp/rest/panquery?datasetDOI=doi.pangaea.de/10.1594/PANGAEA.842237&filterParameter=Station&filterValue=TARA_158	Pangaea	10.1594/PANGAEA.842237	http://doi.pangaea.de/10.1594/PANGAEA.842237
TARA_20130519Z	https://ws.pangaea.de/dds-fdp/rest/panquery?datasetDOI=doi.pangaea.de/10.1594/PANGAEA.842191&filterParameter=Campaign&filterValue=TARA_20130519Z	Pangaea	10.1594/PANGAEA.842191	http://doi.pangaea.de/10.1594/PANGAEA.842191	marine biome	ENVO	ENVO:00000447	Norwegian Sea	GAZ	GAZ:00008643	(NADR) North Atlantic Drift Province	MRGID	MRGID:21453	Lorient	53.8625	degree	UO	UO:0000227	-15.0053	degree	UO	UO:0000227	TromsÃÂÃÂÃÂÃÂÃÂÃÂÃÂÃÂÃÂÃÂÃÂÃÂ ÃÂÃÂ ÃÂ Ã ÅŸ	69.6064	degree	UO	UO:0000185	17.8628	degree	UO	UO:0000185	North Atlantic inflow	SV Tara	TARA_159	https://ws.pangaea.de/dds-fdp/rest/panquery?datasetDOI=doi.pangaea.de/10.1594/PANGAEA.842237&filterParameter=Station&filterValue=TARA_159	Pangaea	10.1594/PANGAEA.842237	http://doi.pangaea.de/10.1594/PANGAEA.842237
TARA_20130519Z	https://ws.pangaea.de/dds-fdp/rest/panquery?datasetDOI=doi.pangaea.de/10.1594/PANGAEA.842191&filterParameter=Campaign&filterValue=TARA_20130519Z	Pangaea	10.1594/PANGAEA.842191	http://doi.pangaea.de/10.1594/PANGAEA.842191	marine biome	ENVO	ENVO:00000447	Norwegian Sea	GAZ	GAZ:00008643	(NADR) North Atlantic Drift Province	MRGID	MRGID:21453	Lorient	53.8625	degree	UO	UO:0000227	-15.0053	degree	UO	UO:0000227	TromsÃÂÃÂÃÂÃÂÃÂÃÂÃÂÃÂÃÂÃÂÃÂÃÂ ÃÂÃÂ ÃÂ Ã ÅŸ	69.6064	degree	UO	UO:0000185	17.8628	degree	UO	UO:0000185	North Atlantic inflow	SV Tara	TARA_160	https://ws.pangaea.de/dds-fdp/rest/panquery?datasetDOI=doi.pangaea.de/10.1594/PANGAEA.842237&filterParameter=Station&filterValue=TARA_160	Pangaea	10.1594/PANGAEA.842237	http://doi.pangaea.de/10.1594/PANGAEA.842237
TARA_20130519Z	https://ws.pangaea.de/dds-fdp/rest/panquery?datasetDOI=doi.pangaea.de/10.1594/PANGAEA.842191&filterParameter=Campaign&filterValue=TARA_20130519Z	Pangaea	10.1594/PANGAEA.842191	http://doi.pangaea.de/10.1594/PANGAEA.842191	marine biome	ENVO	ENVO:00000447	Norwegian Sea	GAZ	GAZ:00008643	(NADR) North Atlantic Drift Province	MRGID	MRGID:21453	Lorient	53.8625	degree	UO	UO:0000227	-15.0053	degree	UO	UO:0000227	TromsÃÂÃÂÃÂÃÂÃÂÃÂÃÂÃÂÃÂÃÂÃÂÃÂ ÃÂÃÂ ÃÂ Ã ÅŸ	69.6064	degree	UO	UO:0000185	17.8628	degree	UO	UO:0000185	North Atlantic inflow	SV Tara	TARA_161	https://ws.pangaea.de/dds-fdp/rest/panquery?datasetDOI=doi.pangaea.de/10.1594/PANGAEA.842237&filterParameter=Station&filterValue=TARA_161	Pangaea	10.1594/PANGAEA.842237	http://doi.pangaea.de/10.1594/PANGAEA.842237
TARA_20130519Z	https://ws.pangaea.de/dds-fdp/rest/panquery?datasetDOI=doi.pangaea.de/10.1594/PANGAEA.842191&filterParameter=Campaign&filterValue=TARA_20130519Z	Pangaea	10.1594/PANGAEA.842191	http://doi.pangaea.de/10.1594/PANGAEA.842191	marine biome	ENVO	ENVO:00000447	Norwegian Sea	GAZ	GAZ:00008643	(NADR) North Atlantic Drift Province	MRGID	MRGID:21453	Lorient	53.8625	degree	UO	UO:0000227	-15.0053	degree	UO	UO:0000227	TromsÃÂÃÂÃÂÃÂÃÂÃÂÃÂÃÂÃÂÃÂÃÂÃÂ ÃÂÃÂ ÃÂ Ã ÅŸ	69.6064	degree	UO	UO:0000185	17.8628	degree	UO	UO:0000185	North Atlantic inflow	SV Tara	TARA_162	https://ws.pangaea.de/dds-fdp/rest/panquery?datasetDOI=doi.pangaea.de/10.1594/PANGAEA.842237&filterParameter=Station&filterValue=TARA_162	Pangaea	10.1594/PANGAEA.842237	http://doi.pangaea.de/10.1594/PANGAEA.842237
TARA_20130519Z	https://ws.pangaea.de/dds-fdp/rest/panquery?datasetDOI=doi.pangaea.de/10.1594/PANGAEA.842191&filterParameter=Campaign&filterValue=TARA_20130519Z	Pangaea	10.1594/PANGAEA.842191	http://doi.pangaea.de/10.1594/PANGAEA.842191	marine biome	ENVO	ENVO:00000447	Norwegian Sea	GAZ	GAZ:00008643	(NADR) North Atlantic Drift Province	MRGID	MRGID:21453	Lorient	53.8625	degree	UO	UO:0000227	-15.0053	degree	UO	UO:0000227	TromsÃÂÃÂÃÂÃÂÃÂÃÂÃÂÃÂÃÂÃÂÃÂÃÂ ÃÂÃÂ ÃÂ Ã ÅŸ	69.6064	degree	UO	UO:0000185	17.8628	degree	UO	UO:0000185	North Atlantic inflow	SV Tara	TARA_163	https://ws.pangaea.de/dds-fdp/rest/panquery?datasetDOI=doi.pangaea.de/10.1594/PANGAEA.842237&filterParameter=Station&filterValue=TARA_163	Pangaea	10.1594/PANGAEA.842237	http://doi.pangaea.de/10.1594/PANGAEA.842237
TARA_20130519Z	https://ws.pangaea.de/dds-fdp/rest/panquery?datasetDOI=doi.pangaea.de/10.1594/PANGAEA.842191&filterParameter=Campaign&filterValue=TARA_20130519Z	Pangaea	10.1594/PANGAEA.842191	http://doi.pangaea.de/10.1594/PANGAEA.842191	marine biome	ENVO	ENVO:00000447	Norwegian Sea	GAZ	GAZ:00008643	(NADR) North Atlantic Drift Province	MRGID	MRGID:21453	Lorient	53.8625	degree	UO	UO:0000227	-15.0053	degree	UO	UO:0000227	TromsÃÂÃÂÃÂÃÂÃÂÃÂÃÂÃÂÃÂÃÂÃÂÃÂ ÃÂÃÂ ÃÂ Ã ÅŸ	69.6064	degree	UO	UO:0000185	17.8628	degree	UO	UO:0000185	North Atlantic inflow	SV Tara	TARA_164	https://ws.pangaea.de/dds-fdp/rest/panquery?datasetDOI=doi.pangaea.de/10.1594/PANGAEA.842237&filterParameter=Station&filterValue=TARA_164	Pangaea	10.1594/PANGAEA.842237	http://doi.pangaea.de/10.1594/PANGAEA.842237
TARA_20130519Z	https://ws.pangaea.de/dds-fdp/rest/panquery?datasetDOI=doi.pangaea.de/10.1594/PANGAEA.842191&filterParameter=Campaign&filterValue=TARA_20130519Z	Pangaea	10.1594/PANGAEA.842191	http://doi.pangaea.de/10.1594/PANGAEA.842191	marine biome	ENVO	ENVO:00000447	Norwegian Sea	GAZ	GAZ:00008643	(NADR) North Atlantic Drift Province	MRGID	MRGID:21453	Lorient	53.8625	degree	UO	UO:0000227	-15.0053	degree	UO	UO:0000227	TromsÃÂÃÂÃÂÃÂÃÂÃÂÃÂÃÂÃÂÃÂÃÂÃÂ ÃÂÃÂ ÃÂ Ã ÅŸ	69.6064	degree	UO	UO:0000185	17.8628	degree	UO	UO:0000185	North Atlantic inflow	SV Tara	TARA_165	https://ws.pangaea.de/dds-fdp/rest/panquery?datasetDOI=doi.pangaea.de/10.1594/PANGAEA.842237&filterParameter=Station&filterValue=TARA_165	Pangaea	10.1594/PANGAEA.842237	http://doi.pangaea.de/10.1594/PANGAEA.842237
TARA_20130519Z	https://ws.pangaea.de/dds-fdp/rest/panquery?datasetDOI=doi.pangaea.de/10.1594/PANGAEA.842191&filterParameter=Campaign&filterValue=TARA_20130519Z	Pangaea	10.1594/PANGAEA.842191	http://doi.pangaea.de/10.1594/PANGAEA.842191	marine biome	ENVO	ENVO:00000447	Norwegian Sea	GAZ	GAZ:00008643	(NADR) North Atlantic Drift Province	MRGID	MRGID:21453	Lorient	53.8625	degree	UO	UO:0000227	-15.0053	degree	UO	UO:0000227	TromsÃÂÃÂÃÂÃÂÃÂÃÂÃÂÃÂÃÂÃÂÃÂÃÂ ÃÂÃÂ ÃÂ Ã ÅŸ	69.6064	degree	UO	UO:0000185	17.8628	degree	UO	UO:0000185	North Atlantic inflow	SV Tara	TARA_166	https://ws.pangaea.de/dds-fdp/rest/panquery?datasetDOI=doi.pangaea.de/10.1594/PANGAEA.842237&filterParameter=Station&filterValue=TARA_166	Pangaea	10.1594/PANGAEA.842237	http://doi.pangaea.de/10.1594/PANGAEA.842237
TARA_20130629Z	https://ws.pangaea.de/dds-fdp/rest/panquery?datasetDOI=doi.pangaea.de/10.1594/PANGAEA.842191&filterParameter=Campaign&filterValue=TARA_20130629Z	Pangaea	10.1594/PANGAEA.842191	http://doi.pangaea.de/10.1594/PANGAEA.842191	marine biome	ENVO	ENVO:00000447	Kara Sea	GAZ	GAZ:00008940	(SARC) Atlantic Subarctic Province	MRGID	MRGID:21452	Murmansk	69.8672	degree	UO	UO:0000227	35.1085	degree	UO	UO:0000227	Dudinka	73.8974	degree	UO	UO:0000185	77.1858	degree	UO	UO:0000185	Polar front, Sea ice margin station	SV Tara	TARA_167	https://ws.pangaea.de/dds-fdp/rest/panquery?datasetDOI=doi.pangaea.de/10.1594/PANGAEA.842237&filterParameter=Station&filterValue=TARA_167	Pangaea	10.1594/PANGAEA.842237	http://doi.pangaea.de/10.1594/PANGAEA.842237
TARA_20130629Z	https://ws.pangaea.de/dds-fdp/rest/panquery?datasetDOI=doi.pangaea.de/10.1594/PANGAEA.842191&filterParameter=Campaign&filterValue=TARA_20130629Z	Pangaea	10.1594/PANGAEA.842191	http://doi.pangaea.de/10.1594/PANGAEA.842191	marine biome	ENVO	ENVO:00000447	Kara Sea	GAZ	GAZ:00008940	(SARC) Atlantic Subarctic Province	MRGID	MRGID:21452	Murmansk	69.8672	degree	UO	UO:0000227	35.1085	degree	UO	UO:0000227	Dudinka	73.8974	degree	UO	UO:0000185	77.1858	degree	UO	UO:0000185	Polar front, Sea ice margin station	SV Tara	TARA_168	https://ws.pangaea.de/dds-fdp/rest/panquery?datasetDOI=doi.pangaea.de/10.1594/PANGAEA.842237&filterParameter=Station&filterValue=TARA_168	Pangaea	10.1594/PANGAEA.842237	http://doi.pangaea.de/10.1594/PANGAEA.842237
TARA_20130629Z	https://ws.pangaea.de/dds-fdp/rest/panquery?datasetDOI=doi.pangaea.de/10.1594/PANGAEA.842191&filterParameter=Campaign&filterValue=TARA_20130629Z	Pangaea	10.1594/PANGAEA.842191	http://doi.pangaea.de/10.1594/PANGAEA.842191	marine biome	ENVO	ENVO:00000447	Kara Sea	GAZ	GAZ:00008940	(SARC) Atlantic Subarctic Province	MRGID	MRGID:21452	Murmansk	69.8672	degree	UO	UO:0000227	35.1085	degree	UO	UO:0000227	Dudinka	73.8974	degree	UO	UO:0000185	77.1858	degree	UO	UO:0000185	Polar front, Sea ice margin station	SV Tara	TARA_169	https://ws.pangaea.de/dds-fdp/rest/panquery?datasetDOI=doi.pangaea.de/10.1594/PANGAEA.842237&filterParameter=Station&filterValue=TARA_169	Pangaea	10.1594/PANGAEA.842237	http://doi.pangaea.de/10.1594/PANGAEA.842237
TARA_20130629Z	https://ws.pangaea.de/dds-fdp/rest/panquery?datasetDOI=doi.pangaea.de/10.1594/PANGAEA.842191&filterParameter=Campaign&filterValue=TARA_20130629Z	Pangaea	10.1594/PANGAEA.842191	http://doi.pangaea.de/10.1594/PANGAEA.842191	marine biome	ENVO	ENVO:00000447	Kara Sea	GAZ	GAZ:00008940	(SARC) Atlantic Subarctic Province	MRGID	MRGID:21452	Murmansk	69.8672	degree	UO	UO:0000227	35.1085	degree	UO	UO:0000227	Dudinka	73.8974	degree	UO	UO:0000185	77.1858	degree	UO	UO:0000185	Polar front, Sea ice margin station	SV Tara	TARA_170	https://ws.pangaea.de/dds-fdp/rest/panquery?datasetDOI=doi.pangaea.de/10.1594/PANGAEA.842237&filterParameter=Station&filterValue=TARA_170	Pangaea	10.1594/PANGAEA.842237	http://doi.pangaea.de/10.1594/PANGAEA.842237
TARA_20130629Z	https://ws.pangaea.de/dds-fdp/rest/panquery?datasetDOI=doi.pangaea.de/10.1594/PANGAEA.842191&filterParameter=Campaign&filterValue=TARA_20130629Z	Pangaea	10.1594/PANGAEA.842191	http://doi.pangaea.de/10.1594/PANGAEA.842191	marine biome	ENVO	ENVO:00000447	Kara Sea	GAZ	GAZ:00008940	(SARC) Atlantic Subarctic Province	MRGID	MRGID:21452	Murmansk	69.8672	degree	UO	UO:0000227	35.1085	degree	UO	UO:0000227	Dudinka	73.8974	degree	UO	UO:0000185	77.1858	degree	UO	UO:0000185	Polar front, Sea ice margin station	SV Tara	TARA_171	https://ws.pangaea.de/dds-fdp/rest/panquery?datasetDOI=doi.pangaea.de/10.1594/PANGAEA.842237&filterParameter=Station&filterValue=TARA_171	Pangaea	10.1594/PANGAEA.842237	http://doi.pangaea.de/10.1594/PANGAEA.842237
TARA_20130629Z	https://ws.pangaea.de/dds-fdp/rest/panquery?datasetDOI=doi.pangaea.de/10.1594/PANGAEA.842191&filterParameter=Campaign&filterValue=TARA_20130629Z	Pangaea	10.1594/PANGAEA.842191	http://doi.pangaea.de/10.1594/PANGAEA.842191	marine biome	ENVO	ENVO:00000447	Kara Sea	GAZ	GAZ:00008940	(SARC) Atlantic Subarctic Province	MRGID	MRGID:21452	Murmansk	69.8672	degree	UO	UO:0000227	35.1085	degree	UO	UO:0000227	Dudinka	73.8974	degree	UO	UO:0000185	77.1858	degree	UO	UO:0000185	Polar front, Sea ice margin station	SV Tara	TARA_172	https://ws.pangaea.de/dds-fdp/rest/panquery?datasetDOI=doi.pangaea.de/10.1594/PANGAEA.842237&filterParameter=Station&filterValue=TARA_172	Pangaea	10.1594/PANGAEA.842237	http://doi.pangaea.de/10.1594/PANGAEA.842237
TARA_20130629Z	https://ws.pangaea.de/dds-fdp/rest/panquery?datasetDOI=doi.pangaea.de/10.1594/PANGAEA.842191&filterParameter=Campaign&filterValue=TARA_20130629Z	Pangaea	10.1594/PANGAEA.842191	http://doi.pangaea.de/10.1594/PANGAEA.842191	marine biome	ENVO	ENVO:00000447	Kara Sea	GAZ	GAZ:00008940	(SARC) Atlantic Subarctic Province	MRGID	MRGID:21452	Murmansk	69.8672	degree	UO	UO:0000227	35.1085	degree	UO	UO:0000227	Dudinka	73.8974	degree	UO	UO:0000185	77.1858	degree	UO	UO:0000185	Polar front, Sea ice margin station	SV Tara	TARA_173	https://ws.pangaea.de/dds-fdp/rest/panquery?datasetDOI=doi.pangaea.de/10.1594/PANGAEA.842237&filterParameter=Station&filterValue=TARA_173	Pangaea	10.1594/PANGAEA.842237	http://doi.pangaea.de/10.1594/PANGAEA.842237
TARA_20130629Z	https://ws.pangaea.de/dds-fdp/rest/panquery?datasetDOI=doi.pangaea.de/10.1594/PANGAEA.842191&filterParameter=Campaign&filterValue=TARA_20130629Z	Pangaea	10.1594/PANGAEA.842191	http://doi.pangaea.de/10.1594/PANGAEA.842191	marine biome	ENVO	ENVO:00000447	Kara Sea	GAZ	GAZ:00008940	(SARC) Atlantic Subarctic Province	MRGID	MRGID:21452	Murmansk	69.8672	degree	UO	UO:0000227	35.1085	degree	UO	UO:0000227	Dudinka	73.8974	degree	UO	UO:0000185	77.1858	degree	UO	UO:0000185	Polar front, Sea ice margin station	SV Tara	TARA_174	https://ws.pangaea.de/dds-fdp/rest/panquery?datasetDOI=doi.pangaea.de/10.1594/PANGAEA.842237&filterParameter=Station&filterValue=TARA_174	Pangaea	10.1594/PANGAEA.842237	http://doi.pangaea.de/10.1594/PANGAEA.842237
TARA_20130629Z	https://ws.pangaea.de/dds-fdp/rest/panquery?datasetDOI=doi.pangaea.de/10.1594/PANGAEA.842191&filterParameter=Campaign&filterValue=TARA_20130629Z	Pangaea	10.1594/PANGAEA.842191	http://doi.pangaea.de/10.1594/PANGAEA.842191	marine biome	ENVO	ENVO:00000447	Kara Sea	GAZ	GAZ:00008940	(SARC) Atlantic Subarctic Province	MRGID	MRGID:21452	Murmansk	69.8672	degree	UO	UO:0000227	35.1085	degree	UO	UO:0000227	Dudinka	73.8974	degree	UO	UO:0000185	77.1858	degree	UO	UO:0000185	Polar front, Sea ice margin station	SV Tara	TARA_175	https://ws.pangaea.de/dds-fdp/rest/panquery?datasetDOI=doi.pangaea.de/10.1594/PANGAEA.842237&filterParameter=Station&filterValue=TARA_175	Pangaea	10.1594/PANGAEA.842237	http://doi.pangaea.de/10.1594/PANGAEA.842237
TARA_20130629Z	https://ws.pangaea.de/dds-fdp/rest/panquery?datasetDOI=doi.pangaea.de/10.1594/PANGAEA.842191&filterParameter=Campaign&filterValue=TARA_20130629Z	Pangaea	10.1594/PANGAEA.842191	http://doi.pangaea.de/10.1594/PANGAEA.842191	marine biome	ENVO	ENVO:00000447	Kara Sea	GAZ	GAZ:00008940	(SARC) Atlantic Subarctic Province	MRGID	MRGID:21452	Murmansk	69.8672	degree	UO	UO:0000227	35.1085	degree	UO	UO:0000227	Dudinka	73.8974	degree	UO	UO:0000185	77.1858	degree	UO	UO:0000185	Polar front, Sea ice margin station	SV Tara	TARA_176	https://ws.pangaea.de/dds-fdp/rest/panquery?datasetDOI=doi.pangaea.de/10.1594/PANGAEA.842237&filterParameter=Station&filterValue=TARA_176	Pangaea	10.1594/PANGAEA.842237	http://doi.pangaea.de/10.1594/PANGAEA.842237
TARA_20130629Z	https://ws.pangaea.de/dds-fdp/rest/panquery?datasetDOI=doi.pangaea.de/10.1594/PANGAEA.842191&filterParameter=Campaign&filterValue=TARA_20130629Z	Pangaea	10.1594/PANGAEA.842191	http://doi.pangaea.de/10.1594/PANGAEA.842191	marine biome	ENVO	ENVO:00000447	Kara Sea	GAZ	GAZ:00008940	(SARC) Atlantic Subarctic Province	MRGID	MRGID:21452	Murmansk	69.8672	degree	UO	UO:0000227	35.1085	degree	UO	UO:0000227	Dudinka	73.8974	degree	UO	UO:0000185	77.1858	degree	UO	UO:0000185	Polar front, Sea ice margin station	SV Tara	TARA_177	https://ws.pangaea.de/dds-fdp/rest/panquery?datasetDOI=doi.pangaea.de/10.1594/PANGAEA.842237&filterParameter=Station&filterValue=TARA_177	Pangaea	10.1594/PANGAEA.842237	http://doi.pangaea.de/10.1594/PANGAEA.842237
TARA_20130629Z	https://ws.pangaea.de/dds-fdp/rest/panquery?datasetDOI=doi.pangaea.de/10.1594/PANGAEA.842191&filterParameter=Campaign&filterValue=TARA_20130629Z	Pangaea	10.1594/PANGAEA.842191	http://doi.pangaea.de/10.1594/PANGAEA.842191	marine biome	ENVO	ENVO:00000447	Kara Sea	GAZ	GAZ:00008940	(SARC) Atlantic Subarctic Province	MRGID	MRGID:21452	Murmansk	69.8672	degree	UO	UO:0000227	35.1085	degree	UO	UO:0000227	Dudinka	73.8974	degree	UO	UO:0000185	77.1858	degree	UO	UO:0000185	Polar front, Sea ice margin station	SV Tara	TARA_178	https://ws.pangaea.de/dds-fdp/rest/panquery?datasetDOI=doi.pangaea.de/10.1594/PANGAEA.842237&filterParameter=Station&filterValue=TARA_178	Pangaea	10.1594/PANGAEA.842237	http://doi.pangaea.de/10.1594/PANGAEA.842237
TARA_20130629Z	https://ws.pangaea.de/dds-fdp/rest/panquery?datasetDOI=doi.pangaea.de/10.1594/PANGAEA.842191&filterParameter=Campaign&filterValue=TARA_20130629Z	Pangaea	10.1594/PANGAEA.842191	http://doi.pangaea.de/10.1594/PANGAEA.842191	marine biome	ENVO	ENVO:00000447	Kara Sea	GAZ	GAZ:00008940	(SARC) Atlantic Subarctic Province	MRGID	MRGID:21452	Murmansk	69.8672	degree	UO	UO:0000227	35.1085	degree	UO	UO:0000227	Dudinka	73.8974	degree	UO	UO:0000185	77.1858	degree	UO	UO:0000185	Polar front, Sea ice margin station	SV Tara	TARA_179	https://ws.pangaea.de/dds-fdp/rest/panquery?datasetDOI=doi.pangaea.de/10.1594/PANGAEA.842237&filterParameter=Station&filterValue=TARA_179	Pangaea	10.1594/PANGAEA.842237	http://doi.pangaea.de/10.1594/PANGAEA.842237
TARA_20130629Z	https://ws.pangaea.de/dds-fdp/rest/panquery?datasetDOI=doi.pangaea.de/10.1594/PANGAEA.842191&filterParameter=Campaign&filterValue=TARA_20130629Z	Pangaea	10.1594/PANGAEA.842191	http://doi.pangaea.de/10.1594/PANGAEA.842191	marine biome	ENVO	ENVO:00000447	Kara Sea	GAZ	GAZ:00008940	(SARC) Atlantic Subarctic Province	MRGID	MRGID:21452	Murmansk	69.8672	degree	UO	UO:0000227	35.1085	degree	UO	UO:0000227	Dudinka	73.8974	degree	UO	UO:0000185	77.1858	degree	UO	UO:0000185	Polar front, Sea ice margin station	SV Tara	TARA_180	https://ws.pangaea.de/dds-fdp/rest/panquery?datasetDOI=doi.pangaea.de/10.1594/PANGAEA.842237&filterParameter=Station&filterValue=TARA_180	Pangaea	10.1594/PANGAEA.842237	http://doi.pangaea.de/10.1594/PANGAEA.842237
TARA_20130629Z	https://ws.pangaea.de/dds-fdp/rest/panquery?datasetDOI=doi.pangaea.de/10.1594/PANGAEA.842191&filterParameter=Campaign&filterValue=TARA_20130629Z	Pangaea	10.1594/PANGAEA.842191	http://doi.pangaea.de/10.1594/PANGAEA.842191	marine biome	ENVO	ENVO:00000447	Kara Sea	GAZ	GAZ:00008940	(SARC) Atlantic Subarctic Province	MRGID	MRGID:21452	Murmansk	69.8672	degree	UO	UO:0000227	35.1085	degree	UO	UO:0000227	Dudinka	73.8974	degree	UO	UO:0000185	77.1858	degree	UO	UO:0000185	Polar front, Sea ice margin station	SV Tara	TARA_181	https://ws.pangaea.de/dds-fdp/rest/panquery?datasetDOI=doi.pangaea.de/10.1594/PANGAEA.842237&filterParameter=Station&filterValue=TARA_181	Pangaea	10.1594/PANGAEA.842237	http://doi.pangaea.de/10.1594/PANGAEA.842237
TARA_20130801Z	https://ws.pangaea.de/dds-fdp/rest/panquery?datasetDOI=doi.pangaea.de/10.1594/PANGAEA.842191&filterParameter=Campaign&filterValue=TARA_20130801Z	Pangaea	10.1594/PANGAEA.842191	http://doi.pangaea.de/10.1594/PANGAEA.842191	marine biome	ENVO	ENVO:00000447	Arctic Ocean	GAZ	GAZ:00000323	(BPLR) Boreal Polar Province	MRGID	MRGID:21450	Dudinka	76.1036	degree	UO	UO:0000227	78.2958	degree	UO	UO:0000227	Pevek	70.292	degree	UO	UO:0000185	167.8279	degree	UO	UO:0000185	Northeast passage. Freshwater influences. Russian continental shelf. Location of ill-fated USS Jeannette expedition	SV Tara	TARA_182	https://ws.pangaea.de/dds-fdp/rest/panquery?datasetDOI=doi.pangaea.de/10.1594/PANGAEA.842237&filterParameter=Station&filterValue=TARA_182	Pangaea	10.1594/PANGAEA.842237	http://doi.pangaea.de/10.1594/PANGAEA.842237
TARA_20130801Z	https://ws.pangaea.de/dds-fdp/rest/panquery?datasetDOI=doi.pangaea.de/10.1594/PANGAEA.842191&filterParameter=Campaign&filterValue=TARA_20130801Z	Pangaea	10.1594/PANGAEA.842191	http://doi.pangaea.de/10.1594/PANGAEA.842191	marine biome	ENVO	ENVO:00000447	Arctic Ocean	GAZ	GAZ:00000323	(BPLR) Boreal Polar Province	MRGID	MRGID:21450	Dudinka	76.1036	degree	UO	UO:0000227	78.2958	degree	UO	UO:0000227	Pevek	70.292	degree	UO	UO:0000185	167.8279	degree	UO	UO:0000185	Northeast passage. Freshwater influences. Russian continental shelf. Location of ill-fated USS Jeannette expedition	SV Tara	TARA_183	https://ws.pangaea.de/dds-fdp/rest/panquery?datasetDOI=doi.pangaea.de/10.1594/PANGAEA.842237&filterParameter=Station&filterValue=TARA_183	Pangaea	10.1594/PANGAEA.842237	http://doi.pangaea.de/10.1594/PANGAEA.842237
TARA_20130801Z	https://ws.pangaea.de/dds-fdp/rest/panquery?datasetDOI=doi.pangaea.de/10.1594/PANGAEA.842191&filterParameter=Campaign&filterValue=TARA_20130801Z	Pangaea	10.1594/PANGAEA.842191	http://doi.pangaea.de/10.1594/PANGAEA.842191	marine biome	ENVO	ENVO:00000447	Arctic Ocean	GAZ	GAZ:00000323	(BPLR) Boreal Polar Province	MRGID	MRGID:21450	Dudinka	76.1036	degree	UO	UO:0000227	78.2958	degree	UO	UO:0000227	Pevek	70.292	degree	UO	UO:0000185	167.8279	degree	UO	UO:0000185	Northeast passage. Freshwater influences. Russian continental shelf. Location of ill-fated USS Jeannette expedition	SV Tara	TARA_184	https://ws.pangaea.de/dds-fdp/rest/panquery?datasetDOI=doi.pangaea.de/10.1594/PANGAEA.842237&filterParameter=Station&filterValue=TARA_184	Pangaea	10.1594/PANGAEA.842237	http://doi.pangaea.de/10.1594/PANGAEA.842237
TARA_20130801Z	https://ws.pangaea.de/dds-fdp/rest/panquery?datasetDOI=doi.pangaea.de/10.1594/PANGAEA.842191&filterParameter=Campaign&filterValue=TARA_20130801Z	Pangaea	10.1594/PANGAEA.842191	http://doi.pangaea.de/10.1594/PANGAEA.842191	marine biome	ENVO	ENVO:00000447	Arctic Ocean	GAZ	GAZ:00000323	(BPLR) Boreal Polar Province	MRGID	MRGID:21450	Dudinka	76.1036	degree	UO	UO:0000227	78.2958	degree	UO	UO:0000227	Pevek	70.292	degree	UO	UO:0000185	167.8279	degree	UO	UO:0000185	Northeast passage. Freshwater influences. Russian continental shelf. Location of ill-fated USS Jeannette expedition	SV Tara	TARA_185	https://ws.pangaea.de/dds-fdp/rest/panquery?datasetDOI=doi.pangaea.de/10.1594/PANGAEA.842237&filterParameter=Station&filterValue=TARA_185	Pangaea	10.1594/PANGAEA.842237	http://doi.pangaea.de/10.1594/PANGAEA.842237
TARA_20130801Z	https://ws.pangaea.de/dds-fdp/rest/panquery?datasetDOI=doi.pangaea.de/10.1594/PANGAEA.842191&filterParameter=Campaign&filterValue=TARA_20130801Z	Pangaea	10.1594/PANGAEA.842191	http://doi.pangaea.de/10.1594/PANGAEA.842191	marine biome	ENVO	ENVO:00000447	Arctic Ocean	GAZ	GAZ:00000323	(BPLR) Boreal Polar Province	MRGID	MRGID:21450	Dudinka	76.1036	degree	UO	UO:0000227	78.2958	degree	UO	UO:0000227	Pevek	70.292	degree	UO	UO:0000185	167.8279	degree	UO	UO:0000185	Northeast passage. Freshwater influences. Russian continental shelf. Location of ill-fated USS Jeannette expedition	SV Tara	TARA_186	https://ws.pangaea.de/dds-fdp/rest/panquery?datasetDOI=doi.pangaea.de/10.1594/PANGAEA.842237&filterParameter=Station&filterValue=TARA_186	Pangaea	10.1594/PANGAEA.842237	http://doi.pangaea.de/10.1594/PANGAEA.842237
TARA_20130801Z	https://ws.pangaea.de/dds-fdp/rest/panquery?datasetDOI=doi.pangaea.de/10.1594/PANGAEA.842191&filterParameter=Campaign&filterValue=TARA_20130801Z	Pangaea	10.1594/PANGAEA.842191	http://doi.pangaea.de/10.1594/PANGAEA.842191	marine biome	ENVO	ENVO:00000447	Arctic Ocean	GAZ	GAZ:00000323	(BPLR) Boreal Polar Province	MRGID	MRGID:21450	Dudinka	76.1036	degree	UO	UO:0000227	78.2958	degree	UO	UO:0000227	Pevek	70.292	degree	UO	UO:0000185	167.8279	degree	UO	UO:0000185	Northeast passage. Freshwater influences. Russian continental shelf. Location of ill-fated USS Jeannette expedition	SV Tara	TARA_187	https://ws.pangaea.de/dds-fdp/rest/panquery?datasetDOI=doi.pangaea.de/10.1594/PANGAEA.842237&filterParameter=Station&filterValue=TARA_187	Pangaea	10.1594/PANGAEA.842237	http://doi.pangaea.de/10.1594/PANGAEA.842237
TARA_20130801Z	https://ws.pangaea.de/dds-fdp/rest/panquery?datasetDOI=doi.pangaea.de/10.1594/PANGAEA.842191&filterParameter=Campaign&filterValue=TARA_20130801Z	Pangaea	10.1594/PANGAEA.842191	http://doi.pangaea.de/10.1594/PANGAEA.842191	marine biome	ENVO	ENVO:00000447	Arctic Ocean	GAZ	GAZ:00000323	(BPLR) Boreal Polar Province	MRGID	MRGID:21450	Dudinka	76.1036	degree	UO	UO:0000227	78.2958	degree	UO	UO:0000227	Pevek	70.292	degree	UO	UO:0000185	167.8279	degree	UO	UO:0000185	Northeast passage. Freshwater influences. Russian continental shelf. Location of ill-fated USS Jeannette expedition	SV Tara	TARA_188	https://ws.pangaea.de/dds-fdp/rest/panquery?datasetDOI=doi.pangaea.de/10.1594/PANGAEA.842237&filterParameter=Station&filterValue=TARA_188	Pangaea	10.1594/PANGAEA.842237	http://doi.pangaea.de/10.1594/PANGAEA.842237
TARA_20130801Z	https://ws.pangaea.de/dds-fdp/rest/panquery?datasetDOI=doi.pangaea.de/10.1594/PANGAEA.842191&filterParameter=Campaign&filterValue=TARA_20130801Z	Pangaea	10.1594/PANGAEA.842191	http://doi.pangaea.de/10.1594/PANGAEA.842191	marine biome	ENVO	ENVO:00000447	Arctic Ocean	GAZ	GAZ:00000323	(BPLR) Boreal Polar Province	MRGID	MRGID:21450	Dudinka	76.1036	degree	UO	UO:0000227	78.2958	degree	UO	UO:0000227	Pevek	70.292	degree	UO	UO:0000185	167.8279	degree	UO	UO:0000185	Northeast passage. Freshwater influences. Russian continental shelf. Location of ill-fated USS Jeannette expedition	SV Tara	TARA_189	https://ws.pangaea.de/dds-fdp/rest/panquery?datasetDOI=doi.pangaea.de/10.1594/PANGAEA.842237&filterParameter=Station&filterValue=TARA_189	Pangaea	10.1594/PANGAEA.842237	http://doi.pangaea.de/10.1594/PANGAEA.842237
TARA_20130801Z	https://ws.pangaea.de/dds-fdp/rest/panquery?datasetDOI=doi.pangaea.de/10.1594/PANGAEA.842191&filterParameter=Campaign&filterValue=TARA_20130801Z	Pangaea	10.1594/PANGAEA.842191	http://doi.pangaea.de/10.1594/PANGAEA.842191	marine biome	ENVO	ENVO:00000447	Arctic Ocean	GAZ	GAZ:00000323	(BPLR) Boreal Polar Province	MRGID	MRGID:21450	Dudinka	76.1036	degree	UO	UO:0000227	78.2958	degree	UO	UO:0000227	Pevek	70.292	degree	UO	UO:0000185	167.8279	degree	UO	UO:0000185	Northeast passage. Freshwater influences. Russian continental shelf. Location of ill-fated USS Jeannette expedition	SV Tara	TARA_190	https://ws.pangaea.de/dds-fdp/rest/panquery?datasetDOI=doi.pangaea.de/10.1594/PANGAEA.842237&filterParameter=Station&filterValue=TARA_190	Pangaea	10.1594/PANGAEA.842237	http://doi.pangaea.de/10.1594/PANGAEA.842237
TARA_20130801Z	https://ws.pangaea.de/dds-fdp/rest/panquery?datasetDOI=doi.pangaea.de/10.1594/PANGAEA.842191&filterParameter=Campaign&filterValue=TARA_20130801Z	Pangaea	10.1594/PANGAEA.842191	http://doi.pangaea.de/10.1594/PANGAEA.842191	marine biome	ENVO	ENVO:00000447	Arctic Ocean	GAZ	GAZ:00000323	(BPLR) Boreal Polar Province	MRGID	MRGID:21450	Dudinka	76.1036	degree	UO	UO:0000227	78.2958	degree	UO	UO:0000227	Pevek	70.292	degree	UO	UO:0000185	167.8279	degree	UO	UO:0000185	Northeast passage. Freshwater influences. Russian continental shelf. Location of ill-fated USS Jeannette expedition	SV Tara	TARA_191	https://ws.pangaea.de/dds-fdp/rest/panquery?datasetDOI=doi.pangaea.de/10.1594/PANGAEA.842237&filterParameter=Station&filterValue=TARA_191	Pangaea	10.1594/PANGAEA.842237	http://doi.pangaea.de/10.1594/PANGAEA.842237
TARA_20130801Z	https://ws.pangaea.de/dds-fdp/rest/panquery?datasetDOI=doi.pangaea.de/10.1594/PANGAEA.842191&filterParameter=Campaign&filterValue=TARA_20130801Z	Pangaea	10.1594/PANGAEA.842191	http://doi.pangaea.de/10.1594/PANGAEA.842191	marine biome	ENVO	ENVO:00000447	Arctic Ocean	GAZ	GAZ:00000323	(BPLR) Boreal Polar Province	MRGID	MRGID:21450	Dudinka	76.1036	degree	UO	UO:0000227	78.2958	degree	UO	UO:0000227	Pevek	70.292	degree	UO	UO:0000185	167.8279	degree	UO	UO:0000185	Northeast passage. Freshwater influences. Russian continental shelf. Location of ill-fated USS Jeannette expedition	SV Tara	TARA_192	https://ws.pangaea.de/dds-fdp/rest/panquery?datasetDOI=doi.pangaea.de/10.1594/PANGAEA.842237&filterParameter=Station&filterValue=TARA_192	Pangaea	10.1594/PANGAEA.842237	http://doi.pangaea.de/10.1594/PANGAEA.842237
TARA_20130907Z	https://ws.pangaea.de/dds-fdp/rest/panquery?datasetDOI=doi.pangaea.de/10.1594/PANGAEA.842191&filterParameter=Campaign&filterValue=TARA_20130907Z	Pangaea	10.1594/PANGAEA.842191	http://doi.pangaea.de/10.1594/PANGAEA.842191	marine biome	ENVO	ENVO:00000447	Beaufort Sea	GAZ	GAZ:00008944	(BPLR) Boreal Polar Province	MRGID	MRGID:21450	Pevek	70.9148	degree	UO	UO:0000227	174.5921	degree	UO	UO:0000227	Tuktoyaktuk	69.8404	degree	UO	UO:0000185	-135.58	degree	UO	UO:0000185	Sea ice, Beaufort sea, McKinzie influence	SV Tara	TARA_193	https://ws.pangaea.de/dds-fdp/rest/panquery?datasetDOI=doi.pangaea.de/10.1594/PANGAEA.842237&filterParameter=Station&filterValue=TARA_193	Pangaea	10.1594/PANGAEA.842237	http://doi.pangaea.de/10.1594/PANGAEA.842237
TARA_20130907Z	https://ws.pangaea.de/dds-fdp/rest/panquery?datasetDOI=doi.pangaea.de/10.1594/PANGAEA.842191&filterParameter=Campaign&filterValue=TARA_20130907Z	Pangaea	10.1594/PANGAEA.842191	http://doi.pangaea.de/10.1594/PANGAEA.842191	marine biome	ENVO	ENVO:00000447	Beaufort Sea	GAZ	GAZ:00008944	(BPLR) Boreal Polar Province	MRGID	MRGID:21450	Pevek	70.9148	degree	UO	UO:0000227	174.5921	degree	UO	UO:0000227	Tuktoyaktuk	69.8404	degree	UO	UO:0000185	-135.58	degree	UO	UO:0000185	Sea ice, Beaufort sea, McKinzie influence	SV Tara	TARA_194	https://ws.pangaea.de/dds-fdp/rest/panquery?datasetDOI=doi.pangaea.de/10.1594/PANGAEA.842237&filterParameter=Station&filterValue=TARA_194	Pangaea	10.1594/PANGAEA.842237	http://doi.pangaea.de/10.1594/PANGAEA.842237
TARA_20130907Z	https://ws.pangaea.de/dds-fdp/rest/panquery?datasetDOI=doi.pangaea.de/10.1594/PANGAEA.842191&filterParameter=Campaign&filterValue=TARA_20130907Z	Pangaea	10.1594/PANGAEA.842191	http://doi.pangaea.de/10.1594/PANGAEA.842191	marine biome	ENVO	ENVO:00000447	Beaufort Sea	GAZ	GAZ:00008944	(BPLR) Boreal Polar Province	MRGID	MRGID:21450	Pevek	70.9148	degree	UO	UO:0000227	174.5921	degree	UO	UO:0000227	Tuktoyaktuk	69.8404	degree	UO	UO:0000185	-135.58	degree	UO	UO:0000185	Sea ice, Beaufort sea, McKinzie influence	SV Tara	TARA_195	https://ws.pangaea.de/dds-fdp/rest/panquery?datasetDOI=doi.pangaea.de/10.1594/PANGAEA.842237&filterParameter=Station&filterValue=TARA_195	Pangaea	10.1594/PANGAEA.842237	http://doi.pangaea.de/10.1594/PANGAEA.842237
TARA_20130907Z	https://ws.pangaea.de/dds-fdp/rest/panquery?datasetDOI=doi.pangaea.de/10.1594/PANGAEA.842191&filterParameter=Campaign&filterValue=TARA_20130907Z	Pangaea	10.1594/PANGAEA.842191	http://doi.pangaea.de/10.1594/PANGAEA.842191	marine biome	ENVO	ENVO:00000447	Beaufort Sea	GAZ	GAZ:00008944	(BPLR) Boreal Polar Province	MRGID	MRGID:21450	Pevek	70.9148	degree	UO	UO:0000227	174.5921	degree	UO	UO:0000227	Tuktoyaktuk	69.8404	degree	UO	UO:0000185	-135.58	degree	UO	UO:0000185	Sea ice, Beaufort sea, McKinzie influence	SV Tara	TARA_196	https://ws.pangaea.de/dds-fdp/rest/panquery?datasetDOI=doi.pangaea.de/10.1594/PANGAEA.842237&filterParameter=Station&filterValue=TARA_196	Pangaea	10.1594/PANGAEA.842237	http://doi.pangaea.de/10.1594/PANGAEA.842237
TARA_20130907Z	https://ws.pangaea.de/dds-fdp/rest/panquery?datasetDOI=doi.pangaea.de/10.1594/PANGAEA.842191&filterParameter=Campaign&filterValue=TARA_20130907Z	Pangaea	10.1594/PANGAEA.842191	http://doi.pangaea.de/10.1594/PANGAEA.842191	marine biome	ENVO	ENVO:00000447	Beaufort Sea	GAZ	GAZ:00008944	(BPLR) Boreal Polar Province	MRGID	MRGID:21450	Pevek	70.9148	degree	UO	UO:0000227	174.5921	degree	UO	UO:0000227	Tuktoyaktuk	69.8404	degree	UO	UO:0000185	-135.58	degree	UO	UO:0000185	Sea ice, Beaufort sea, McKinzie influence	SV Tara	TARA_197	https://ws.pangaea.de/dds-fdp/rest/panquery?datasetDOI=doi.pangaea.de/10.1594/PANGAEA.842237&filterParameter=Station&filterValue=TARA_197	Pangaea	10.1594/PANGAEA.842237	http://doi.pangaea.de/10.1594/PANGAEA.842237
TARA_20130907Z	https://ws.pangaea.de/dds-fdp/rest/panquery?datasetDOI=doi.pangaea.de/10.1594/PANGAEA.842191&filterParameter=Campaign&filterValue=TARA_20130907Z	Pangaea	10.1594/PANGAEA.842191	http://doi.pangaea.de/10.1594/PANGAEA.842191	marine biome	ENVO	ENVO:00000447	Beaufort Sea	GAZ	GAZ:00008944	(BPLR) Boreal Polar Province	MRGID	MRGID:21450	Pevek	70.9148	degree	UO	UO:0000227	174.5921	degree	UO	UO:0000227	Tuktoyaktuk	69.8404	degree	UO	UO:0000185	-135.58	degree	UO	UO:0000185	Sea ice, Beaufort sea, McKinzie influence	SV Tara	TARA_198	https://ws.pangaea.de/dds-fdp/rest/panquery?datasetDOI=doi.pangaea.de/10.1594/PANGAEA.842237&filterParameter=Station&filterValue=TARA_198	Pangaea	10.1594/PANGAEA.842237	http://doi.pangaea.de/10.1594/PANGAEA.842237
TARA_20130907Z	https://ws.pangaea.de/dds-fdp/rest/panquery?datasetDOI=doi.pangaea.de/10.1594/PANGAEA.842191&filterParameter=Campaign&filterValue=TARA_20130907Z	Pangaea	10.1594/PANGAEA.842191	http://doi.pangaea.de/10.1594/PANGAEA.842191	marine biome	ENVO	ENVO:00000447	Beaufort Sea	GAZ	GAZ:00008944	(BPLR) Boreal Polar Province	MRGID	MRGID:21450	Pevek	70.9148	degree	UO	UO:0000227	174.5921	degree	UO	UO:0000227	Tuktoyaktuk	69.8404	degree	UO	UO:0000185	-135.58	degree	UO	UO:0000185	Sea ice, Beaufort sea, McKinzie influence	SV Tara	TARA_199	https://ws.pangaea.de/dds-fdp/rest/panquery?datasetDOI=doi.pangaea.de/10.1594/PANGAEA.842237&filterParameter=Station&filterValue=TARA_199	Pangaea	10.1594/PANGAEA.842237	http://doi.pangaea.de/10.1594/PANGAEA.842237
TARA_20130921Z	https://ws.pangaea.de/dds-fdp/rest/panquery?datasetDOI=doi.pangaea.de/10.1594/PANGAEA.842191&filterParameter=Campaign&filterValue=TARA_20130921Z	Pangaea	10.1594/PANGAEA.842191	http://doi.pangaea.de/10.1594/PANGAEA.842191	marine biome	ENVO	ENVO:00000447	Northwest Passages	GAZ	GAZ:00008946	(BPLR) Boreal Polar Province	MRGID	MRGID:21450	Tuktoyaktuk	70.505	degree	UO	UO:0000227	-129.455	degree	UO	UO:0000227	Ilulissat	69.2203	degree	UO	UO:0000185	-52.0975	degree	UO	UO:0000185	Northwest passage. Location of ill-fated Franklin expedition	SV Tara	TARA_200	https://ws.pangaea.de/dds-fdp/rest/panquery?datasetDOI=doi.pangaea.de/10.1594/PANGAEA.842237&filterParameter=Station&filterValue=TARA_200	Pangaea	10.1594/PANGAEA.842237	http://doi.pangaea.de/10.1594/PANGAEA.842237
TARA_20130921Z	https://ws.pangaea.de/dds-fdp/rest/panquery?datasetDOI=doi.pangaea.de/10.1594/PANGAEA.842191&filterParameter=Campaign&filterValue=TARA_20130921Z	Pangaea	10.1594/PANGAEA.842191	http://doi.pangaea.de/10.1594/PANGAEA.842191	marine biome	ENVO	ENVO:00000447	Northwest Passages	GAZ	GAZ:00008946	(BPLR) Boreal Polar Province	MRGID	MRGID:21450	Tuktoyaktuk	70.505	degree	UO	UO:0000227	-129.455	degree	UO	UO:0000227	Ilulissat	69.2203	degree	UO	UO:0000185	-52.0975	degree	UO	UO:0000185	Northwest passage. Location of ill-fated Franklin expedition	SV Tara	TARA_201	https://ws.pangaea.de/dds-fdp/rest/panquery?datasetDOI=doi.pangaea.de/10.1594/PANGAEA.842237&filterParameter=Station&filterValue=TARA_201	Pangaea	10.1594/PANGAEA.842237	http://doi.pangaea.de/10.1594/PANGAEA.842237
TARA_20130921Z	https://ws.pangaea.de/dds-fdp/rest/panquery?datasetDOI=doi.pangaea.de/10.1594/PANGAEA.842191&filterParameter=Campaign&filterValue=TARA_20130921Z	Pangaea	10.1594/PANGAEA.842191	http://doi.pangaea.de/10.1594/PANGAEA.842191	marine biome	ENVO	ENVO:00000447	Northwest Passages	GAZ	GAZ:00008946	(BPLR) Boreal Polar Province	MRGID	MRGID:21450	Tuktoyaktuk	70.505	degree	UO	UO:0000227	-129.455	degree	UO	UO:0000227	Ilulissat	69.2203	degree	UO	UO:0000185	-52.0975	degree	UO	UO:0000185	Northwest passage. Location of ill-fated Franklin expedition	SV Tara	TARA_202	https://ws.pangaea.de/dds-fdp/rest/panquery?datasetDOI=doi.pangaea.de/10.1594/PANGAEA.842237&filterParameter=Station&filterValue=TARA_202	Pangaea	10.1594/PANGAEA.842237	http://doi.pangaea.de/10.1594/PANGAEA.842237
TARA_20130921Z	https://ws.pangaea.de/dds-fdp/rest/panquery?datasetDOI=doi.pangaea.de/10.1594/PANGAEA.842191&filterParameter=Campaign&filterValue=TARA_20130921Z	Pangaea	10.1594/PANGAEA.842191	http://doi.pangaea.de/10.1594/PANGAEA.842191	marine biome	ENVO	ENVO:00000447	Northwest Passages	GAZ	GAZ:00008946	(BPLR) Boreal Polar Province	MRGID	MRGID:21450	Tuktoyaktuk	70.505	degree	UO	UO:0000227	-129.455	degree	UO	UO:0000227	Ilulissat	69.2203	degree	UO	UO:0000185	-52.0975	degree	UO	UO:0000185	Northwest passage. Location of ill-fated Franklin expedition	SV Tara	TARA_203	https://ws.pangaea.de/dds-fdp/rest/panquery?datasetDOI=doi.pangaea.de/10.1594/PANGAEA.842237&filterParameter=Station&filterValue=TARA_203	Pangaea	10.1594/PANGAEA.842237	http://doi.pangaea.de/10.1594/PANGAEA.842237
TARA_20130921Z	https://ws.pangaea.de/dds-fdp/rest/panquery?datasetDOI=doi.pangaea.de/10.1594/PANGAEA.842191&filterParameter=Campaign&filterValue=TARA_20130921Z	Pangaea	10.1594/PANGAEA.842191	http://doi.pangaea.de/10.1594/PANGAEA.842191	marine biome	ENVO	ENVO:00000447	Northwest Passages	GAZ	GAZ:00008946	(BPLR) Boreal Polar Province	MRGID	MRGID:21450	Tuktoyaktuk	70.505	degree	UO	UO:0000227	-129.455	degree	UO	UO:0000227	Ilulissat	69.2203	degree	UO	UO:0000185	-52.0975	degree	UO	UO:0000185	Northwest passage. Location of ill-fated Franklin expedition	SV Tara	TARA_204	https://ws.pangaea.de/dds-fdp/rest/panquery?datasetDOI=doi.pangaea.de/10.1594/PANGAEA.842237&filterParameter=Station&filterValue=TARA_204	Pangaea	10.1594/PANGAEA.842237	http://doi.pangaea.de/10.1594/PANGAEA.842237
TARA_20130921Z	https://ws.pangaea.de/dds-fdp/rest/panquery?datasetDOI=doi.pangaea.de/10.1594/PANGAEA.842191&filterParameter=Campaign&filterValue=TARA_20130921Z	Pangaea	10.1594/PANGAEA.842191	http://doi.pangaea.de/10.1594/PANGAEA.842191	marine biome	ENVO	ENVO:00000447	Northwest Passages	GAZ	GAZ:00008946	(BPLR) Boreal Polar Province	MRGID	MRGID:21450	Tuktoyaktuk	70.505	degree	UO	UO:0000227	-129.455	degree	UO	UO:0000227	Ilulissat	69.2203	degree	UO	UO:0000185	-52.0975	degree	UO	UO:0000185	Northwest passage. Location of ill-fated Franklin expedition	SV Tara	TARA_205	https://ws.pangaea.de/dds-fdp/rest/panquery?datasetDOI=doi.pangaea.de/10.1594/PANGAEA.842237&filterParameter=Station&filterValue=TARA_205	Pangaea	10.1594/PANGAEA.842237	http://doi.pangaea.de/10.1594/PANGAEA.842237
TARA_20130921Z	https://ws.pangaea.de/dds-fdp/rest/panquery?datasetDOI=doi.pangaea.de/10.1594/PANGAEA.842191&filterParameter=Campaign&filterValue=TARA_20130921Z	Pangaea	10.1594/PANGAEA.842191	http://doi.pangaea.de/10.1594/PANGAEA.842191	marine biome	ENVO	ENVO:00000447	Northwest Passages	GAZ	GAZ:00008946	(BPLR) Boreal Polar Province	MRGID	MRGID:21450	Tuktoyaktuk	70.505	degree	UO	UO:0000227	-129.455	degree	UO	UO:0000227	Ilulissat	69.2203	degree	UO	UO:0000185	-52.0975	degree	UO	UO:0000185	Northwest passage. Location of ill-fated Franklin expedition	SV Tara	TARA_206	https://ws.pangaea.de/dds-fdp/rest/panquery?datasetDOI=doi.pangaea.de/10.1594/PANGAEA.842237&filterParameter=Station&filterValue=TARA_206	Pangaea	10.1594/PANGAEA.842237	http://doi.pangaea.de/10.1594/PANGAEA.842237
TARA_20130921Z	https://ws.pangaea.de/dds-fdp/rest/panquery?datasetDOI=doi.pangaea.de/10.1594/PANGAEA.842191&filterParameter=Campaign&filterValue=TARA_20130921Z	Pangaea	10.1594/PANGAEA.842191	http://doi.pangaea.de/10.1594/PANGAEA.842191	marine biome	ENVO	ENVO:00000447	Northwest Passages	GAZ	GAZ:00008946	(BPLR) Boreal Polar Province	MRGID	MRGID:21450	Tuktoyaktuk	70.505	degree	UO	UO:0000227	-129.455	degree	UO	UO:0000227	Ilulissat	69.2203	degree	UO	UO:0000185	-52.0975	degree	UO	UO:0000185	Northwest passage. Location of ill-fated Franklin expedition	SV Tara	TARA_207	https://ws.pangaea.de/dds-fdp/rest/panquery?datasetDOI=doi.pangaea.de/10.1594/PANGAEA.842237&filterParameter=Station&filterValue=TARA_207	Pangaea	10.1594/PANGAEA.842237	http://doi.pangaea.de/10.1594/PANGAEA.842237
TARA_20130921Z	https://ws.pangaea.de/dds-fdp/rest/panquery?datasetDOI=doi.pangaea.de/10.1594/PANGAEA.842191&filterParameter=Campaign&filterValue=TARA_20130921Z	Pangaea	10.1594/PANGAEA.842191	http://doi.pangaea.de/10.1594/PANGAEA.842191	marine biome	ENVO	ENVO:00000447	Northwest Passages	GAZ	GAZ:00008946	(BPLR) Boreal Polar Province	MRGID	MRGID:21450	Tuktoyaktuk	70.505	degree	UO	UO:0000227	-129.455	degree	UO	UO:0000227	Ilulissat	69.2203	degree	UO	UO:0000185	-52.0975	degree	UO	UO:0000185	Northwest passage. Location of ill-fated Franklin expedition	SV Tara	TARA_208	https://ws.pangaea.de/dds-fdp/rest/panquery?datasetDOI=doi.pangaea.de/10.1594/PANGAEA.842237&filterParameter=Station&filterValue=TARA_208	Pangaea	10.1594/PANGAEA.842237	http://doi.pangaea.de/10.1594/PANGAEA.842237
TARA_20131020Z	https://ws.pangaea.de/dds-fdp/rest/panquery?datasetDOI=doi.pangaea.de/10.1594/PANGAEA.842191&filterParameter=Campaign&filterValue=TARA_20131020Z	Pangaea	10.1594/PANGAEA.842191	http://doi.pangaea.de/10.1594/PANGAEA.842191	marine biome	ENVO	ENVO:00000447	Baffin Bay	GAZ	GAZ:00008947	(BPLR) Boreal Polar Province	MRGID	MRGID:21450	Ilulissat	69.1595	degree	UO	UO:0000227	-51.6356	degree	UO	UO:0000227	Quebec	48.4029	degree	UO	UO:0000185	-69.2239	degree	UO	UO:0000185	Subpolar gyre sampling	SV Tara	TARA_209	https://ws.pangaea.de/dds-fdp/rest/panquery?datasetDOI=doi.pangaea.de/10.1594/PANGAEA.842237&filterParameter=Station&filterValue=TARA_209	Pangaea	10.1594/PANGAEA.842237	http://doi.pangaea.de/10.1594/PANGAEA.842237
TARA_20131020Z	https://ws.pangaea.de/dds-fdp/rest/panquery?datasetDOI=doi.pangaea.de/10.1594/PANGAEA.842191&filterParameter=Campaign&filterValue=TARA_20131020Z	Pangaea	10.1594/PANGAEA.842191	http://doi.pangaea.de/10.1594/PANGAEA.842191	marine biome	ENVO	ENVO:00000447	Baffin Bay	GAZ	GAZ:00008947	(BPLR) Boreal Polar Province	MRGID	MRGID:21450	Ilulissat	69.1595	degree	UO	UO:0000227	-51.6356	degree	UO	UO:0000227	Quebec	48.4029	degree	UO	UO:0000185	-69.2239	degree	UO	UO:0000185	Subpolar gyre sampling	SV Tara	TARA_210	https://ws.pangaea.de/dds-fdp/rest/panquery?datasetDOI=doi.pangaea.de/10.1594/PANGAEA.842237&filterParameter=Station&filterValue=TARA_210	Pangaea	10.1594/PANGAEA.842237	http://doi.pangaea.de/10.1594/PANGAEA.842237
multiple campaigns					marine biome	ENVO	ENVO:00000447																										SV Tara	TARA_999	https://ws.pangaea.de/dds-fdp/rest/panquery?datasetDOI=doi.pangaea.de/10.1594/PANGAEA.842237&filterParameter=Station&filterValue=TARA_999	Pangaea	10.1594/PANGAEA.842237	http://doi.pangaea.de/10.1594/PANGAEA.842237
