# Supplementary material for: Open science resources for the discovery and analysis of Tara Oceans data
Source: Sci Data. 2015 May 26;2:150023. doi: 10.1038/sdata.2015.23 (PMC4443879; doi:10.1038/sdata.2015.23)
Supplement: Supplementary file 1 [file sdata201523-isa1.zip › a_assay_Pesant.txt]

Sample Name	Protocol REF	Protocol REF	Protocol REF	Protocol REF	Protocol REF	Protocol REF	Protocol REF	Assay Name	Raw Data File	Comment [Data Repository]	Comment [Data Record Accession]	Comment [Data Record URI]
TARA_999	Atmospheric and oceanographic context at the mesoscale							TARA_20090905Z_UDW_EVENT_BATOS		Pangaea	10.1594/PANGAEA.842227	http://doi.pangaea.de/10.1594/PANGAEA.842227
TARA_999		Properties of seawater and particulate matter from physical, optical and imaging sensors mounted on the continuous surface water sampling system						TARA_20090905Z_UDW_EVENT_CSSS		Pangaea	10.1594/PANGAEA.842227	http://doi.pangaea.de/10.1594/PANGAEA.842227
TARA_001			Properties of seawater and dissolved matter from physical, optical and imaging sensors mounted on the vertical profile sampling system		Environmental features and sampling stations			TARA_20090907T1029Z_001_EVENT_CAST		Pangaea	10.1594/PANGAEA.842227	http://doi.pangaea.de/10.1594/PANGAEA.842227
TARA_001			Properties of seawater and dissolved matter from physical, optical and imaging sensors mounted on the vertical profile sampling system		Environmental features and sampling stations			TARA_20090907T1214Z_001_EVENT_CAST		Pangaea	10.1594/PANGAEA.842227	http://doi.pangaea.de/10.1594/PANGAEA.842227
TARA_001						Sampling planktonic viruses, prokaryotes and unicellular eukaryotes	Sampling large planktonic unicellular eukaryotes and metazoans	TARA_20090907T1530Z_001_EVENT_NET	http://store.pangaea.de/Projects/TARA-OCEANS/Logsheets_Event/TARA_20090907T1530Z_001_EVENT_NET.pdf	Pangaea	10.1594/PANGAEA.842227	http://doi.pangaea.de/10.1594/PANGAEA.842227
TARA_001						Sampling planktonic viruses, prokaryotes and unicellular eukaryotes	Sampling large planktonic unicellular eukaryotes and metazoans	TARA_20090907T1610Z_001_EVENT_NET	http://store.pangaea.de/Projects/TARA-OCEANS/Logsheets_Event/TARA_20090907T1610Z_001_EVENT_NET.pdf	Pangaea	10.1594/PANGAEA.842227	http://doi.pangaea.de/10.1594/PANGAEA.842227
TARA_002			Properties of seawater and dissolved matter from physical, optical and imaging sensors mounted on the vertical profile sampling system		Environmental features and sampling stations			TARA_20090909T1617Z_002_EVENT_CAST		Pangaea	10.1594/PANGAEA.842227	http://doi.pangaea.de/10.1594/PANGAEA.842227
TARA_002						Sampling planktonic viruses, prokaryotes and unicellular eukaryotes	Sampling large planktonic unicellular eukaryotes and metazoans	TARA_20090909T1830Z_002_EVENT_NET	http://store.pangaea.de/Projects/TARA-OCEANS/Logsheets_Event/TARA_20090909T1830Z_002_EVENT_NET.pdf	Pangaea	10.1594/PANGAEA.842227	http://doi.pangaea.de/10.1594/PANGAEA.842227
TARA_003			Properties of seawater and dissolved matter from physical, optical and imaging sensors mounted on the vertical profile sampling system		Environmental features and sampling stations			TARA_20090913T1040Z_003_EVENT_CAST		Pangaea	10.1594/PANGAEA.842227	http://doi.pangaea.de/10.1594/PANGAEA.842227
TARA_003						Sampling planktonic viruses, prokaryotes and unicellular eukaryotes	Sampling large planktonic unicellular eukaryotes and metazoans	TARA_20090913T1130Z_003_EVENT_NET	http://store.pangaea.de/Projects/TARA-OCEANS/Logsheets_Event/TARA_20090913T1130Z_003_EVENT_NET.pdf	Pangaea	10.1594/PANGAEA.842227	http://doi.pangaea.de/10.1594/PANGAEA.842227
TARA_003						Sampling planktonic viruses, prokaryotes and unicellular eukaryotes		TARA_20090913T1200Z_003_EVENT_PUMP		Pangaea	10.1594/PANGAEA.842227	http://doi.pangaea.de/10.1594/PANGAEA.842227
TARA_003			Properties of seawater and dissolved matter from physical, optical and imaging sensors mounted on the vertical profile sampling system		Environmental features and sampling stations			TARA_20090913T1656Z_003_EVENT_CAST		Pangaea	10.1594/PANGAEA.842227	http://doi.pangaea.de/10.1594/PANGAEA.842227
TARA_003						Sampling planktonic viruses, prokaryotes and unicellular eukaryotes	Sampling large planktonic unicellular eukaryotes and metazoans	TARA_20090913T1930Z_003_EVENT_NET	http://store.pangaea.de/Projects/TARA-OCEANS/Logsheets_Event/TARA_20090913T1930Z_003_EVENT_NET.pdf	Pangaea	10.1594/PANGAEA.842227	http://doi.pangaea.de/10.1594/PANGAEA.842227
TARA_999	Atmospheric and oceanographic context at the mesoscale							TARA_20090913Z_UDW_EVENT_BATOS		Pangaea	10.1594/PANGAEA.842227	http://doi.pangaea.de/10.1594/PANGAEA.842227
TARA_999		Properties of seawater and particulate matter from physical, optical and imaging sensors mounted on the continuous surface water sampling system						TARA_20090913Z_UDW_EVENT_CSSS		Pangaea	10.1594/PANGAEA.842227	http://doi.pangaea.de/10.1594/PANGAEA.842227
TARA_004			Properties of seawater and dissolved matter from physical, optical and imaging sensors mounted on the vertical profile sampling system		Environmental features and sampling stations			TARA_20090915T1015Z_004_EVENT_CAST		Pangaea	10.1594/PANGAEA.842227	http://doi.pangaea.de/10.1594/PANGAEA.842227
TARA_004						Sampling planktonic viruses, prokaryotes and unicellular eukaryotes		TARA_20090915T1130Z_004_EVENT_PUMP		Pangaea	10.1594/PANGAEA.842227	http://doi.pangaea.de/10.1594/PANGAEA.842227
TARA_004						Sampling planktonic viruses, prokaryotes and unicellular eukaryotes	Sampling large planktonic unicellular eukaryotes and metazoans	TARA_20090915T1400Z_004_EVENT_NET	http://store.pangaea.de/Projects/TARA-OCEANS/Logsheets_Event/TARA_20090915T1400Z_004_EVENT_NET.pdf	Pangaea	10.1594/PANGAEA.842227	http://doi.pangaea.de/10.1594/PANGAEA.842227
TARA_004						Sampling planktonic viruses, prokaryotes and unicellular eukaryotes	Sampling large planktonic unicellular eukaryotes and metazoans	TARA_20090915T1415Z_004_EVENT_NET	http://store.pangaea.de/Projects/TARA-OCEANS/Logsheets_Event/TARA_20090915T1415Z_004_EVENT_NET.pdf	Pangaea	10.1594/PANGAEA.842227	http://doi.pangaea.de/10.1594/PANGAEA.842227
TARA_004						Sampling planktonic viruses, prokaryotes and unicellular eukaryotes	Sampling large planktonic unicellular eukaryotes and metazoans	TARA_20090915T1500Z_004_EVENT_NET	http://store.pangaea.de/Projects/TARA-OCEANS/Logsheets_Event/TARA_20090915T1500Z_004_EVENT_NET.pdf	Pangaea	10.1594/PANGAEA.842227	http://doi.pangaea.de/10.1594/PANGAEA.842227
TARA_004						Sampling planktonic viruses, prokaryotes and unicellular eukaryotes	Sampling large planktonic unicellular eukaryotes and metazoans	TARA_20090915T1600Z_004_EVENT_NET	http://store.pangaea.de/Projects/TARA-OCEANS/Logsheets_Event/TARA_20090915T1600Z_004_EVENT_NET.pdf	Pangaea	10.1594/PANGAEA.842227	http://doi.pangaea.de/10.1594/PANGAEA.842227
TARA_004			Properties of seawater and dissolved matter from physical, optical and imaging sensors mounted on the vertical profile sampling system		Environmental features and sampling stations			TARA_20090915T1645Z_004_EVENT_CAST		Pangaea	10.1594/PANGAEA.842227	http://doi.pangaea.de/10.1594/PANGAEA.842227
TARA_004						Sampling planktonic viruses, prokaryotes and unicellular eukaryotes		TARA_20090915T1800Z_004_EVENT_PUMP		Pangaea	10.1594/PANGAEA.842227	http://doi.pangaea.de/10.1594/PANGAEA.842227
TARA_004						Sampling planktonic viruses, prokaryotes and unicellular eukaryotes	Sampling large planktonic unicellular eukaryotes and metazoans	TARA_20090915T2000Z_004_EVENT_NET	http://store.pangaea.de/Projects/TARA-OCEANS/Logsheets_Event/TARA_20090915T2000Z_004_EVENT_NET.pdf	Pangaea	10.1594/PANGAEA.842227	http://doi.pangaea.de/10.1594/PANGAEA.842227
TARA_004						Sampling planktonic viruses, prokaryotes and unicellular eukaryotes	Sampling large planktonic unicellular eukaryotes and metazoans	TARA_20090915T2130Z_004_EVENT_NET	http://store.pangaea.de/Projects/TARA-OCEANS/Logsheets_Event/TARA_20090915T2130Z_004_EVENT_NET.pdf	Pangaea	10.1594/PANGAEA.842227	http://doi.pangaea.de/10.1594/PANGAEA.842227
TARA_004						Sampling planktonic viruses, prokaryotes and unicellular eukaryotes	Sampling large planktonic unicellular eukaryotes and metazoans	TARA_20090915T2230Z_004_EVENT_NET	http://store.pangaea.de/Projects/TARA-OCEANS/Logsheets_Event/TARA_20090915T2230Z_004_EVENT_NET.pdf	Pangaea	10.1594/PANGAEA.842227	http://doi.pangaea.de/10.1594/PANGAEA.842227
TARA_999	Atmospheric and oceanographic context at the mesoscale							TARA_20090919Z_UDW_EVENT_BATOS		Pangaea	10.1594/PANGAEA.842227	http://doi.pangaea.de/10.1594/PANGAEA.842227
TARA_999		Properties of seawater and particulate matter from physical, optical and imaging sensors mounted on the continuous surface water sampling system						TARA_20090919Z_UDW_EVENT_CSSS		Pangaea	10.1594/PANGAEA.842227	http://doi.pangaea.de/10.1594/PANGAEA.842227
TARA_005						Sampling planktonic viruses, prokaryotes and unicellular eukaryotes		TARA_20090920T1045Z_005_EVENT_PUMP		Pangaea	10.1594/PANGAEA.842227	http://doi.pangaea.de/10.1594/PANGAEA.842227
TARA_005			Properties of seawater and dissolved matter from physical, optical and imaging sensors mounted on the vertical profile sampling system		Environmental features and sampling stations			TARA_20090920T1109Z_005_EVENT_CAST		Pangaea	10.1594/PANGAEA.842227	http://doi.pangaea.de/10.1594/PANGAEA.842227
TARA_005						Sampling planktonic viruses, prokaryotes and unicellular eukaryotes	Sampling large planktonic unicellular eukaryotes and metazoans	TARA_20090920T1156Z_005_EVENT_NET	http://store.pangaea.de/Projects/TARA-OCEANS/Logsheets_Event/TARA_20090920T1156Z_005_EVENT_NET.pdf	Pangaea	10.1594/PANGAEA.842227	http://doi.pangaea.de/10.1594/PANGAEA.842227
TARA_005			Properties of seawater and dissolved matter from physical, optical and imaging sensors mounted on the vertical profile sampling system	Properties of seawater and particulate & dissolved matter from discrete water samples	Environmental features and sampling stations	Sampling planktonic viruses, prokaryotes and unicellular eukaryotes		TARA_20090920T1520Z_005_EVENT_CAST	http://store.pangaea.de/Projects/TARA-OCEANS/Logsheets_Event/TARA_20090920T1558Z_005_EVENT_CAST.pdf	Pangaea	10.1594/PANGAEA.842227	http://doi.pangaea.de/10.1594/PANGAEA.842227
TARA_005			Properties of seawater and dissolved matter from physical, optical and imaging sensors mounted on the vertical profile sampling system	Properties of seawater and particulate & dissolved matter from discrete water samples	Environmental features and sampling stations	Sampling planktonic viruses, prokaryotes and unicellular eukaryotes		TARA_20090920T1558Z_005_EVENT_CAST	http://store.pangaea.de/Projects/TARA-OCEANS/Logsheets_Event/TARA_20090920T1558Z_005_EVENT_CAST.pdf	Pangaea	10.1594/PANGAEA.842227	http://doi.pangaea.de/10.1594/PANGAEA.842227
TARA_005						Sampling planktonic viruses, prokaryotes and unicellular eukaryotes	Sampling large planktonic unicellular eukaryotes and metazoans	TARA_20090920T1645Z_005_EVENT_NET		Pangaea	10.1594/PANGAEA.842227	http://doi.pangaea.de/10.1594/PANGAEA.842227
TARA_005						Sampling planktonic viruses, prokaryotes and unicellular eukaryotes	Sampling large planktonic unicellular eukaryotes and metazoans	TARA_20090920T1715Z_005_EVENT_NET		Pangaea	10.1594/PANGAEA.842227	http://doi.pangaea.de/10.1594/PANGAEA.842227
TARA_005			Properties of seawater and dissolved matter from physical, optical and imaging sensors mounted on the vertical profile sampling system		Environmental features and sampling stations			TARA_20090920T1744Z_005_EVENT_CAST		Pangaea	10.1594/PANGAEA.842227	http://doi.pangaea.de/10.1594/PANGAEA.842227
TARA_005						Sampling planktonic viruses, prokaryotes and unicellular eukaryotes		TARA_20090920T1754Z_005_EVENT_PUMP		Pangaea	10.1594/PANGAEA.842227	http://doi.pangaea.de/10.1594/PANGAEA.842227
TARA_005						Sampling planktonic viruses, prokaryotes and unicellular eukaryotes	Sampling large planktonic unicellular eukaryotes and metazoans	TARA_20090920T2046Z_005_EVENT_NET	http://store.pangaea.de/Projects/TARA-OCEANS/Logsheets_Event/TARA_20090920T2046Z_005_EVENT_NET.pdf	Pangaea	10.1594/PANGAEA.842227	http://doi.pangaea.de/10.1594/PANGAEA.842227
TARA_005						Sampling planktonic viruses, prokaryotes and unicellular eukaryotes	Sampling large planktonic unicellular eukaryotes and metazoans	TARA_20090920T2132Z_005_EVENT_NET	http://store.pangaea.de/Projects/TARA-OCEANS/Logsheets_Event/TARA_20090920T2132Z_005_EVENT_NET.pdf	Pangaea	10.1594/PANGAEA.842227	http://doi.pangaea.de/10.1594/PANGAEA.842227
TARA_006						Sampling planktonic viruses, prokaryotes and unicellular eukaryotes		TARA_20090921T1200Z_006_EVENT_PUMP		Pangaea	10.1594/PANGAEA.842227	http://doi.pangaea.de/10.1594/PANGAEA.842227
TARA_006			Properties of seawater and dissolved matter from physical, optical and imaging sensors mounted on the vertical profile sampling system	Properties of seawater and particulate & dissolved matter from discrete water samples	Environmental features and sampling stations	Sampling planktonic viruses, prokaryotes and unicellular eukaryotes		TARA_20090921T1205Z_006_EVENT_CAST		Pangaea	10.1594/PANGAEA.842227	http://doi.pangaea.de/10.1594/PANGAEA.842227
TARA_006						Sampling planktonic viruses, prokaryotes and unicellular eukaryotes	Sampling large planktonic unicellular eukaryotes and metazoans	TARA_20090921T1235Z_006_EVENT_NET	http://store.pangaea.de/Projects/TARA-OCEANS/Logsheets_Event/TARA_20090921T1235Z_006_EVENT_NET.pdf	Pangaea	10.1594/PANGAEA.842227	http://doi.pangaea.de/10.1594/PANGAEA.842227
TARA_006			Properties of seawater and dissolved matter from physical, optical and imaging sensors mounted on the vertical profile sampling system	Properties of seawater and particulate & dissolved matter from discrete water samples	Environmental features and sampling stations	Sampling planktonic viruses, prokaryotes and unicellular eukaryotes		TARA_20090921T1450Z_006_EVENT_CAST	http://store.pangaea.de/Projects/TARA-OCEANS/Logsheets_Event/TARA_20090921T1450Z_006_EVENT_CAST.pdf	Pangaea	10.1594/PANGAEA.842227	http://doi.pangaea.de/10.1594/PANGAEA.842227
TARA_006			Properties of seawater and dissolved matter from physical, optical and imaging sensors mounted on the vertical profile sampling system	Properties of seawater and particulate & dissolved matter from discrete water samples	Environmental features and sampling stations	Sampling planktonic viruses, prokaryotes and unicellular eukaryotes		TARA_20090921T1503Z_006_EVENT_CAST	http://store.pangaea.de/Projects/TARA-OCEANS/Logsheets_Event/TARA_20090921T1450Z_006_EVENT_CAST.pdf	Pangaea	10.1594/PANGAEA.842227	http://doi.pangaea.de/10.1594/PANGAEA.842227
TARA_006						Sampling planktonic viruses, prokaryotes and unicellular eukaryotes	Sampling large planktonic unicellular eukaryotes and metazoans	TARA_20090921T1600Z_006_EVENT_NET		Pangaea	10.1594/PANGAEA.842227	http://doi.pangaea.de/10.1594/PANGAEA.842227
TARA_006						Sampling planktonic viruses, prokaryotes and unicellular eukaryotes	Sampling large planktonic unicellular eukaryotes and metazoans	TARA_20090921T1630Z_006_EVENT_NET		Pangaea	10.1594/PANGAEA.842227	http://doi.pangaea.de/10.1594/PANGAEA.842227
TARA_006						Sampling planktonic viruses, prokaryotes and unicellular eukaryotes		TARA_20090921T1659Z_006_EVENT_PUMP		Pangaea	10.1594/PANGAEA.842227	http://doi.pangaea.de/10.1594/PANGAEA.842227
TARA_006						Sampling planktonic viruses, prokaryotes and unicellular eukaryotes	Sampling large planktonic unicellular eukaryotes and metazoans	TARA_20090921T2016Z_006_EVENT_NET	http://store.pangaea.de/Projects/TARA-OCEANS/Logsheets_Event/TARA_20090921T2016Z_006_EVENT_NET.pdf	Pangaea	10.1594/PANGAEA.842227	http://doi.pangaea.de/10.1594/PANGAEA.842227
TARA_006						Sampling planktonic viruses, prokaryotes and unicellular eukaryotes	Sampling large planktonic unicellular eukaryotes and metazoans	TARA_20090921T2046Z_006_EVENT_NET	http://store.pangaea.de/Projects/TARA-OCEANS/Logsheets_Event/TARA_20090921T2046Z_006_EVENT_NET.pdf	Pangaea	10.1594/PANGAEA.842227	http://doi.pangaea.de/10.1594/PANGAEA.842227
TARA_006						Sampling planktonic viruses, prokaryotes and unicellular eukaryotes	Sampling large planktonic unicellular eukaryotes and metazoans	TARA_20090921T2131Z_006_EVENT_NET	http://store.pangaea.de/Projects/TARA-OCEANS/Logsheets_Event/TARA_20090921T2131Z_006_EVENT_NET.pdf	Pangaea	10.1594/PANGAEA.842227	http://doi.pangaea.de/10.1594/PANGAEA.842227
TARA_006						Sampling planktonic viruses, prokaryotes and unicellular eukaryotes	Sampling large planktonic unicellular eukaryotes and metazoans	TARA_20090921T2140Z_006_EVENT_NET	http://store.pangaea.de/Projects/TARA-OCEANS/Logsheets_Event/TARA_20090921T2140Z_006_EVENT_NET.pdf	Pangaea	10.1594/PANGAEA.842227	http://doi.pangaea.de/10.1594/PANGAEA.842227
TARA_006						Sampling planktonic viruses, prokaryotes and unicellular eukaryotes	Sampling large planktonic unicellular eukaryotes and metazoans	TARA_20090921T2201Z_006_EVENT_NET	http://store.pangaea.de/Projects/TARA-OCEANS/Logsheets_Event/TARA_20090921T2201Z_006_EVENT_NET.pdf	Pangaea	10.1594/PANGAEA.842227	http://doi.pangaea.de/10.1594/PANGAEA.842227
TARA_007						Sampling planktonic viruses, prokaryotes and unicellular eukaryotes		TARA_20090923T1250Z_007_EVENT_PUMP		Pangaea	10.1594/PANGAEA.842227	http://doi.pangaea.de/10.1594/PANGAEA.842227
TARA_007						Sampling planktonic viruses, prokaryotes and unicellular eukaryotes	Sampling large planktonic unicellular eukaryotes and metazoans	TARA_20090923T1344Z_007_EVENT_NET	http://store.pangaea.de/Projects/TARA-OCEANS/Logsheets_Event/TARA_20090923T1344Z_007_EVENT_NET.pdf	Pangaea	10.1594/PANGAEA.842227	http://doi.pangaea.de/10.1594/PANGAEA.842227
TARA_007						Sampling planktonic viruses, prokaryotes and unicellular eukaryotes	Sampling large planktonic unicellular eukaryotes and metazoans	TARA_20090923T1439Z_007_EVENT_NET		Pangaea	10.1594/PANGAEA.842227	http://doi.pangaea.de/10.1594/PANGAEA.842227
TARA_007			Properties of seawater and dissolved matter from physical, optical and imaging sensors mounted on the vertical profile sampling system	Properties of seawater and particulate & dissolved matter from discrete water samples	Environmental features and sampling stations	Sampling planktonic viruses, prokaryotes and unicellular eukaryotes		TARA_20090923T1506Z_007_EVENT_CAST		Pangaea	10.1594/PANGAEA.842227	http://doi.pangaea.de/10.1594/PANGAEA.842227
TARA_007						Sampling planktonic viruses, prokaryotes and unicellular eukaryotes		TARA_20090923T1608Z_007_EVENT_PUMP		Pangaea	10.1594/PANGAEA.842227	http://doi.pangaea.de/10.1594/PANGAEA.842227
TARA_007			Properties of seawater and dissolved matter from physical, optical and imaging sensors mounted on the vertical profile sampling system	Properties of seawater and particulate & dissolved matter from discrete water samples	Environmental features and sampling stations	Sampling planktonic viruses, prokaryotes and unicellular eukaryotes		TARA_20090923T1652Z_007_EVENT_CAST	http://store.pangaea.de/Projects/TARA-OCEANS/Logsheets_Event/TARA_20090923T1709Z_007_EVENT_CAST.pdf	Pangaea	10.1594/PANGAEA.842227	http://doi.pangaea.de/10.1594/PANGAEA.842227
TARA_007			Properties of seawater and dissolved matter from physical, optical and imaging sensors mounted on the vertical profile sampling system	Properties of seawater and particulate & dissolved matter from discrete water samples	Environmental features and sampling stations	Sampling planktonic viruses, prokaryotes and unicellular eukaryotes		TARA_20090923T1709Z_007_EVENT_CAST	http://store.pangaea.de/Projects/TARA-OCEANS/Logsheets_Event/TARA_20090923T1709Z_007_EVENT_CAST.pdf	Pangaea	10.1594/PANGAEA.842227	http://doi.pangaea.de/10.1594/PANGAEA.842227
TARA_007						Sampling planktonic viruses, prokaryotes and unicellular eukaryotes	Sampling large planktonic unicellular eukaryotes and metazoans	TARA_20090923T1754Z_007_EVENT_NET		Pangaea	10.1594/PANGAEA.842227	http://doi.pangaea.de/10.1594/PANGAEA.842227
TARA_007						Sampling planktonic viruses, prokaryotes and unicellular eukaryotes	Sampling large planktonic unicellular eukaryotes and metazoans	TARA_20090923T1811Z_007_EVENT_NET		Pangaea	10.1594/PANGAEA.842227	http://doi.pangaea.de/10.1594/PANGAEA.842227
TARA_007						Sampling planktonic viruses, prokaryotes and unicellular eukaryotes	Sampling large planktonic unicellular eukaryotes and metazoans	TARA_20090923T1832Z_007_EVENT_NET		Pangaea	10.1594/PANGAEA.842227	http://doi.pangaea.de/10.1594/PANGAEA.842227
TARA_007						Sampling planktonic viruses, prokaryotes and unicellular eukaryotes	Sampling large planktonic unicellular eukaryotes and metazoans	TARA_20090923T2025Z_007_EVENT_NET	http://store.pangaea.de/Projects/TARA-OCEANS/Logsheets_Event/TARA_20090923T2025Z_007_EVENT_NET.pdf	Pangaea	10.1594/PANGAEA.842227	http://doi.pangaea.de/10.1594/PANGAEA.842227
TARA_007						Sampling planktonic viruses, prokaryotes and unicellular eukaryotes	Sampling large planktonic unicellular eukaryotes and metazoans	TARA_20090923T2050Z_007_EVENT_NET	http://store.pangaea.de/Projects/TARA-OCEANS/Logsheets_Event/TARA_20090923T2050Z_007_EVENT_NET.pdf	Pangaea	10.1594/PANGAEA.842227	http://doi.pangaea.de/10.1594/PANGAEA.842227
TARA_007						Sampling planktonic viruses, prokaryotes and unicellular eukaryotes	Sampling large planktonic unicellular eukaryotes and metazoans	TARA_20090923T2136Z_007_EVENT_NET	http://store.pangaea.de/Projects/TARA-OCEANS/Logsheets_Event/TARA_20090923T2136Z_007_EVENT_NET.pdf	Pangaea	10.1594/PANGAEA.842227	http://doi.pangaea.de/10.1594/PANGAEA.842227
TARA_007						Sampling planktonic viruses, prokaryotes and unicellular eukaryotes	Sampling large planktonic unicellular eukaryotes and metazoans	TARA_20090923T2215Z_007_EVENT_NET	http://store.pangaea.de/Projects/TARA-OCEANS/Logsheets_Event/TARA_20090923T2215Z_007_EVENT_NET.pdf	Pangaea	10.1594/PANGAEA.842227	http://doi.pangaea.de/10.1594/PANGAEA.842227
TARA_999	Atmospheric and oceanographic context at the mesoscale							TARA_20090926Z_UDW_EVENT_BATOS		Pangaea	10.1594/PANGAEA.842227	http://doi.pangaea.de/10.1594/PANGAEA.842227
TARA_999		Properties of seawater and particulate matter from physical, optical and imaging sensors mounted on the continuous surface water sampling system						TARA_20090926Z_UDW_EVENT_CSSS		Pangaea	10.1594/PANGAEA.842227	http://doi.pangaea.de/10.1594/PANGAEA.842227
TARA_008			Properties of seawater and dissolved matter from physical, optical and imaging sensors mounted on the vertical profile sampling system	Properties of seawater and particulate & dissolved matter from discrete water samples	Environmental features and sampling stations	Sampling planktonic viruses, prokaryotes and unicellular eukaryotes		TARA_20090927T0911Z_008_EVENT_CAST	http://store.pangaea.de/Projects/TARA-OCEANS/Logsheets_Event/TARA_20090927T1057Z_008_EVENT_CAST.pdf	Pangaea	10.1594/PANGAEA.842227	http://doi.pangaea.de/10.1594/PANGAEA.842227
TARA_008						Sampling planktonic viruses, prokaryotes and unicellular eukaryotes		TARA_20090927T0914Z_008_EVENT_PUMP		Pangaea	10.1594/PANGAEA.842227	http://doi.pangaea.de/10.1594/PANGAEA.842227
TARA_008						Sampling planktonic viruses, prokaryotes and unicellular eukaryotes	Sampling large planktonic unicellular eukaryotes and metazoans	TARA_20090927T1006Z_008_EVENT_NET	http://store.pangaea.de/Projects/TARA-OCEANS/Logsheets_Event/TARA_20090927T1006Z_008_EVENT_NET.pdf	Pangaea	10.1594/PANGAEA.842227	http://doi.pangaea.de/10.1594/PANGAEA.842227
TARA_008			Properties of seawater and dissolved matter from physical, optical and imaging sensors mounted on the vertical profile sampling system	Properties of seawater and particulate & dissolved matter from discrete water samples	Environmental features and sampling stations	Sampling planktonic viruses, prokaryotes and unicellular eukaryotes		TARA_20090927T1057Z_008_EVENT_CAST	http://store.pangaea.de/Projects/TARA-OCEANS/Logsheets_Event/TARA_20090927T1057Z_008_EVENT_CAST.pdf	Pangaea	10.1594/PANGAEA.842227	http://doi.pangaea.de/10.1594/PANGAEA.842227
TARA_008						Sampling planktonic viruses, prokaryotes and unicellular eukaryotes	Sampling large planktonic unicellular eukaryotes and metazoans	TARA_20090927T1257Z_008_EVENT_NET	http://store.pangaea.de/Projects/TARA-OCEANS/Logsheets_Event/TARA_20090927T1257Z_008_EVENT_NET.pdf	Pangaea	10.1594/PANGAEA.842227	http://doi.pangaea.de/10.1594/PANGAEA.842227
TARA_008						Sampling planktonic viruses, prokaryotes and unicellular eukaryotes	Sampling large planktonic unicellular eukaryotes and metazoans	TARA_20090927T1341Z_008_EVENT_NET	http://store.pangaea.de/Projects/TARA-OCEANS/Logsheets_Event/TARA_20090927T1341Z_008_EVENT_NET.pdf	Pangaea	10.1594/PANGAEA.842227	http://doi.pangaea.de/10.1594/PANGAEA.842227
TARA_008						Sampling planktonic viruses, prokaryotes and unicellular eukaryotes	Sampling large planktonic unicellular eukaryotes and metazoans	TARA_20090927T1357Z_008_EVENT_NET	http://store.pangaea.de/Projects/TARA-OCEANS/Logsheets_Event/TARA_20090927T1357Z_008_EVENT_NET.pdf	Pangaea	10.1594/PANGAEA.842227	http://doi.pangaea.de/10.1594/PANGAEA.842227
TARA_008						Sampling planktonic viruses, prokaryotes and unicellular eukaryotes		TARA_20090927T1420Z_008_EVENT_PUMP		Pangaea	10.1594/PANGAEA.842227	http://doi.pangaea.de/10.1594/PANGAEA.842227
TARA_008						Sampling planktonic viruses, prokaryotes and unicellular eukaryotes	Sampling large planktonic unicellular eukaryotes and metazoans	TARA_20090927T1803Z_008_EVENT_NET	http://store.pangaea.de/Projects/TARA-OCEANS/Logsheets_Event/TARA_20090927T1803Z_008_EVENT_NET.pdf	Pangaea	10.1594/PANGAEA.842227	http://doi.pangaea.de/10.1594/PANGAEA.842227
TARA_008						Sampling planktonic viruses, prokaryotes and unicellular eukaryotes	Sampling large planktonic unicellular eukaryotes and metazoans	TARA_20090927T1822Z_008_EVENT_NET	http://store.pangaea.de/Projects/TARA-OCEANS/Logsheets_Event/TARA_20090927T1822Z_008_EVENT_NET.pdf	Pangaea	10.1594/PANGAEA.842227	http://doi.pangaea.de/10.1594/PANGAEA.842227
TARA_008						Sampling planktonic viruses, prokaryotes and unicellular eukaryotes	Sampling large planktonic unicellular eukaryotes and metazoans	TARA_20090927T1912Z_008_EVENT_NET	http://store.pangaea.de/Projects/TARA-OCEANS/Logsheets_Event/TARA_20090927T1912Z_008_EVENT_NET.pdf	Pangaea	10.1594/PANGAEA.842227	http://doi.pangaea.de/10.1594/PANGAEA.842227
TARA_008						Sampling planktonic viruses, prokaryotes and unicellular eukaryotes	Sampling large planktonic unicellular eukaryotes and metazoans	TARA_20090927T1951Z_008_EVENT_NET	http://store.pangaea.de/Projects/TARA-OCEANS/Logsheets_Event/TARA_20090927T1951Z_008_EVENT_NET.pdf	Pangaea	10.1594/PANGAEA.842227	http://doi.pangaea.de/10.1594/PANGAEA.842227
TARA_008						Sampling planktonic viruses, prokaryotes and unicellular eukaryotes	Sampling large planktonic unicellular eukaryotes and metazoans	TARA_20090927T2049Z_008_EVENT_NET	http://store.pangaea.de/Projects/TARA-OCEANS/Logsheets_Event/TARA_20090927T2049Z_008_EVENT_NET.pdf	Pangaea	10.1594/PANGAEA.842227	http://doi.pangaea.de/10.1594/PANGAEA.842227
TARA_009			Properties of seawater and dissolved matter from physical, optical and imaging sensors mounted on the vertical profile sampling system	Properties of seawater and particulate & dissolved matter from discrete water samples	Environmental features and sampling stations	Sampling planktonic viruses, prokaryotes and unicellular eukaryotes		TARA_20090928T1200Z_009_EVENT_CAST	http://store.pangaea.de/Projects/TARA-OCEANS/Logsheets_Event/TARA_20090928T1336Z_009_EVENT_CAST.pdf	Pangaea	10.1594/PANGAEA.842227	http://doi.pangaea.de/10.1594/PANGAEA.842227
TARA_009						Sampling planktonic viruses, prokaryotes and unicellular eukaryotes		TARA_20090928T1218Z_009_EVENT_PUMP	http://store.pangaea.de/Projects/TARA-OCEANS/Logsheets_Event/TARA_20090928T1218Z_009_EVENT_PUMP.pdf	Pangaea	10.1594/PANGAEA.842227	http://doi.pangaea.de/10.1594/PANGAEA.842227
TARA_009						Sampling planktonic viruses, prokaryotes and unicellular eukaryotes	Sampling large planktonic unicellular eukaryotes and metazoans	TARA_20090928T1251Z_009_EVENT_NET	http://store.pangaea.de/Projects/TARA-OCEANS/Logsheets_Event/TARA_20090928T1251Z_009_EVENT_NET.pdf	Pangaea	10.1594/PANGAEA.842227	http://doi.pangaea.de/10.1594/PANGAEA.842227
TARA_009			Properties of seawater and dissolved matter from physical, optical and imaging sensors mounted on the vertical profile sampling system	Properties of seawater and particulate & dissolved matter from discrete water samples	Environmental features and sampling stations	Sampling planktonic viruses, prokaryotes and unicellular eukaryotes		TARA_20090928T1336Z_009_EVENT_CAST	http://store.pangaea.de/Projects/TARA-OCEANS/Logsheets_Event/TARA_20090928T1336Z_009_EVENT_CAST.pdf	Pangaea	10.1594/PANGAEA.842227	http://doi.pangaea.de/10.1594/PANGAEA.842227
TARA_009						Sampling planktonic viruses, prokaryotes and unicellular eukaryotes	Sampling large planktonic unicellular eukaryotes and metazoans	TARA_20090928T1418Z_009_EVENT_NET	http://store.pangaea.de/Projects/TARA-OCEANS/Logsheets_Event/TARA_20090928T1418Z_009_EVENT_NET.pdf	Pangaea	10.1594/PANGAEA.842227	http://doi.pangaea.de/10.1594/PANGAEA.842227
TARA_009						Sampling planktonic viruses, prokaryotes and unicellular eukaryotes	Sampling large planktonic unicellular eukaryotes and metazoans	TARA_20090928T1508Z_009_EVENT_NET	http://store.pangaea.de/Projects/TARA-OCEANS/Logsheets_Event/TARA_20090928T1508Z_009_EVENT_NET.pdf	Pangaea	10.1594/PANGAEA.842227	http://doi.pangaea.de/10.1594/PANGAEA.842227
TARA_009						Sampling planktonic viruses, prokaryotes and unicellular eukaryotes	Sampling large planktonic unicellular eukaryotes and metazoans	TARA_20090928T1522Z_009_EVENT_NET	http://store.pangaea.de/Projects/TARA-OCEANS/Logsheets_Event/TARA_20090928T1522Z_009_EVENT_NET.pdf	Pangaea	10.1594/PANGAEA.842227	http://doi.pangaea.de/10.1594/PANGAEA.842227
TARA_009						Sampling planktonic viruses, prokaryotes and unicellular eukaryotes		TARA_20090928T1659Z_009_EVENT_PUMP		Pangaea	10.1594/PANGAEA.842227	http://doi.pangaea.de/10.1594/PANGAEA.842227
TARA_009						Sampling planktonic viruses, prokaryotes and unicellular eukaryotes	Sampling large planktonic unicellular eukaryotes and metazoans	TARA_20090928T1938Z_009_EVENT_NET	http://store.pangaea.de/Projects/TARA-OCEANS/Logsheets_Event/TARA_20090928T1938Z_009_EVENT_NET.pdf	Pangaea	10.1594/PANGAEA.842227	http://doi.pangaea.de/10.1594/PANGAEA.842227
TARA_009						Sampling planktonic viruses, prokaryotes and unicellular eukaryotes	Sampling large planktonic unicellular eukaryotes and metazoans	TARA_20090928T2009Z_009_EVENT_NET	http://store.pangaea.de/Projects/TARA-OCEANS/Logsheets_Event/TARA_20090928T2009Z_009_EVENT_NET.pdf	Pangaea	10.1594/PANGAEA.842227	http://doi.pangaea.de/10.1594/PANGAEA.842227
TARA_009						Sampling planktonic viruses, prokaryotes and unicellular eukaryotes	Sampling large planktonic unicellular eukaryotes and metazoans	TARA_20090928T2031Z_009_EVENT_NET	http://store.pangaea.de/Projects/TARA-OCEANS/Logsheets_Event/TARA_20090928T2031Z_009_EVENT_NET.pdf	Pangaea	10.1594/PANGAEA.842227	http://doi.pangaea.de/10.1594/PANGAEA.842227
TARA_009						Sampling planktonic viruses, prokaryotes and unicellular eukaryotes	Sampling large planktonic unicellular eukaryotes and metazoans	TARA_20090928T2100Z_009_EVENT_NET	http://store.pangaea.de/Projects/TARA-OCEANS/Logsheets_Event/TARA_20090928T2100Z_009_EVENT_NET.pdf	Pangaea	10.1594/PANGAEA.842227	http://doi.pangaea.de/10.1594/PANGAEA.842227
TARA_009						Sampling planktonic viruses, prokaryotes and unicellular eukaryotes	Sampling large planktonic unicellular eukaryotes and metazoans	TARA_20090928T2137Z_009_EVENT_NET	http://store.pangaea.de/Projects/TARA-OCEANS/Logsheets_Event/TARA_20090928T2137Z_009_EVENT_NET.pdf	Pangaea	10.1594/PANGAEA.842227	http://doi.pangaea.de/10.1594/PANGAEA.842227
TARA_010			Properties of seawater and dissolved matter from physical, optical and imaging sensors mounted on the vertical profile sampling system	Properties of seawater and particulate & dissolved matter from discrete water samples	Environmental features and sampling stations	Sampling planktonic viruses, prokaryotes and unicellular eukaryotes		TARA_20090930T0829Z_010_EVENT_CAST	http://store.pangaea.de/Projects/TARA-OCEANS/Logsheets_Event/TARA_20090930T0829Z_010_EVENT_CAST.pdf	Pangaea	10.1594/PANGAEA.842227	http://doi.pangaea.de/10.1594/PANGAEA.842227
TARA_010						Sampling planktonic viruses, prokaryotes and unicellular eukaryotes		TARA_20090930T0902Z_010_EVENT_PUMP		Pangaea	10.1594/PANGAEA.842227	http://doi.pangaea.de/10.1594/PANGAEA.842227
TARA_010						Sampling planktonic viruses, prokaryotes and unicellular eukaryotes	Sampling large planktonic unicellular eukaryotes and metazoans	TARA_20090930T0922Z_010_EVENT_NET	http://store.pangaea.de/Projects/TARA-OCEANS/Logsheets_Event/TARA_20090930T0922Z_010_EVENT_NET.pdf	Pangaea	10.1594/PANGAEA.842227	http://doi.pangaea.de/10.1594/PANGAEA.842227
TARA_010			Properties of seawater and dissolved matter from physical, optical and imaging sensors mounted on the vertical profile sampling system	Properties of seawater and particulate & dissolved matter from discrete water samples	Environmental features and sampling stations	Sampling planktonic viruses, prokaryotes and unicellular eukaryotes		TARA_20090930T1002Z_010_EVENT_CAST		Pangaea	10.1594/PANGAEA.842227	http://doi.pangaea.de/10.1594/PANGAEA.842227
TARA_010			Properties of seawater and dissolved matter from physical, optical and imaging sensors mounted on the vertical profile sampling system	Properties of seawater and particulate & dissolved matter from discrete water samples	Environmental features and sampling stations	Sampling planktonic viruses, prokaryotes and unicellular eukaryotes		TARA_20090930T1150Z_010_EVENT_CAST		Pangaea	10.1594/PANGAEA.842227	http://doi.pangaea.de/10.1594/PANGAEA.842227
TARA_010			Properties of seawater and dissolved matter from physical, optical and imaging sensors mounted on the vertical profile sampling system	Properties of seawater and particulate & dissolved matter from discrete water samples	Environmental features and sampling stations	Sampling planktonic viruses, prokaryotes and unicellular eukaryotes		TARA_20090930T1235Z_010_Combined-EVENTS_CAST		Pangaea	10.1594/PANGAEA.842227	http://doi.pangaea.de/10.1594/PANGAEA.842227
TARA_010			Properties of seawater and dissolved matter from physical, optical and imaging sensors mounted on the vertical profile sampling system	Properties of seawater and particulate & dissolved matter from discrete water samples	Environmental features and sampling stations	Sampling planktonic viruses, prokaryotes and unicellular eukaryotes		TARA_20090930T1235Z_010_EVENT_CAST		Pangaea	10.1594/PANGAEA.842227	http://doi.pangaea.de/10.1594/PANGAEA.842227
TARA_010			Properties of seawater and dissolved matter from physical, optical and imaging sensors mounted on the vertical profile sampling system	Properties of seawater and particulate & dissolved matter from discrete water samples	Environmental features and sampling stations	Sampling planktonic viruses, prokaryotes and unicellular eukaryotes		TARA_20090930T1251Z_010_EVENT_CAST		Pangaea	10.1594/PANGAEA.842227	http://doi.pangaea.de/10.1594/PANGAEA.842227
TARA_010						Sampling planktonic viruses, prokaryotes and unicellular eukaryotes	Sampling large planktonic unicellular eukaryotes and metazoans	TARA_20090930T1307Z_010_EVENT_NET	http://store.pangaea.de/Projects/TARA-OCEANS/Logsheets_Event/TARA_20090930T1307Z_010_EVENT_NET.pdf	Pangaea	10.1594/PANGAEA.842227	http://doi.pangaea.de/10.1594/PANGAEA.842227
TARA_010						Sampling planktonic viruses, prokaryotes and unicellular eukaryotes	Sampling large planktonic unicellular eukaryotes and metazoans	TARA_20090930T1321Z_010_EVENT_NET	http://store.pangaea.de/Projects/TARA-OCEANS/Logsheets_Event/TARA_20090930T1321Z_010_EVENT_NET.pdf	Pangaea	10.1594/PANGAEA.842227	http://doi.pangaea.de/10.1594/PANGAEA.842227
TARA_010						Sampling planktonic viruses, prokaryotes and unicellular eukaryotes	Sampling large planktonic unicellular eukaryotes and metazoans	TARA_20090930T1341Z_010_EVENT_NET	http://store.pangaea.de/Projects/TARA-OCEANS/Logsheets_Event/TARA_20090930T1341Z_010_EVENT_NET.pdf	Pangaea	10.1594/PANGAEA.842227	http://doi.pangaea.de/10.1594/PANGAEA.842227
TARA_010						Sampling planktonic viruses, prokaryotes and unicellular eukaryotes	Sampling large planktonic unicellular eukaryotes and metazoans	TARA_20090930T1432Z_010_EVENT_NET	http://store.pangaea.de/Projects/TARA-OCEANS/Logsheets_Event/TARA_20090930T1432Z_010_EVENT_NET.pdf	Pangaea	10.1594/PANGAEA.842227	http://doi.pangaea.de/10.1594/PANGAEA.842227
TARA_010						Sampling planktonic viruses, prokaryotes and unicellular eukaryotes	Sampling large planktonic unicellular eukaryotes and metazoans	TARA_20090930T1441Z_010_EVENT_NET	http://store.pangaea.de/Projects/TARA-OCEANS/Logsheets_Event/TARA_20090930T1441Z_010_EVENT_NET.pdf	Pangaea	10.1594/PANGAEA.842227	http://doi.pangaea.de/10.1594/PANGAEA.842227
TARA_010						Sampling planktonic viruses, prokaryotes and unicellular eukaryotes	Sampling large planktonic unicellular eukaryotes and metazoans	TARA_20090930T1458Z_010_EVENT_NET	http://store.pangaea.de/Projects/TARA-OCEANS/Logsheets_Event/TARA_20090930T1458Z_010_EVENT_NET.pdf	Pangaea	10.1594/PANGAEA.842227	http://doi.pangaea.de/10.1594/PANGAEA.842227
TARA_010						Sampling planktonic viruses, prokaryotes and unicellular eukaryotes		TARA_20090930T1539Z_010_EVENT_PUMP		Pangaea	10.1594/PANGAEA.842227	http://doi.pangaea.de/10.1594/PANGAEA.842227
TARA_010			Properties of seawater and dissolved matter from physical, optical and imaging sensors mounted on the vertical profile sampling system	Properties of seawater and particulate & dissolved matter from discrete water samples	Environmental features and sampling stations	Sampling planktonic viruses, prokaryotes and unicellular eukaryotes		TARA_20090930T1714Z_010_EVENT_CAST		Pangaea	10.1594/PANGAEA.842227	http://doi.pangaea.de/10.1594/PANGAEA.842227
TARA_010			Properties of seawater and dissolved matter from physical, optical and imaging sensors mounted on the vertical profile sampling system	Properties of seawater and particulate & dissolved matter from discrete water samples	Environmental features and sampling stations	Sampling planktonic viruses, prokaryotes and unicellular eukaryotes		TARA_20090930T1729Z_010_EVENT_CAST		Pangaea	10.1594/PANGAEA.842227	http://doi.pangaea.de/10.1594/PANGAEA.842227
TARA_010						Sampling planktonic viruses, prokaryotes and unicellular eukaryotes	Sampling large planktonic unicellular eukaryotes and metazoans	TARA_20090930T1914Z_010_EVENT_NET	http://store.pangaea.de/Projects/TARA-OCEANS/Logsheets_Event/TARA_20090930T1914Z_010_EVENT_NET.pdf	Pangaea	10.1594/PANGAEA.842227	http://doi.pangaea.de/10.1594/PANGAEA.842227
TARA_010						Sampling planktonic viruses, prokaryotes and unicellular eukaryotes	Sampling large planktonic unicellular eukaryotes and metazoans	TARA_20090930T1938Z_010_EVENT_NET	http://store.pangaea.de/Projects/TARA-OCEANS/Logsheets_Event/TARA_20090930T1938Z_010_EVENT_NET.pdf	Pangaea	10.1594/PANGAEA.842227	http://doi.pangaea.de/10.1594/PANGAEA.842227
TARA_010						Sampling planktonic viruses, prokaryotes and unicellular eukaryotes	Sampling large planktonic unicellular eukaryotes and metazoans	TARA_20090930T2001Z_010_EVENT_NET	http://store.pangaea.de/Projects/TARA-OCEANS/Logsheets_Event/TARA_20090930T2001Z_010_EVENT_NET.pdf	Pangaea	10.1594/PANGAEA.842227	http://doi.pangaea.de/10.1594/PANGAEA.842227
TARA_010						Sampling planktonic viruses, prokaryotes and unicellular eukaryotes	Sampling large planktonic unicellular eukaryotes and metazoans	TARA_20090930T2021Z_010_EVENT_NET	http://store.pangaea.de/Projects/TARA-OCEANS/Logsheets_Event/TARA_20090930T2021Z_010_EVENT_NET.pdf	Pangaea	10.1594/PANGAEA.842227	http://doi.pangaea.de/10.1594/PANGAEA.842227
TARA_010						Sampling planktonic viruses, prokaryotes and unicellular eukaryotes	Sampling large planktonic unicellular eukaryotes and metazoans	TARA_20090930T2048Z_010_EVENT_NET	http://store.pangaea.de/Projects/TARA-OCEANS/Logsheets_Event/TARA_20090930T2048Z_010_EVENT_NET.pdf	Pangaea	10.1594/PANGAEA.842227	http://doi.pangaea.de/10.1594/PANGAEA.842227
TARA_011						Sampling planktonic viruses, prokaryotes and unicellular eukaryotes		TARA_20091004T0830Z_011_EVENT_PUMP		Pangaea	10.1594/PANGAEA.842227	http://doi.pangaea.de/10.1594/PANGAEA.842227
TARA_011			Properties of seawater and dissolved matter from physical, optical and imaging sensors mounted on the vertical profile sampling system	Properties of seawater and particulate & dissolved matter from discrete water samples	Environmental features and sampling stations	Sampling planktonic viruses, prokaryotes and unicellular eukaryotes		TARA_20091004T0831Z_011_EVENT_CAST	http://store.pangaea.de/Projects/TARA-OCEANS/Logsheets_Event/TARA_20091004T0831Z_011_EVENT_CAST.pdf	Pangaea	10.1594/PANGAEA.842227	http://doi.pangaea.de/10.1594/PANGAEA.842227
TARA_011						Sampling planktonic viruses, prokaryotes and unicellular eukaryotes	Sampling large planktonic unicellular eukaryotes and metazoans	TARA_20091004T1358Z_011_EVENT_NET	http://store.pangaea.de/Projects/TARA-OCEANS/Logsheets_Event/TARA_20091004T1358Z_011_EVENT_NET.pdf	Pangaea	10.1594/PANGAEA.842227	http://doi.pangaea.de/10.1594/PANGAEA.842227
TARA_011						Sampling planktonic viruses, prokaryotes and unicellular eukaryotes	Sampling large planktonic unicellular eukaryotes and metazoans	TARA_20091004T1416Z_011_EVENT_NET	http://store.pangaea.de/Projects/TARA-OCEANS/Logsheets_Event/TARA_20091004T1416Z_011_EVENT_NET.pdf	Pangaea	10.1594/PANGAEA.842227	http://doi.pangaea.de/10.1594/PANGAEA.842227
TARA_011						Sampling planktonic viruses, prokaryotes and unicellular eukaryotes	Sampling large planktonic unicellular eukaryotes and metazoans	TARA_20091004T1456Z_011_EVENT_NET	http://store.pangaea.de/Projects/TARA-OCEANS/Logsheets_Event/TARA_20091004T1456Z_011_EVENT_NET.pdf	Pangaea	10.1594/PANGAEA.842227	http://doi.pangaea.de/10.1594/PANGAEA.842227
TARA_011						Sampling planktonic viruses, prokaryotes and unicellular eukaryotes	Sampling large planktonic unicellular eukaryotes and metazoans	TARA_20091004T1530Z_011_EVENT_NET		Pangaea	10.1594/PANGAEA.842227	http://doi.pangaea.de/10.1594/PANGAEA.842227
TARA_999	Atmospheric and oceanographic context at the mesoscale							TARA_20091004Z_UDW_EVENT_BATOS		Pangaea	10.1594/PANGAEA.842227	http://doi.pangaea.de/10.1594/PANGAEA.842227
TARA_999		Properties of seawater and particulate matter from physical, optical and imaging sensors mounted on the continuous surface water sampling system						TARA_20091004Z_UDW_EVENT_CSSS		Pangaea	10.1594/PANGAEA.842227	http://doi.pangaea.de/10.1594/PANGAEA.842227
TARA_999			Properties of seawater and dissolved matter from physical, optical and imaging sensors mounted on the vertical profile sampling system		Environmental features and sampling stations			TARA_20091008T1253Z_999_EVENT_CAST	http://store.pangaea.de/Projects/TARA-OCEANS/Logsheets_Event/TARA_20091008T1253Z_999_EVENT_CAST.pdf	Pangaea	10.1594/PANGAEA.842227	http://doi.pangaea.de/10.1594/PANGAEA.842227
TARA_999			Properties of seawater and dissolved matter from physical, optical and imaging sensors mounted on the vertical profile sampling system		Environmental features and sampling stations			TARA_20091008T1358Z_999_EVENT_CAST	http://store.pangaea.de/Projects/TARA-OCEANS/Logsheets_Event/TARA_20091008T1358Z_999_EVENT_CAST.pdf	Pangaea	10.1594/PANGAEA.842227	http://doi.pangaea.de/10.1594/PANGAEA.842227
TARA_012			Properties of seawater and dissolved matter from physical, optical and imaging sensors mounted on the vertical profile sampling system	Properties of seawater and particulate & dissolved matter from discrete water samples	Environmental features and sampling stations	Sampling planktonic viruses, prokaryotes and unicellular eukaryotes		TARA_20091011T0652Z_012_EVENT_CAST	http://store.pangaea.de/Projects/TARA-OCEANS/Logsheets_Event/TARA_20091011T0652Z_012_EVENT_CAST.pdf	Pangaea	10.1594/PANGAEA.842227	http://doi.pangaea.de/10.1594/PANGAEA.842227
TARA_012						Sampling planktonic viruses, prokaryotes and unicellular eukaryotes	Sampling large planktonic unicellular eukaryotes and metazoans	TARA_20091011T0805Z_012_EVENT_NET	http://store.pangaea.de/Projects/TARA-OCEANS/Logsheets_Event/TARA_20091011T0805Z_012_EVENT_NET.pdf	Pangaea	10.1594/PANGAEA.842227	http://doi.pangaea.de/10.1594/PANGAEA.842227
TARA_012						Sampling planktonic viruses, prokaryotes and unicellular eukaryotes	Sampling large planktonic unicellular eukaryotes and metazoans	TARA_20091011T0821Z_012_EVENT_NET	http://store.pangaea.de/Projects/TARA-OCEANS/Logsheets_Event/TARA_20091011T0821Z_012_EVENT_NET.pdf	Pangaea	10.1594/PANGAEA.842227	http://doi.pangaea.de/10.1594/PANGAEA.842227
TARA_012						Sampling planktonic viruses, prokaryotes and unicellular eukaryotes	Sampling large planktonic unicellular eukaryotes and metazoans	TARA_20091011T0859Z_012_EVENT_NET	http://store.pangaea.de/Projects/TARA-OCEANS/Logsheets_Event/TARA_20091011T0859Z_012_EVENT_NET.pdf	Pangaea	10.1594/PANGAEA.842227	http://doi.pangaea.de/10.1594/PANGAEA.842227
TARA_012			Properties of seawater and dissolved matter from physical, optical and imaging sensors mounted on the vertical profile sampling system	Properties of seawater and particulate & dissolved matter from discrete water samples	Environmental features and sampling stations	Sampling planktonic viruses, prokaryotes and unicellular eukaryotes		TARA_20091011T0954Z_012_EVENT_CAST	http://store.pangaea.de/Projects/TARA-OCEANS/Logsheets_Event/TARA_20091011T0954Z_012_EVENT_CAST.pdf	Pangaea	10.1594/PANGAEA.842227	http://doi.pangaea.de/10.1594/PANGAEA.842227
TARA_012						Sampling planktonic viruses, prokaryotes and unicellular eukaryotes	Sampling large planktonic unicellular eukaryotes and metazoans	TARA_20091011T1007Z_012_EVENT_NET	http://store.pangaea.de/Projects/TARA-OCEANS/Logsheets_Event/TARA_20091011T1007Z_012_EVENT_NET.pdf	Pangaea	10.1594/PANGAEA.842227	http://doi.pangaea.de/10.1594/PANGAEA.842227
TARA_012			Properties of seawater and dissolved matter from physical, optical and imaging sensors mounted on the vertical profile sampling system		Environmental features and sampling stations			TARA_20091011T1340Z_012_EVENT_CAST	http://store.pangaea.de/Projects/TARA-OCEANS/Logsheets_Event/TARA_20091011T1340Z_012_EVENT_CAST.pdf	Pangaea	10.1594/PANGAEA.842227	http://doi.pangaea.de/10.1594/PANGAEA.842227
TARA_012			Properties of seawater and dissolved matter from physical, optical and imaging sensors mounted on the vertical profile sampling system	Properties of seawater and particulate & dissolved matter from discrete water samples	Environmental features and sampling stations	Sampling planktonic viruses, prokaryotes and unicellular eukaryotes		TARA_20091011T1424Z_012_EVENT_CAST	http://store.pangaea.de/Projects/TARA-OCEANS/Logsheets_Event/TARA_20091011T1424Z_012_EVENT_CAST.pdf	Pangaea	10.1594/PANGAEA.842227	http://doi.pangaea.de/10.1594/PANGAEA.842227
TARA_999	Atmospheric and oceanographic context at the mesoscale							TARA_20091011Z_UDW_EVENT_BATOS		Pangaea	10.1594/PANGAEA.842227	http://doi.pangaea.de/10.1594/PANGAEA.842227
TARA_999		Properties of seawater and particulate matter from physical, optical and imaging sensors mounted on the continuous surface water sampling system						TARA_20091011Z_UDW_EVENT_CSSS		Pangaea	10.1594/PANGAEA.842227	http://doi.pangaea.de/10.1594/PANGAEA.842227
TARA_013			Properties of seawater and dissolved matter from physical, optical and imaging sensors mounted on the vertical profile sampling system		Environmental features and sampling stations			TARA_20091014T0822Z_013_EVENT_CAST	http://store.pangaea.de/Projects/TARA-OCEANS/Logsheets_Event/TARA_20091014T0822Z_013_EVENT_CAST.pdf	Pangaea	10.1594/PANGAEA.842227	http://doi.pangaea.de/10.1594/PANGAEA.842227
TARA_999	Atmospheric and oceanographic context at the mesoscale							TARA_20091019Z_UDW_EVENT_BATOS		Pangaea	10.1594/PANGAEA.842227	http://doi.pangaea.de/10.1594/PANGAEA.842227
TARA_999		Properties of seawater and particulate matter from physical, optical and imaging sensors mounted on the continuous surface water sampling system						TARA_20091019Z_UDW_EVENT_CSSS		Pangaea	10.1594/PANGAEA.842227	http://doi.pangaea.de/10.1594/PANGAEA.842227
TARA_014						Sampling planktonic viruses, prokaryotes and unicellular eukaryotes		TARA_20091020T1525Z_014_EVENT_PUMP	http://store.pangaea.de/Projects/TARA-OCEANS/Logsheets_Event/TARA_20091020T1525Z_014_EVENT_PUMP.pdf	Pangaea	10.1594/PANGAEA.842227	http://doi.pangaea.de/10.1594/PANGAEA.842227
TARA_014						Sampling planktonic viruses, prokaryotes and unicellular eukaryotes		TARA_20091020T1533Z_999_EVENT_PUMP	http://store.pangaea.de/Projects/TARA-OCEANS/Logsheets_Event/TARA_20091020T1533Z_999_EVENT_PUMP.pdf	Pangaea	10.1594/PANGAEA.842227	http://doi.pangaea.de/10.1594/PANGAEA.842227
TARA_014			Properties of seawater and dissolved matter from physical, optical and imaging sensors mounted on the vertical profile sampling system	Properties of seawater and particulate & dissolved matter from discrete water samples	Environmental features and sampling stations	Sampling planktonic viruses, prokaryotes and unicellular eukaryotes		TARA_20091020T1539Z_014_EVENT_CAST	http://store.pangaea.de/Projects/TARA-OCEANS/Logsheets_Event/TARA_20091020T1539Z_014_EVENT_CAST.pdf	Pangaea	10.1594/PANGAEA.842227	http://doi.pangaea.de/10.1594/PANGAEA.842227
TARA_014						Sampling planktonic viruses, prokaryotes and unicellular eukaryotes	Sampling large planktonic unicellular eukaryotes and metazoans	TARA_20091020T1620Z_014_EVENT_NET	http://store.pangaea.de/Projects/TARA-OCEANS/Logsheets_Event/TARA_20091020T1620Z_014_EVENT_NET.pdf	Pangaea	10.1594/PANGAEA.842227	http://doi.pangaea.de/10.1594/PANGAEA.842227
TARA_014						Sampling planktonic viruses, prokaryotes and unicellular eukaryotes	Sampling large planktonic unicellular eukaryotes and metazoans	TARA_20091020T1648Z_014_EVENT_NET	http://store.pangaea.de/Projects/TARA-OCEANS/Logsheets_Event/TARA_20091020T1648Z_014_EVENT_NET.pdf	Pangaea	10.1594/PANGAEA.842227	http://doi.pangaea.de/10.1594/PANGAEA.842227
TARA_014						Sampling planktonic viruses, prokaryotes and unicellular eukaryotes	Sampling large planktonic unicellular eukaryotes and metazoans	TARA_20091020T1727Z_014_EVENT_NET	http://store.pangaea.de/Projects/TARA-OCEANS/Logsheets_Event/TARA_20091020T1727Z_014_EVENT_NET.pdf	Pangaea	10.1594/PANGAEA.842227	http://doi.pangaea.de/10.1594/PANGAEA.842227
TARA_014						Sampling planktonic viruses, prokaryotes and unicellular eukaryotes	Sampling large planktonic unicellular eukaryotes and metazoans	TARA_20091020T1728Z_014_EVENT_NET	http://store.pangaea.de/Projects/TARA-OCEANS/Logsheets_Event/TARA_20091020T1728Z_014_EVENT_NET.pdf	Pangaea	10.1594/PANGAEA.842227	http://doi.pangaea.de/10.1594/PANGAEA.842227
TARA_015			Properties of seawater and dissolved matter from physical, optical and imaging sensors mounted on the vertical profile sampling system		Environmental features and sampling stations			TARA_20091025T1232Z_015_EVENT_CAST	http://store.pangaea.de/Projects/TARA-OCEANS/Logsheets_Event/TARA_20091025T1232Z_015_EVENT_CAST.pdf	Pangaea	10.1594/PANGAEA.842227	http://doi.pangaea.de/10.1594/PANGAEA.842227
TARA_015						Sampling planktonic viruses, prokaryotes and unicellular eukaryotes	Sampling large planktonic unicellular eukaryotes and metazoans	TARA_20091025T1305Z_015_EVENT_NET	http://store.pangaea.de/Projects/TARA-OCEANS/Logsheets_Event/TARA_20091025T1305Z_015_EVENT_NET.pdf	Pangaea	10.1594/PANGAEA.842227	http://doi.pangaea.de/10.1594/PANGAEA.842227
TARA_015						Sampling planktonic viruses, prokaryotes and unicellular eukaryotes	Sampling large planktonic unicellular eukaryotes and metazoans	TARA_20091025T1324Z_015_EVENT_NET	http://store.pangaea.de/Projects/TARA-OCEANS/Logsheets_Event/TARA_20091025T1324Z_015_EVENT_NET.pdf	Pangaea	10.1594/PANGAEA.842227	http://doi.pangaea.de/10.1594/PANGAEA.842227
TARA_015						Sampling planktonic viruses, prokaryotes and unicellular eukaryotes	Sampling large planktonic unicellular eukaryotes and metazoans	TARA_20091025T1424Z_015_EVENT_NET	http://store.pangaea.de/Projects/TARA-OCEANS/Logsheets_Event/TARA_20091025T1424Z_015_EVENT_NET.pdf	Pangaea	10.1594/PANGAEA.842227	http://doi.pangaea.de/10.1594/PANGAEA.842227
TARA_015			Properties of seawater and dissolved matter from physical, optical and imaging sensors mounted on the vertical profile sampling system	Properties of seawater and particulate & dissolved matter from discrete water samples	Environmental features and sampling stations	Sampling planktonic viruses, prokaryotes and unicellular eukaryotes		TARA_20091025T1526Z_015_EVENT_CAST	http://store.pangaea.de/Projects/TARA-OCEANS/Logsheets_Event/TARA_20091025T1526Z_015_EVENT_CAST.pdf	Pangaea	10.1594/PANGAEA.842227	http://doi.pangaea.de/10.1594/PANGAEA.842227
TARA_999	Atmospheric and oceanographic context at the mesoscale							TARA_20091025Z_UDW_EVENT_BATOS		Pangaea	10.1594/PANGAEA.842227	http://doi.pangaea.de/10.1594/PANGAEA.842227
TARA_999		Properties of seawater and particulate matter from physical, optical and imaging sensors mounted on the continuous surface water sampling system						TARA_20091025Z_UDW_EVENT_CSSS		Pangaea	10.1594/PANGAEA.842227	http://doi.pangaea.de/10.1594/PANGAEA.842227
TARA_015						Sampling planktonic viruses, prokaryotes and unicellular eukaryotes		TARA_20091026T1225Z_015_EVENT_PUMP		Pangaea	10.1594/PANGAEA.842227	http://doi.pangaea.de/10.1594/PANGAEA.842227
TARA_015						Sampling planktonic viruses, prokaryotes and unicellular eukaryotes	Sampling large planktonic unicellular eukaryotes and metazoans	TARA_20091026T9999Z_999_EVENT_NET	http://store.pangaea.de/Projects/TARA-OCEANS/Logsheets_Event/TARA_20091026T9999Z_999_EVENT_NET.pdf	Pangaea	10.1594/PANGAEA.842227	http://doi.pangaea.de/10.1594/PANGAEA.842227
TARA_016			Properties of seawater and dissolved matter from physical, optical and imaging sensors mounted on the vertical profile sampling system		Environmental features and sampling stations			TARA_20091027T0820Z_016_EVENT_CAST	http://store.pangaea.de/Projects/TARA-OCEANS/Logsheets_Event/TARA_20091027T0820Z_016_EVENT_CAST.pdf	Pangaea	10.1594/PANGAEA.842227	http://doi.pangaea.de/10.1594/PANGAEA.842227
TARA_016						Sampling planktonic viruses, prokaryotes and unicellular eukaryotes		TARA_20091027T0822Z_016_EVENT_PUMP		Pangaea	10.1594/PANGAEA.842227	http://doi.pangaea.de/10.1594/PANGAEA.842227
TARA_016						Sampling planktonic viruses, prokaryotes and unicellular eukaryotes	Sampling large planktonic unicellular eukaryotes and metazoans	TARA_20091027T0846Z_016_EVENT_NET	http://store.pangaea.de/Projects/TARA-OCEANS/Logsheets_Event/TARA_20091027T0846Z_016_EVENT_NET.pdf	Pangaea	10.1594/PANGAEA.842227	http://doi.pangaea.de/10.1594/PANGAEA.842227
TARA_016						Sampling planktonic viruses, prokaryotes and unicellular eukaryotes	Sampling large planktonic unicellular eukaryotes and metazoans	TARA_20091027T0902Z_016_EVENT_NET	http://store.pangaea.de/Projects/TARA-OCEANS/Logsheets_Event/TARA_20091027T0902Z_016_EVENT_NET.pdf	Pangaea	10.1594/PANGAEA.842227	http://doi.pangaea.de/10.1594/PANGAEA.842227
TARA_016						Sampling planktonic viruses, prokaryotes and unicellular eukaryotes	Sampling large planktonic unicellular eukaryotes and metazoans	TARA_20091027T1041Z_016_EVENT_NET	http://store.pangaea.de/Projects/TARA-OCEANS/Logsheets_Event/TARA_20091027T1041Z_016_EVENT_NET.pdf	Pangaea	10.1594/PANGAEA.842227	http://doi.pangaea.de/10.1594/PANGAEA.842227
TARA_016			Properties of seawater and dissolved matter from physical, optical and imaging sensors mounted on the vertical profile sampling system		Environmental features and sampling stations			TARA_20091027T1247Z_016_EVENT_CAST	http://store.pangaea.de/Projects/TARA-OCEANS/Logsheets_Event/TARA_20091027T1247Z_016_EVENT_CAST.pdf	Pangaea	10.1594/PANGAEA.842227	http://doi.pangaea.de/10.1594/PANGAEA.842227
TARA_016						Sampling planktonic viruses, prokaryotes and unicellular eukaryotes		TARA_20091027T1350Z_016_EVENT_PUMP		Pangaea	10.1594/PANGAEA.842227	http://doi.pangaea.de/10.1594/PANGAEA.842227
TARA_016						Sampling planktonic viruses, prokaryotes and unicellular eukaryotes	Sampling large planktonic unicellular eukaryotes and metazoans	TARA_20091027T1701Z_016_EVENT_NET	http://store.pangaea.de/Projects/TARA-OCEANS/Logsheets_Event/TARA_20091027T1701Z_016_EVENT_NET.pdf	Pangaea	10.1594/PANGAEA.842227	http://doi.pangaea.de/10.1594/PANGAEA.842227
TARA_016						Sampling planktonic viruses, prokaryotes and unicellular eukaryotes	Sampling large planktonic unicellular eukaryotes and metazoans	TARA_20091027T1713Z_016_EVENT_NET	http://store.pangaea.de/Projects/TARA-OCEANS/Logsheets_Event/TARA_20091027T1713Z_016_EVENT_NET.pdf	Pangaea	10.1594/PANGAEA.842227	http://doi.pangaea.de/10.1594/PANGAEA.842227
TARA_016						Sampling planktonic viruses, prokaryotes and unicellular eukaryotes	Sampling large planktonic unicellular eukaryotes and metazoans	TARA_20091027T1808Z_016_EVENT_NET	http://store.pangaea.de/Projects/TARA-OCEANS/Logsheets_Event/TARA_20091027T1808Z_016_EVENT_NET.pdf	Pangaea	10.1594/PANGAEA.842227	http://doi.pangaea.de/10.1594/PANGAEA.842227
TARA_016			Properties of seawater and dissolved matter from physical, optical and imaging sensors mounted on the vertical profile sampling system	Properties of seawater and particulate & dissolved matter from discrete water samples	Environmental features and sampling stations	Sampling planktonic viruses, prokaryotes and unicellular eukaryotes		TARA_20091027T1921Z_016_EVENT_CAST	http://store.pangaea.de/Projects/TARA-OCEANS/Logsheets_Event/TARA_20091027T1921Z_016_EVENT_CAST.pdf	Pangaea	10.1594/PANGAEA.842227	http://doi.pangaea.de/10.1594/PANGAEA.842227
TARA_017			Properties of seawater and dissolved matter from physical, optical and imaging sensors mounted on the vertical profile sampling system		Environmental features and sampling stations			TARA_20091028T1231Z_017_EVENT_CAST	http://store.pangaea.de/Projects/TARA-OCEANS/Logsheets_Event/TARA_20091028T1231Z_017_EVENT_CAST.pdf	Pangaea	10.1594/PANGAEA.842227	http://doi.pangaea.de/10.1594/PANGAEA.842227
TARA_017						Sampling planktonic viruses, prokaryotes and unicellular eukaryotes	Sampling large planktonic unicellular eukaryotes and metazoans	TARA_20091028T1300Z_017_EVENT_NET		Pangaea	10.1594/PANGAEA.842227	http://doi.pangaea.de/10.1594/PANGAEA.842227
TARA_017						Sampling planktonic viruses, prokaryotes and unicellular eukaryotes	Sampling large planktonic unicellular eukaryotes and metazoans	TARA_20091028T1318Z_017_EVENT_NET	http://store.pangaea.de/Projects/TARA-OCEANS/Logsheets_Event/TARA_20091028T1318Z_017_EVENT_NET.pdf	Pangaea	10.1594/PANGAEA.842227	http://doi.pangaea.de/10.1594/PANGAEA.842227
TARA_017						Sampling planktonic viruses, prokaryotes and unicellular eukaryotes	Sampling large planktonic unicellular eukaryotes and metazoans	TARA_20091028T1331Z_017_EVENT_NET	http://store.pangaea.de/Projects/TARA-OCEANS/Logsheets_Event/TARA_20091028T1331Z_017_EVENT_NET.pdf	Pangaea	10.1594/PANGAEA.842227	http://doi.pangaea.de/10.1594/PANGAEA.842227
TARA_017						Sampling planktonic viruses, prokaryotes and unicellular eukaryotes	Sampling large planktonic unicellular eukaryotes and metazoans	TARA_20091028T1411Z_017_EVENT_NET	http://store.pangaea.de/Projects/TARA-OCEANS/Logsheets_Event/TARA_20091028T1411Z_017_EVENT_NET.pdf	Pangaea	10.1594/PANGAEA.842227	http://doi.pangaea.de/10.1594/PANGAEA.842227
TARA_017						Sampling planktonic viruses, prokaryotes and unicellular eukaryotes	Sampling large planktonic unicellular eukaryotes and metazoans	TARA_20091028T1445Z_017_EVENT_NET		Pangaea	10.1594/PANGAEA.842227	http://doi.pangaea.de/10.1594/PANGAEA.842227
TARA_017			Properties of seawater and dissolved matter from physical, optical and imaging sensors mounted on the vertical profile sampling system		Environmental features and sampling stations			TARA_20091028T1508Z_017_EVENT_CAST	http://store.pangaea.de/Projects/TARA-OCEANS/Logsheets_Event/TARA_20091028T1508Z_017_EVENT_CAST.pdf	Pangaea	10.1594/PANGAEA.842227	http://doi.pangaea.de/10.1594/PANGAEA.842227
TARA_999	Atmospheric and oceanographic context at the mesoscale							TARA_20091031Z_UDW_EVENT_BATOS		Pangaea	10.1594/PANGAEA.842227	http://doi.pangaea.de/10.1594/PANGAEA.842227
TARA_999		Properties of seawater and particulate matter from physical, optical and imaging sensors mounted on the continuous surface water sampling system						TARA_20091031Z_UDW_EVENT_CSSS		Pangaea	10.1594/PANGAEA.842227	http://doi.pangaea.de/10.1594/PANGAEA.842227
TARA_018						Sampling planktonic viruses, prokaryotes and unicellular eukaryotes		TARA_20091102T0813Z_018_EVENT_PUMP		Pangaea	10.1594/PANGAEA.842227	http://doi.pangaea.de/10.1594/PANGAEA.842227
TARA_018			Properties of seawater and dissolved matter from physical, optical and imaging sensors mounted on the vertical profile sampling system		Environmental features and sampling stations			TARA_20091102T0821Z_018_EVENT_CAST	http://store.pangaea.de/Projects/TARA-OCEANS/Logsheets_Event/TARA_20091102T0821Z_018_EVENT_CAST.pdf	Pangaea	10.1594/PANGAEA.842227	http://doi.pangaea.de/10.1594/PANGAEA.842227
TARA_018						Sampling planktonic viruses, prokaryotes and unicellular eukaryotes	Sampling large planktonic unicellular eukaryotes and metazoans	TARA_20091102T0843Z_018_EVENT_NET	http://store.pangaea.de/Projects/TARA-OCEANS/Logsheets_Event/TARA_20091102T0843Z_018_EVENT_NET.pdf	Pangaea	10.1594/PANGAEA.842227	http://doi.pangaea.de/10.1594/PANGAEA.842227
TARA_018						Sampling planktonic viruses, prokaryotes and unicellular eukaryotes	Sampling large planktonic unicellular eukaryotes and metazoans	TARA_20091102T0905Z_018_EVENT_NET	http://store.pangaea.de/Projects/TARA-OCEANS/Logsheets_Event/TARA_20091102T0905Z_018_EVENT_NET.pdf	Pangaea	10.1594/PANGAEA.842227	http://doi.pangaea.de/10.1594/PANGAEA.842227
TARA_018						Sampling planktonic viruses, prokaryotes and unicellular eukaryotes	Sampling large planktonic unicellular eukaryotes and metazoans	TARA_20091102T0943Z_018_EVENT_NET	http://store.pangaea.de/Projects/TARA-OCEANS/Logsheets_Event/TARA_20091102T0943Z_018_EVENT_NET.pdf	Pangaea	10.1594/PANGAEA.842227	http://doi.pangaea.de/10.1594/PANGAEA.842227
TARA_018						Sampling planktonic viruses, prokaryotes and unicellular eukaryotes	Sampling large planktonic unicellular eukaryotes and metazoans	TARA_20091102T1031Z_018_EVENT_NET	http://store.pangaea.de/Projects/TARA-OCEANS/Logsheets_Event/TARA_20091102T1031Z_018_EVENT_NET.pdf	Pangaea	10.1594/PANGAEA.842227	http://doi.pangaea.de/10.1594/PANGAEA.842227
TARA_018						Sampling planktonic viruses, prokaryotes and unicellular eukaryotes	Sampling large planktonic unicellular eukaryotes and metazoans	TARA_20091102T1035Z_018_EVENT_NET	http://store.pangaea.de/Projects/TARA-OCEANS/Logsheets_Event/TARA_20091102T1035Z_018_EVENT_NET.pdf	Pangaea	10.1594/PANGAEA.842227	http://doi.pangaea.de/10.1594/PANGAEA.842227
TARA_018						Sampling planktonic viruses, prokaryotes and unicellular eukaryotes	Sampling large planktonic unicellular eukaryotes and metazoans	TARA_20091102T1125Z_018_EVENT_NET	http://store.pangaea.de/Projects/TARA-OCEANS/Logsheets_Event/TARA_20091102T1125Z_018_EVENT_NET.pdf	Pangaea	10.1594/PANGAEA.842227	http://doi.pangaea.de/10.1594/PANGAEA.842227
TARA_018			Properties of seawater and dissolved matter from physical, optical and imaging sensors mounted on the vertical profile sampling system	Properties of seawater and particulate & dissolved matter from discrete water samples	Environmental features and sampling stations	Sampling planktonic viruses, prokaryotes and unicellular eukaryotes		TARA_20091102T1245Z_018_EVENT_CAST	http://store.pangaea.de/Projects/TARA-OCEANS/Logsheets_Event/TARA_20091102T1245Z_018_EVENT_CAST.pdf	Pangaea	10.1594/PANGAEA.842227	http://doi.pangaea.de/10.1594/PANGAEA.842227
TARA_018						Sampling planktonic viruses, prokaryotes and unicellular eukaryotes		TARA_20091102T1407Z_018_EVENT_PUMP	http://store.pangaea.de/Projects/TARA-OCEANS/Logsheets_Event/TARA_20091102T1407Z_018_EVENT_PUMP.pdf	Pangaea	10.1594/PANGAEA.842227	http://doi.pangaea.de/10.1594/PANGAEA.842227
TARA_018						Sampling planktonic viruses, prokaryotes and unicellular eukaryotes	Sampling large planktonic unicellular eukaryotes and metazoans	TARA_20091102T1415Z_018_EVENT_NET		Pangaea	10.1594/PANGAEA.842227	http://doi.pangaea.de/10.1594/PANGAEA.842227
TARA_018						Sampling planktonic viruses, prokaryotes and unicellular eukaryotes	Sampling large planktonic unicellular eukaryotes and metazoans	TARA_20091102T1430Z_018_EVENT_NET		Pangaea	10.1594/PANGAEA.842227	http://doi.pangaea.de/10.1594/PANGAEA.842227
TARA_018						Sampling planktonic viruses, prokaryotes and unicellular eukaryotes	Sampling large planktonic unicellular eukaryotes and metazoans	TARA_20091102T1842Z_018_EVENT_NET	http://store.pangaea.de/Projects/TARA-OCEANS/Logsheets_Event/TARA_20091102T1842Z_018_EVENT_NET.pdf	Pangaea	10.1594/PANGAEA.842227	http://doi.pangaea.de/10.1594/PANGAEA.842227
TARA_018						Sampling planktonic viruses, prokaryotes and unicellular eukaryotes	Sampling large planktonic unicellular eukaryotes and metazoans	TARA_20091102T1900Z_018_EVENT_NET	http://store.pangaea.de/Projects/TARA-OCEANS/Logsheets_Event/TARA_20091102T1900Z_018_EVENT_NET.pdf	Pangaea	10.1594/PANGAEA.842227	http://doi.pangaea.de/10.1594/PANGAEA.842227
TARA_018						Sampling planktonic viruses, prokaryotes and unicellular eukaryotes	Sampling large planktonic unicellular eukaryotes and metazoans	TARA_20091102T1925Z_018_EVENT_NET	http://store.pangaea.de/Projects/TARA-OCEANS/Logsheets_Event/TARA_20091102T1925Z_018_EVENT_NET.pdf	Pangaea	10.1594/PANGAEA.842227	http://doi.pangaea.de/10.1594/PANGAEA.842227
TARA_018						Sampling planktonic viruses, prokaryotes and unicellular eukaryotes	Sampling large planktonic unicellular eukaryotes and metazoans	TARA_20091102T1958Z_018_EVENT_NET	http://store.pangaea.de/Projects/TARA-OCEANS/Logsheets_Event/TARA_20091102T1958Z_018_EVENT_NET.pdf	Pangaea	10.1594/PANGAEA.842227	http://doi.pangaea.de/10.1594/PANGAEA.842227
TARA_999	Atmospheric and oceanographic context at the mesoscale							TARA_20091108Z_UDW_EVENT_BATOS		Pangaea	10.1594/PANGAEA.842227	http://doi.pangaea.de/10.1594/PANGAEA.842227
TARA_999		Properties of seawater and particulate matter from physical, optical and imaging sensors mounted on the continuous surface water sampling system						TARA_20091108Z_UDW_EVENT_CSSS		Pangaea	10.1594/PANGAEA.842227	http://doi.pangaea.de/10.1594/PANGAEA.842227
TARA_019						Sampling planktonic viruses, prokaryotes and unicellular eukaryotes		TARA_20091111T1624Z_019_EVENT_PUMP		Pangaea	10.1594/PANGAEA.842227	http://doi.pangaea.de/10.1594/PANGAEA.842227
TARA_019			Properties of seawater and dissolved matter from physical, optical and imaging sensors mounted on the vertical profile sampling system		Environmental features and sampling stations			TARA_20091111T1636Z_019_EVENT_CAST	http://store.pangaea.de/Projects/TARA-OCEANS/Logsheets_Event/TARA_20091111T1636Z_019_EVENT_CAST.pdf	Pangaea	10.1594/PANGAEA.842227	http://doi.pangaea.de/10.1594/PANGAEA.842227
TARA_019						Sampling planktonic viruses, prokaryotes and unicellular eukaryotes	Sampling large planktonic unicellular eukaryotes and metazoans	TARA_20091111T1701Z_019_EVENT_NET	http://store.pangaea.de/Projects/TARA-OCEANS/Logsheets_Event/TARA_20091111T1701Z_019_EVENT_NET.pdf	Pangaea	10.1594/PANGAEA.842227	http://doi.pangaea.de/10.1594/PANGAEA.842227
TARA_019						Sampling planktonic viruses, prokaryotes and unicellular eukaryotes	Sampling large planktonic unicellular eukaryotes and metazoans	TARA_20091111T1733Z_019_EVENT_NET	http://store.pangaea.de/Projects/TARA-OCEANS/Logsheets_Event/TARA_20091111T1733Z_019_EVENT_NET.pdf	Pangaea	10.1594/PANGAEA.842227	http://doi.pangaea.de/10.1594/PANGAEA.842227
TARA_019						Sampling planktonic viruses, prokaryotes and unicellular eukaryotes	Sampling large planktonic unicellular eukaryotes and metazoans	TARA_20091111T1810Z_019_EVENT_NET	http://store.pangaea.de/Projects/TARA-OCEANS/Logsheets_Event/TARA_20091111T1810Z_019_EVENT_NET.pdf	Pangaea	10.1594/PANGAEA.842227	http://doi.pangaea.de/10.1594/PANGAEA.842227
TARA_019						Sampling planktonic viruses, prokaryotes and unicellular eukaryotes	Sampling large planktonic unicellular eukaryotes and metazoans	TARA_20091111T1827Z_019_EVENT_NET	http://store.pangaea.de/Projects/TARA-OCEANS/Logsheets_Event/TARA_20091111T1827Z_019_EVENT_NET.pdf	Pangaea	10.1594/PANGAEA.842227	http://doi.pangaea.de/10.1594/PANGAEA.842227
TARA_019			Properties of seawater and dissolved matter from physical, optical and imaging sensors mounted on the vertical profile sampling system	Properties of seawater and particulate & dissolved matter from discrete water samples	Environmental features and sampling stations	Sampling planktonic viruses, prokaryotes and unicellular eukaryotes		TARA_20091111T1904Z_019_EVENT_CAST	http://store.pangaea.de/Projects/TARA-OCEANS/Logsheets_Event/TARA_20091111T1904Z_019_EVENT_CAST.pdf	Pangaea	10.1594/PANGAEA.842227	http://doi.pangaea.de/10.1594/PANGAEA.842227
TARA_019						Sampling planktonic viruses, prokaryotes and unicellular eukaryotes	Sampling large planktonic unicellular eukaryotes and metazoans	TARA_20091111T1950Z_019_EVENT_NET	http://store.pangaea.de/Projects/TARA-OCEANS/Logsheets_Event/TARA_20091111T1950Z_019_EVENT_NET.pdf	Pangaea	10.1594/PANGAEA.842227	http://doi.pangaea.de/10.1594/PANGAEA.842227
TARA_999	Atmospheric and oceanographic context at the mesoscale							TARA_20091111Z_UDW_EVENT_BATOS		Pangaea	10.1594/PANGAEA.842227	http://doi.pangaea.de/10.1594/PANGAEA.842227
TARA_999		Properties of seawater and particulate matter from physical, optical and imaging sensors mounted on the continuous surface water sampling system						TARA_20091111Z_UDW_EVENT_CSSS		Pangaea	10.1594/PANGAEA.842227	http://doi.pangaea.de/10.1594/PANGAEA.842227
TARA_020			Properties of seawater and dissolved matter from physical, optical and imaging sensors mounted on the vertical profile sampling system		Environmental features and sampling stations			TARA_20091112T0757Z_020_EVENT_CAST	http://store.pangaea.de/Projects/TARA-OCEANS/Logsheets_Event/TARA_20091112T0757Z_020_EVENT_CAST.pdf	Pangaea	10.1594/PANGAEA.842227	http://doi.pangaea.de/10.1594/PANGAEA.842227
TARA_020						Sampling planktonic viruses, prokaryotes and unicellular eukaryotes	Sampling large planktonic unicellular eukaryotes and metazoans	TARA_20091112T0820Z_020_EVENT_NET	http://store.pangaea.de/Projects/TARA-OCEANS/Logsheets_Event/TARA_20091112T0820Z_020_EVENT_NET.pdf	Pangaea	10.1594/PANGAEA.842227	http://doi.pangaea.de/10.1594/PANGAEA.842227
TARA_020						Sampling planktonic viruses, prokaryotes and unicellular eukaryotes	Sampling large planktonic unicellular eukaryotes and metazoans	TARA_20091112T0837Z_020_EVENT_NET	http://store.pangaea.de/Projects/TARA-OCEANS/Logsheets_Event/TARA_20091112T0837Z_020_EVENT_NET.pdf	Pangaea	10.1594/PANGAEA.842227	http://doi.pangaea.de/10.1594/PANGAEA.842227
TARA_020						Sampling planktonic viruses, prokaryotes and unicellular eukaryotes	Sampling large planktonic unicellular eukaryotes and metazoans	TARA_20091112T0910Z_020_EVENT_NET	http://store.pangaea.de/Projects/TARA-OCEANS/Logsheets_Event/TARA_20091112T0910Z_020_EVENT_NET.pdf	Pangaea	10.1594/PANGAEA.842227	http://doi.pangaea.de/10.1594/PANGAEA.842227
TARA_020						Sampling planktonic viruses, prokaryotes and unicellular eukaryotes	Sampling large planktonic unicellular eukaryotes and metazoans	TARA_20091112T0940Z_020_EVENT_NET	http://store.pangaea.de/Projects/TARA-OCEANS/Logsheets_Event/TARA_20091112T0940Z_020_EVENT_NET.pdf	Pangaea	10.1594/PANGAEA.842227	http://doi.pangaea.de/10.1594/PANGAEA.842227
TARA_020			Properties of seawater and dissolved matter from physical, optical and imaging sensors mounted on the vertical profile sampling system	Properties of seawater and particulate & dissolved matter from discrete water samples	Environmental features and sampling stations	Sampling planktonic viruses, prokaryotes and unicellular eukaryotes		TARA_20091112T1147Z_020_EVENT_CAST	http://store.pangaea.de/Projects/TARA-OCEANS/Logsheets_Event/TARA_20091112T1147Z_020_EVENT_CAST.pdf	Pangaea	10.1594/PANGAEA.842227	http://doi.pangaea.de/10.1594/PANGAEA.842227
TARA_020						Sampling planktonic viruses, prokaryotes and unicellular eukaryotes	Sampling large planktonic unicellular eukaryotes and metazoans	TARA_20091112T1220Z_020_EVENT_NET	http://store.pangaea.de/Projects/TARA-OCEANS/Logsheets_Event/TARA_20091112T1220Z_020_EVENT_NET.pdf	Pangaea	10.1594/PANGAEA.842227	http://doi.pangaea.de/10.1594/PANGAEA.842227
TARA_020						Sampling planktonic viruses, prokaryotes and unicellular eukaryotes		TARA_20091112T1256Z_020_EVENT_PUMP	http://store.pangaea.de/Projects/TARA-OCEANS/Logsheets_Event/TARA_20091112T1256Z_020_EVENT_PUMP.pdf	Pangaea	10.1594/PANGAEA.842227	http://doi.pangaea.de/10.1594/PANGAEA.842227
TARA_020						Sampling planktonic viruses, prokaryotes and unicellular eukaryotes		TARA_20091112T1409Z_020_EVENT_PUMP		Pangaea	10.1594/PANGAEA.842227	http://doi.pangaea.de/10.1594/PANGAEA.842227
TARA_020						Sampling planktonic viruses, prokaryotes and unicellular eukaryotes	Sampling large planktonic unicellular eukaryotes and metazoans	TARA_20091112T1630Z_020_EVENT_NET	http://store.pangaea.de/Projects/TARA-OCEANS/Logsheets_Event/TARA_20091112T1630Z_020_EVENT_NET.pdf	Pangaea	10.1594/PANGAEA.842227	http://doi.pangaea.de/10.1594/PANGAEA.842227
TARA_020						Sampling planktonic viruses, prokaryotes and unicellular eukaryotes	Sampling large planktonic unicellular eukaryotes and metazoans	TARA_20091112T1639Z_020_EVENT_NET	http://store.pangaea.de/Projects/TARA-OCEANS/Logsheets_Event/TARA_20091112T1639Z_020_EVENT_NET.pdf	Pangaea	10.1594/PANGAEA.842227	http://doi.pangaea.de/10.1594/PANGAEA.842227
TARA_020						Sampling planktonic viruses, prokaryotes and unicellular eukaryotes	Sampling large planktonic unicellular eukaryotes and metazoans	TARA_20091112T1655Z_020_EVENT_NET	http://store.pangaea.de/Projects/TARA-OCEANS/Logsheets_Event/TARA_20091112T1655Z_020_EVENT_NET.pdf	Pangaea	10.1594/PANGAEA.842227	http://doi.pangaea.de/10.1594/PANGAEA.842227
TARA_020						Sampling planktonic viruses, prokaryotes and unicellular eukaryotes	Sampling large planktonic unicellular eukaryotes and metazoans	TARA_20091112T1721Z_020_EVENT_NET	http://store.pangaea.de/Projects/TARA-OCEANS/Logsheets_Event/TARA_20091112T1721Z_020_EVENT_NET.pdf	Pangaea	10.1594/PANGAEA.842227	http://doi.pangaea.de/10.1594/PANGAEA.842227
TARA_020						Sampling planktonic viruses, prokaryotes and unicellular eukaryotes	Sampling large planktonic unicellular eukaryotes and metazoans	TARA_20091112T1744Z_020_EVENT_NET	http://store.pangaea.de/Projects/TARA-OCEANS/Logsheets_Event/TARA_20091112T1744Z_020_EVENT_NET.pdf	Pangaea	10.1594/PANGAEA.842227	http://doi.pangaea.de/10.1594/PANGAEA.842227
TARA_021						Sampling planktonic viruses, prokaryotes and unicellular eukaryotes		TARA_20091115T0758Z_021_EVENT_PUMP		Pangaea	10.1594/PANGAEA.842227	http://doi.pangaea.de/10.1594/PANGAEA.842227
TARA_021			Properties of seawater and dissolved matter from physical, optical and imaging sensors mounted on the vertical profile sampling system		Environmental features and sampling stations			TARA_20091115T0807Z_021_EVENT_CAST	http://store.pangaea.de/Projects/TARA-OCEANS/Logsheets_Event/TARA_20091115T0807Z_021_EVENT_CAST.pdf	Pangaea	10.1594/PANGAEA.842227	http://doi.pangaea.de/10.1594/PANGAEA.842227
TARA_021						Sampling planktonic viruses, prokaryotes and unicellular eukaryotes	Sampling large planktonic unicellular eukaryotes and metazoans	TARA_20091115T0816Z_021_EVENT_NET	http://store.pangaea.de/Projects/TARA-OCEANS/Logsheets_Event/TARA_20091115T0816Z_021_EVENT_NET.pdf	Pangaea	10.1594/PANGAEA.842227	http://doi.pangaea.de/10.1594/PANGAEA.842227
TARA_021						Sampling planktonic viruses, prokaryotes and unicellular eukaryotes	Sampling large planktonic unicellular eukaryotes and metazoans	TARA_20091115T0902Z_021_EVENT_NET	http://store.pangaea.de/Projects/TARA-OCEANS/Logsheets_Event/TARA_20091115T0902Z_021_EVENT_NET.pdf	Pangaea	10.1594/PANGAEA.842227	http://doi.pangaea.de/10.1594/PANGAEA.842227
TARA_021						Sampling planktonic viruses, prokaryotes and unicellular eukaryotes	Sampling large planktonic unicellular eukaryotes and metazoans	TARA_20091115T0944Z_021_EVENT_NET	http://store.pangaea.de/Projects/TARA-OCEANS/Logsheets_Event/TARA_20091115T0944Z_021_EVENT_NET.pdf	Pangaea	10.1594/PANGAEA.842227	http://doi.pangaea.de/10.1594/PANGAEA.842227
TARA_021						Sampling planktonic viruses, prokaryotes and unicellular eukaryotes	Sampling large planktonic unicellular eukaryotes and metazoans	TARA_20091115T1031Z_021_EVENT_NET	http://store.pangaea.de/Projects/TARA-OCEANS/Logsheets_Event/TARA_20091115T1031Z_021_EVENT_NET.pdf	Pangaea	10.1594/PANGAEA.842227	http://doi.pangaea.de/10.1594/PANGAEA.842227
TARA_021						Sampling planktonic viruses, prokaryotes and unicellular eukaryotes	Sampling large planktonic unicellular eukaryotes and metazoans	TARA_20091115T1050Z_021_EVENT_NET	http://store.pangaea.de/Projects/TARA-OCEANS/Logsheets_Event/TARA_20091115T1050Z_021_EVENT_NET.pdf	Pangaea	10.1594/PANGAEA.842227	http://doi.pangaea.de/10.1594/PANGAEA.842227
TARA_021			Properties of seawater and dissolved matter from physical, optical and imaging sensors mounted on the vertical profile sampling system	Properties of seawater and particulate & dissolved matter from discrete water samples	Environmental features and sampling stations	Sampling planktonic viruses, prokaryotes and unicellular eukaryotes		TARA_20091115T1131Z_021_EVENT_CAST	http://store.pangaea.de/Projects/TARA-OCEANS/Logsheets_Event/TARA_20091115T1131Z_021_EVENT_CAST.pdf	Pangaea	10.1594/PANGAEA.842227	http://doi.pangaea.de/10.1594/PANGAEA.842227
TARA_022			Properties of seawater and dissolved matter from physical, optical and imaging sensors mounted on the vertical profile sampling system		Environmental features and sampling stations			TARA_20091116T0808Z_022_EVENT_CAST	http://store.pangaea.de/Projects/TARA-OCEANS/Logsheets_Event/TARA_20091116T0808Z_022_EVENT_CAST.pdf	Pangaea	10.1594/PANGAEA.842227	http://doi.pangaea.de/10.1594/PANGAEA.842227
TARA_022						Sampling planktonic viruses, prokaryotes and unicellular eukaryotes		TARA_20091116T0816Z_022_EVENT_PUMP		Pangaea	10.1594/PANGAEA.842227	http://doi.pangaea.de/10.1594/PANGAEA.842227
TARA_022						Sampling planktonic viruses, prokaryotes and unicellular eukaryotes	Sampling large planktonic unicellular eukaryotes and metazoans	TARA_20091116T0832Z_022_EVENT_NET	http://store.pangaea.de/Projects/TARA-OCEANS/Logsheets_Event/TARA_20091116T0832Z_022_EVENT_NET.pdf	Pangaea	10.1594/PANGAEA.842227	http://doi.pangaea.de/10.1594/PANGAEA.842227
TARA_022						Sampling planktonic viruses, prokaryotes and unicellular eukaryotes	Sampling large planktonic unicellular eukaryotes and metazoans	TARA_20091116T0849Z_022_EVENT_NET	http://store.pangaea.de/Projects/TARA-OCEANS/Logsheets_Event/TARA_20091116T0849Z_022_EVENT_NET.pdf	Pangaea	10.1594/PANGAEA.842227	http://doi.pangaea.de/10.1594/PANGAEA.842227
TARA_022						Sampling planktonic viruses, prokaryotes and unicellular eukaryotes	Sampling large planktonic unicellular eukaryotes and metazoans	TARA_20091116T0937Z_022_EVENT_NET	http://store.pangaea.de/Projects/TARA-OCEANS/Logsheets_Event/TARA_20091116T0937Z_022_EVENT_NET.pdf	Pangaea	10.1594/PANGAEA.842227	http://doi.pangaea.de/10.1594/PANGAEA.842227
TARA_022						Sampling planktonic viruses, prokaryotes and unicellular eukaryotes	Sampling large planktonic unicellular eukaryotes and metazoans	TARA_20091116T1017Z_022_EVENT_NET	http://store.pangaea.de/Projects/TARA-OCEANS/Logsheets_Event/TARA_20091116T1017Z_022_EVENT_NET.pdf	Pangaea	10.1594/PANGAEA.842227	http://doi.pangaea.de/10.1594/PANGAEA.842227
TARA_022						Sampling planktonic viruses, prokaryotes and unicellular eukaryotes	Sampling large planktonic unicellular eukaryotes and metazoans	TARA_20091116T1045Z_022_EVENT_NET	http://store.pangaea.de/Projects/TARA-OCEANS/Logsheets_Event/TARA_20091116T1045Z_022_EVENT_NET.pdf	Pangaea	10.1594/PANGAEA.842227	http://doi.pangaea.de/10.1594/PANGAEA.842227
TARA_022			Properties of seawater and dissolved matter from physical, optical and imaging sensors mounted on the vertical profile sampling system	Properties of seawater and particulate & dissolved matter from discrete water samples	Environmental features and sampling stations	Sampling planktonic viruses, prokaryotes and unicellular eukaryotes		TARA_20091116T1332Z_022_EVENT_CAST	http://store.pangaea.de/Projects/TARA-OCEANS/Logsheets_Event/TARA_20091116T1332Z_022_EVENT_CAST.pdf	Pangaea	10.1594/PANGAEA.842227	http://doi.pangaea.de/10.1594/PANGAEA.842227
TARA_022						Sampling planktonic viruses, prokaryotes and unicellular eukaryotes	Sampling large planktonic unicellular eukaryotes and metazoans	TARA_20091116T1340Z_022_EVENT_NET	http://store.pangaea.de/Projects/TARA-OCEANS/Logsheets_Event/TARA_20091116T1340Z_022_EVENT_NET.pdf	Pangaea	10.1594/PANGAEA.842227	http://doi.pangaea.de/10.1594/PANGAEA.842227
TARA_022						Sampling planktonic viruses, prokaryotes and unicellular eukaryotes		TARA_20091116T1453Z_022_EVENT_PUMP	http://store.pangaea.de/Projects/TARA-OCEANS/Logsheets_Event/TARA_20091116T1453Z_022_EVENT_PUMP.pdf	Pangaea	10.1594/PANGAEA.842227	http://doi.pangaea.de/10.1594/PANGAEA.842227
TARA_022						Sampling planktonic viruses, prokaryotes and unicellular eukaryotes	Sampling large planktonic unicellular eukaryotes and metazoans	TARA_20091116T1703Z_022_EVENT_NET	http://store.pangaea.de/Projects/TARA-OCEANS/Logsheets_Event/TARA_20091116T1703Z_022_EVENT_NET.pdf	Pangaea	10.1594/PANGAEA.842227	http://doi.pangaea.de/10.1594/PANGAEA.842227
TARA_022						Sampling planktonic viruses, prokaryotes and unicellular eukaryotes	Sampling large planktonic unicellular eukaryotes and metazoans	TARA_20091116T1844Z_022_EVENT_NET	http://store.pangaea.de/Projects/TARA-OCEANS/Logsheets_Event/TARA_20091116T1844Z_022_EVENT_NET.pdf	Pangaea	10.1594/PANGAEA.842227	http://doi.pangaea.de/10.1594/PANGAEA.842227
TARA_022						Sampling planktonic viruses, prokaryotes and unicellular eukaryotes	Sampling large planktonic unicellular eukaryotes and metazoans	TARA_20091116T1857Z_022_EVENT_NET	http://store.pangaea.de/Projects/TARA-OCEANS/Logsheets_Event/TARA_20091116T1857Z_022_EVENT_NET.pdf	Pangaea	10.1594/PANGAEA.842227	http://doi.pangaea.de/10.1594/PANGAEA.842227
TARA_022						Sampling planktonic viruses, prokaryotes and unicellular eukaryotes	Sampling large planktonic unicellular eukaryotes and metazoans	TARA_20091116T1922Z_022_EVENT_NET	http://store.pangaea.de/Projects/TARA-OCEANS/Logsheets_Event/TARA_20091116T1922Z_022_EVENT_NET.pdf	Pangaea	10.1594/PANGAEA.842227	http://doi.pangaea.de/10.1594/PANGAEA.842227
TARA_022						Sampling planktonic viruses, prokaryotes and unicellular eukaryotes	Sampling large planktonic unicellular eukaryotes and metazoans	TARA_20091116T1953Z_022_EVENT_NET	http://store.pangaea.de/Projects/TARA-OCEANS/Logsheets_Event/TARA_20091116T1953Z_022_EVENT_NET.pdf	Pangaea	10.1594/PANGAEA.842227	http://doi.pangaea.de/10.1594/PANGAEA.842227
TARA_022			Properties of seawater and dissolved matter from physical, optical and imaging sensors mounted on the vertical profile sampling system		Environmental features and sampling stations			TARA_20091116T2015Z_022_EVENT_CAST	http://store.pangaea.de/Projects/TARA-OCEANS/Logsheets_Event/TARA_20091116T2015Z_022_EVENT_CAST.pdf	Pangaea	10.1594/PANGAEA.842227	http://doi.pangaea.de/10.1594/PANGAEA.842227
TARA_023			Properties of seawater and dissolved matter from physical, optical and imaging sensors mounted on the vertical profile sampling system		Environmental features and sampling stations			TARA_20091118T0828Z_023_EVENT_CAST	http://store.pangaea.de/Projects/TARA-OCEANS/Logsheets_Event/TARA_20091118T0828Z_023_EVENT_CAST.pdf	Pangaea	10.1594/PANGAEA.842227	http://doi.pangaea.de/10.1594/PANGAEA.842227
TARA_023						Sampling planktonic viruses, prokaryotes and unicellular eukaryotes		TARA_20091118T0841Z_023_EVENT_PUMP		Pangaea	10.1594/PANGAEA.842227	http://doi.pangaea.de/10.1594/PANGAEA.842227
TARA_023						Sampling planktonic viruses, prokaryotes and unicellular eukaryotes	Sampling large planktonic unicellular eukaryotes and metazoans	TARA_20091118T0852Z_023_EVENT_NET	http://store.pangaea.de/Projects/TARA-OCEANS/Logsheets_Event/TARA_20091118T0852Z_023_EVENT_NET.pdf	Pangaea	10.1594/PANGAEA.842227	http://doi.pangaea.de/10.1594/PANGAEA.842227
TARA_023						Sampling planktonic viruses, prokaryotes and unicellular eukaryotes	Sampling large planktonic unicellular eukaryotes and metazoans	TARA_20091118T0855Z_023_EVENT_NET	http://store.pangaea.de/Projects/TARA-OCEANS/Logsheets_Event/TARA_20091118T0855Z_023_EVENT_NET.pdf	Pangaea	10.1594/PANGAEA.842227	http://doi.pangaea.de/10.1594/PANGAEA.842227
TARA_023						Sampling planktonic viruses, prokaryotes and unicellular eukaryotes	Sampling large planktonic unicellular eukaryotes and metazoans	TARA_20091118T0937Z_023_EVENT_NET	http://store.pangaea.de/Projects/TARA-OCEANS/Logsheets_Event/TARA_20091118T0937Z_023_EVENT_NET.pdf	Pangaea	10.1594/PANGAEA.842227	http://doi.pangaea.de/10.1594/PANGAEA.842227
TARA_023						Sampling planktonic viruses, prokaryotes and unicellular eukaryotes	Sampling large planktonic unicellular eukaryotes and metazoans	TARA_20091118T1013Z_023_EVENT_NET	http://store.pangaea.de/Projects/TARA-OCEANS/Logsheets_Event/TARA_20091118T1013Z_023_EVENT_NET.pdf	Pangaea	10.1594/PANGAEA.842227	http://doi.pangaea.de/10.1594/PANGAEA.842227
TARA_023						Sampling planktonic viruses, prokaryotes and unicellular eukaryotes	Sampling large planktonic unicellular eukaryotes and metazoans	TARA_20091118T1017Z_023_EVENT_NET	http://store.pangaea.de/Projects/TARA-OCEANS/Logsheets_Event/TARA_20091118T1017Z_023_EVENT_NET.pdf	Pangaea	10.1594/PANGAEA.842227	http://doi.pangaea.de/10.1594/PANGAEA.842227
TARA_023						Sampling planktonic viruses, prokaryotes and unicellular eukaryotes		TARA_20091118T1240Z_023_EVENT_PUMP	http://store.pangaea.de/Projects/TARA-OCEANS/Logsheets_Event/TARA_20091118T1240Z_023_EVENT_PUMP.pdf	Pangaea	10.1594/PANGAEA.842227	http://doi.pangaea.de/10.1594/PANGAEA.842227
TARA_023			Properties of seawater and dissolved matter from physical, optical and imaging sensors mounted on the vertical profile sampling system	Properties of seawater and particulate & dissolved matter from discrete water samples	Environmental features and sampling stations	Sampling planktonic viruses, prokaryotes and unicellular eukaryotes		TARA_20091118T1244Z_023_EVENT_CAST	http://store.pangaea.de/Projects/TARA-OCEANS/Logsheets_Event/TARA_20091118T1244Z_023_EVENT_CAST.pdf	Pangaea	10.1594/PANGAEA.842227	http://doi.pangaea.de/10.1594/PANGAEA.842227
TARA_023			Properties of seawater and dissolved matter from physical, optical and imaging sensors mounted on the vertical profile sampling system					TARA_20091118T1244Z_023_EVENT_SECCHI	http://store.pangaea.de/Projects/TARA-OCEANS/Logsheets_Event/TARA_20091118T1244Z_023_EVENT_CAST.pdf	Pangaea	10.1594/PANGAEA.842227	http://doi.pangaea.de/10.1594/PANGAEA.842227
TARA_023						Sampling planktonic viruses, prokaryotes and unicellular eukaryotes	Sampling large planktonic unicellular eukaryotes and metazoans	TARA_20091118T1256Z_023_EVENT_NET	http://store.pangaea.de/Projects/TARA-OCEANS/Logsheets_Event/TARA_20091118T1256Z_023_EVENT_NET.pdf	Pangaea	10.1594/PANGAEA.842227	http://doi.pangaea.de/10.1594/PANGAEA.842227
TARA_023						Sampling planktonic viruses, prokaryotes and unicellular eukaryotes	Sampling large planktonic unicellular eukaryotes and metazoans	TARA_20091118T1352Z_023_EVENT_NET	http://store.pangaea.de/Projects/TARA-OCEANS/Logsheets_Event/TARA_20091118T1352Z_023_EVENT_NET.pdf	Pangaea	10.1594/PANGAEA.842227	http://doi.pangaea.de/10.1594/PANGAEA.842227
TARA_023						Sampling planktonic viruses, prokaryotes and unicellular eukaryotes	Sampling large planktonic unicellular eukaryotes and metazoans	TARA_20091118T1406Z_023_EVENT_NET	http://store.pangaea.de/Projects/TARA-OCEANS/Logsheets_Event/TARA_20091118T1406Z_023_EVENT_NET.pdf	Pangaea	10.1594/PANGAEA.842227	http://doi.pangaea.de/10.1594/PANGAEA.842227
TARA_023						Sampling planktonic viruses, prokaryotes and unicellular eukaryotes	Sampling large planktonic unicellular eukaryotes and metazoans	TARA_20091118T1632Z_023_EVENT_NET	http://store.pangaea.de/Projects/TARA-OCEANS/Logsheets_Event/TARA_20091118T1632Z_023_EVENT_NET.pdf	Pangaea	10.1594/PANGAEA.842227	http://doi.pangaea.de/10.1594/PANGAEA.842227
TARA_023						Sampling planktonic viruses, prokaryotes and unicellular eukaryotes	Sampling large planktonic unicellular eukaryotes and metazoans	TARA_20091118T1700Z_023_EVENT_NET	http://store.pangaea.de/Projects/TARA-OCEANS/Logsheets_Event/TARA_20091118T1700Z_023_EVENT_NET.pdf	Pangaea	10.1594/PANGAEA.842227	http://doi.pangaea.de/10.1594/PANGAEA.842227
TARA_023						Sampling planktonic viruses, prokaryotes and unicellular eukaryotes	Sampling large planktonic unicellular eukaryotes and metazoans	TARA_20091118T1728Z_023_EVENT_NET	http://store.pangaea.de/Projects/TARA-OCEANS/Logsheets_Event/TARA_20091118T1728Z_023_EVENT_NET.pdf	Pangaea	10.1594/PANGAEA.842227	http://doi.pangaea.de/10.1594/PANGAEA.842227
TARA_023						Sampling planktonic viruses, prokaryotes and unicellular eukaryotes	Sampling large planktonic unicellular eukaryotes and metazoans	TARA_20091118T1743Z_023_EVENT_NET	http://store.pangaea.de/Projects/TARA-OCEANS/Logsheets_Event/TARA_20091118T1743Z_023_EVENT_NET.pdf	Pangaea	10.1594/PANGAEA.842227	http://doi.pangaea.de/10.1594/PANGAEA.842227
TARA_023						Sampling planktonic viruses, prokaryotes and unicellular eukaryotes	Sampling large planktonic unicellular eukaryotes and metazoans	TARA_20091118T1807Z_023_EVENT_NET	http://store.pangaea.de/Projects/TARA-OCEANS/Logsheets_Event/TARA_20091118T1807Z_023_EVENT_NET.pdf	Pangaea	10.1594/PANGAEA.842227	http://doi.pangaea.de/10.1594/PANGAEA.842227
TARA_023			Properties of seawater and dissolved matter from physical, optical and imaging sensors mounted on the vertical profile sampling system		Environmental features and sampling stations			TARA_20091118T1835Z_023_EVENT_CAST	http://store.pangaea.de/Projects/TARA-OCEANS/Logsheets_Event/TARA_20091118T1835Z_023_EVENT_CAST.pdf	Pangaea	10.1594/PANGAEA.842227	http://doi.pangaea.de/10.1594/PANGAEA.842227
TARA_024			Properties of seawater and dissolved matter from physical, optical and imaging sensors mounted on the vertical profile sampling system	Properties of seawater and particulate & dissolved matter from discrete water samples	Environmental features and sampling stations	Sampling planktonic viruses, prokaryotes and unicellular eukaryotes		TARA_20091121T1110Z_024_EVENT_CAST	http://store.pangaea.de/Projects/TARA-OCEANS/Logsheets_Event/TARA_20091121T1110Z_024_EVENT_CAST.pdf	Pangaea	10.1594/PANGAEA.842227	http://doi.pangaea.de/10.1594/PANGAEA.842227
TARA_024						Sampling planktonic viruses, prokaryotes and unicellular eukaryotes	Sampling large planktonic unicellular eukaryotes and metazoans	TARA_20091121T1110Z_024_EVENT_NET	http://store.pangaea.de/Projects/TARA-OCEANS/Logsheets_Event/TARA_20091121T1110Z_024_EVENT_NET.pdf	Pangaea	10.1594/PANGAEA.842227	http://doi.pangaea.de/10.1594/PANGAEA.842227
TARA_024						Sampling planktonic viruses, prokaryotes and unicellular eukaryotes		TARA_20091121T1110Z_024_EVENT_PUMP		Pangaea	10.1594/PANGAEA.842227	http://doi.pangaea.de/10.1594/PANGAEA.842227
TARA_024						Sampling planktonic viruses, prokaryotes and unicellular eukaryotes	Sampling large planktonic unicellular eukaryotes and metazoans	TARA_20091121T1135Z_024_EVENT_NET	http://store.pangaea.de/Projects/TARA-OCEANS/Logsheets_Event/TARA_20091121T1135Z_024_EVENT_NET.pdf	Pangaea	10.1594/PANGAEA.842227	http://doi.pangaea.de/10.1594/PANGAEA.842227
TARA_024						Sampling planktonic viruses, prokaryotes and unicellular eukaryotes	Sampling large planktonic unicellular eukaryotes and metazoans	TARA_20091121T1157Z_024_EVENT_NET	http://store.pangaea.de/Projects/TARA-OCEANS/Logsheets_Event/TARA_20091121T1157Z_024_EVENT_NET.pdf	Pangaea	10.1594/PANGAEA.842227	http://doi.pangaea.de/10.1594/PANGAEA.842227
TARA_024						Sampling planktonic viruses, prokaryotes and unicellular eukaryotes	Sampling large planktonic unicellular eukaryotes and metazoans	TARA_20091121T1229Z_024_EVENT_NET	http://store.pangaea.de/Projects/TARA-OCEANS/Logsheets_Event/TARA_20091121T1229Z_024_EVENT_NET.pdf	Pangaea	10.1594/PANGAEA.842227	http://doi.pangaea.de/10.1594/PANGAEA.842227
TARA_024						Sampling planktonic viruses, prokaryotes and unicellular eukaryotes	Sampling large planktonic unicellular eukaryotes and metazoans	TARA_20091121T1253Z_024_EVENT_NET	http://store.pangaea.de/Projects/TARA-OCEANS/Logsheets_Event/TARA_20091121T1253Z_024_EVENT_NET.pdf	Pangaea	10.1594/PANGAEA.842227	http://doi.pangaea.de/10.1594/PANGAEA.842227
TARA_024						Sampling planktonic viruses, prokaryotes and unicellular eukaryotes	Sampling large planktonic unicellular eukaryotes and metazoans	TARA_20091121T1259Z_024_EVENT_NET	http://store.pangaea.de/Projects/TARA-OCEANS/Logsheets_Event/TARA_20091121T1259Z_024_EVENT_NET.pdf	Pangaea	10.1594/PANGAEA.842227	http://doi.pangaea.de/10.1594/PANGAEA.842227
TARA_024						Sampling planktonic viruses, prokaryotes and unicellular eukaryotes	Sampling large planktonic unicellular eukaryotes and metazoans	TARA_20091121T1319Z_024_EVENT_NET	http://store.pangaea.de/Projects/TARA-OCEANS/Logsheets_Event/TARA_20091121T1319Z_024_EVENT_NET.pdf	Pangaea	10.1594/PANGAEA.842227	http://doi.pangaea.de/10.1594/PANGAEA.842227
TARA_024						Sampling planktonic viruses, prokaryotes and unicellular eukaryotes	Sampling large planktonic unicellular eukaryotes and metazoans	TARA_20091121T1340Z_024_EVENT_NET	http://store.pangaea.de/Projects/TARA-OCEANS/Logsheets_Event/TARA_20091121T1340Z_024_EVENT_NET.pdf	Pangaea	10.1594/PANGAEA.842227	http://doi.pangaea.de/10.1594/PANGAEA.842227
TARA_024			Properties of seawater and dissolved matter from physical, optical and imaging sensors mounted on the vertical profile sampling system		Environmental features and sampling stations			TARA_20091121T1402Z_024_EVENT_CAST	http://store.pangaea.de/Projects/TARA-OCEANS/Logsheets_Event/TARA_20091121T1402Z_024_EVENT_CAST.pdf	Pangaea	10.1594/PANGAEA.842227	http://doi.pangaea.de/10.1594/PANGAEA.842227
TARA_024						Sampling planktonic viruses, prokaryotes and unicellular eukaryotes	Sampling large planktonic unicellular eukaryotes and metazoans	TARA_20091121T1425Z_024_EVENT_NET	http://store.pangaea.de/Projects/TARA-OCEANS/Logsheets_Event/TARA_20091121T1425Z_024_EVENT_NET.pdf	Pangaea	10.1594/PANGAEA.842227	http://doi.pangaea.de/10.1594/PANGAEA.842227
TARA_999	Atmospheric and oceanographic context at the mesoscale							TARA_20091122Z_UDW_EVENT_BATOS		Pangaea	10.1594/PANGAEA.842227	http://doi.pangaea.de/10.1594/PANGAEA.842227
TARA_999		Properties of seawater and particulate matter from physical, optical and imaging sensors mounted on the continuous surface water sampling system						TARA_20091122Z_UDW_EVENT_CSSS		Pangaea	10.1594/PANGAEA.842227	http://doi.pangaea.de/10.1594/PANGAEA.842227
TARA_025						Sampling planktonic viruses, prokaryotes and unicellular eukaryotes		TARA_20091123T0912Z_025_EVENT_PUMP		Pangaea	10.1594/PANGAEA.842227	http://doi.pangaea.de/10.1594/PANGAEA.842227
TARA_025						Sampling planktonic viruses, prokaryotes and unicellular eukaryotes	Sampling large planktonic unicellular eukaryotes and metazoans	TARA_20091123T0914Z_025_EVENT_NET	http://store.pangaea.de/Projects/TARA-OCEANS/Logsheets_Event/TARA_20091123T0914Z_025_EVENT_NET.pdf	Pangaea	10.1594/PANGAEA.842227	http://doi.pangaea.de/10.1594/PANGAEA.842227
TARA_025			Properties of seawater and dissolved matter from physical, optical and imaging sensors mounted on the vertical profile sampling system		Environmental features and sampling stations			TARA_20091123T0916Z_025_EVENT_CAST	http://store.pangaea.de/Projects/TARA-OCEANS/Logsheets_Event/TARA_20091123T0916Z_025_EVENT_CAST.pdf	Pangaea	10.1594/PANGAEA.842227	http://doi.pangaea.de/10.1594/PANGAEA.842227
TARA_025						Sampling planktonic viruses, prokaryotes and unicellular eukaryotes	Sampling large planktonic unicellular eukaryotes and metazoans	TARA_20091123T0941Z_025_EVENT_NET	http://store.pangaea.de/Projects/TARA-OCEANS/Logsheets_Event/TARA_20091123T0941Z_025_EVENT_NET.pdf	Pangaea	10.1594/PANGAEA.842227	http://doi.pangaea.de/10.1594/PANGAEA.842227
TARA_025						Sampling planktonic viruses, prokaryotes and unicellular eukaryotes	Sampling large planktonic unicellular eukaryotes and metazoans	TARA_20091123T0945Z_025_EVENT_NET	http://store.pangaea.de/Projects/TARA-OCEANS/Logsheets_Event/TARA_20091123T0945Z_025_EVENT_NET.pdf	Pangaea	10.1594/PANGAEA.842227	http://doi.pangaea.de/10.1594/PANGAEA.842227
TARA_025						Sampling planktonic viruses, prokaryotes and unicellular eukaryotes	Sampling large planktonic unicellular eukaryotes and metazoans	TARA_20091123T1010Z_025_EVENT_NET	http://store.pangaea.de/Projects/TARA-OCEANS/Logsheets_Event/TARA_20091123T1010Z_025_EVENT_NET.pdf	Pangaea	10.1594/PANGAEA.842227	http://doi.pangaea.de/10.1594/PANGAEA.842227
TARA_025						Sampling planktonic viruses, prokaryotes and unicellular eukaryotes	Sampling large planktonic unicellular eukaryotes and metazoans	TARA_20091123T1022Z_025_EVENT_NET	http://store.pangaea.de/Projects/TARA-OCEANS/Logsheets_Event/TARA_20091123T1022Z_025_EVENT_NET.pdf	Pangaea	10.1594/PANGAEA.842227	http://doi.pangaea.de/10.1594/PANGAEA.842227
TARA_025						Sampling planktonic viruses, prokaryotes and unicellular eukaryotes	Sampling large planktonic unicellular eukaryotes and metazoans	TARA_20091123T1029Z_025_EVENT_NET	http://store.pangaea.de/Projects/TARA-OCEANS/Logsheets_Event/TARA_20091123T1029Z_025_EVENT_NET.pdf	Pangaea	10.1594/PANGAEA.842227	http://doi.pangaea.de/10.1594/PANGAEA.842227
TARA_025						Sampling planktonic viruses, prokaryotes and unicellular eukaryotes	Sampling large planktonic unicellular eukaryotes and metazoans	TARA_20091123T1102Z_025_EVENT_NET	http://store.pangaea.de/Projects/TARA-OCEANS/Logsheets_Event/TARA_20091123T1102Z_025_EVENT_NET.pdf	Pangaea	10.1594/PANGAEA.842227	http://doi.pangaea.de/10.1594/PANGAEA.842227
TARA_025			Properties of seawater and dissolved matter from physical, optical and imaging sensors mounted on the vertical profile sampling system	Properties of seawater and particulate & dissolved matter from discrete water samples	Environmental features and sampling stations	Sampling planktonic viruses, prokaryotes and unicellular eukaryotes		TARA_20091123T1242Z_025_EVENT_CAST	http://store.pangaea.de/Projects/TARA-OCEANS/Logsheets_Event/TARA_20091123T1242Z_025_EVENT_CAST.pdf	Pangaea	10.1594/PANGAEA.842227	http://doi.pangaea.de/10.1594/PANGAEA.842227
TARA_025						Sampling planktonic viruses, prokaryotes and unicellular eukaryotes	Sampling large planktonic unicellular eukaryotes and metazoans	TARA_20091123T1308Z_025_EVENT_NET	http://store.pangaea.de/Projects/TARA-OCEANS/Logsheets_Event/TARA_20091123T1308Z_025_EVENT_NET.pdf	Pangaea	10.1594/PANGAEA.842227	http://doi.pangaea.de/10.1594/PANGAEA.842227
TARA_025						Sampling planktonic viruses, prokaryotes and unicellular eukaryotes		TARA_20091123T1352Z_025_EVENT_PUMP	http://store.pangaea.de/Projects/TARA-OCEANS/Logsheets_Event/TARA_20091123T1352Z_025_EVENT_PUMP.pdf	Pangaea	10.1594/PANGAEA.842227	http://doi.pangaea.de/10.1594/PANGAEA.842227
TARA_025						Sampling planktonic viruses, prokaryotes and unicellular eukaryotes	Sampling large planktonic unicellular eukaryotes and metazoans	TARA_20091123T1620Z_025_EVENT_NET	http://store.pangaea.de/Projects/TARA-OCEANS/Logsheets_Event/TARA_20091123T1620Z_025_EVENT_NET.pdf	Pangaea	10.1594/PANGAEA.842227	http://doi.pangaea.de/10.1594/PANGAEA.842227
TARA_025						Sampling planktonic viruses, prokaryotes and unicellular eukaryotes	Sampling large planktonic unicellular eukaryotes and metazoans	TARA_20091123T1646Z_025_EVENT_NET	http://store.pangaea.de/Projects/TARA-OCEANS/Logsheets_Event/TARA_20091123T1646Z_025_EVENT_NET.pdf	Pangaea	10.1594/PANGAEA.842227	http://doi.pangaea.de/10.1594/PANGAEA.842227
TARA_025						Sampling planktonic viruses, prokaryotes and unicellular eukaryotes	Sampling large planktonic unicellular eukaryotes and metazoans	TARA_20091123T1715Z_025_EVENT_NET	http://store.pangaea.de/Projects/TARA-OCEANS/Logsheets_Event/TARA_20091123T1715Z_025_EVENT_NET.pdf	Pangaea	10.1594/PANGAEA.842227	http://doi.pangaea.de/10.1594/PANGAEA.842227
TARA_025						Sampling planktonic viruses, prokaryotes and unicellular eukaryotes	Sampling large planktonic unicellular eukaryotes and metazoans	TARA_20091123T1756Z_025_EVENT_NET	http://store.pangaea.de/Projects/TARA-OCEANS/Logsheets_Event/TARA_20091123T1756Z_025_EVENT_NET.pdf	Pangaea	10.1594/PANGAEA.842227	http://doi.pangaea.de/10.1594/PANGAEA.842227
TARA_025						Sampling planktonic viruses, prokaryotes and unicellular eukaryotes	Sampling large planktonic unicellular eukaryotes and metazoans	TARA_20091123T1915Z_025_EVENT_NET	http://store.pangaea.de/Projects/TARA-OCEANS/Logsheets_Event/TARA_20091123T1915Z_025_EVENT_NET.pdf	Pangaea	10.1594/PANGAEA.842227	http://doi.pangaea.de/10.1594/PANGAEA.842227
TARA_025						Sampling planktonic viruses, prokaryotes and unicellular eukaryotes	Sampling large planktonic unicellular eukaryotes and metazoans	TARA_20091123T1928Z_025_EVENT_NET	http://store.pangaea.de/Projects/TARA-OCEANS/Logsheets_Event/TARA_20091123T1928Z_025_EVENT_NET.pdf	Pangaea	10.1594/PANGAEA.842227	http://doi.pangaea.de/10.1594/PANGAEA.842227
TARA_025			Properties of seawater and dissolved matter from physical, optical and imaging sensors mounted on the vertical profile sampling system		Environmental features and sampling stations			TARA_20091123T1947Z_025_EVENT_CAST	http://store.pangaea.de/Projects/TARA-OCEANS/Logsheets_Event/TARA_20091123T1947Z_025_EVENT_CAST.pdf	Pangaea	10.1594/PANGAEA.842227	http://doi.pangaea.de/10.1594/PANGAEA.842227
TARA_026						Sampling planktonic viruses, prokaryotes and unicellular eukaryotes		TARA_20091124T0740Z_026_EVENT_PUMP		Pangaea	10.1594/PANGAEA.842227	http://doi.pangaea.de/10.1594/PANGAEA.842227
TARA_026						Sampling planktonic viruses, prokaryotes and unicellular eukaryotes	Sampling large planktonic unicellular eukaryotes and metazoans	TARA_20091124T0744Z_026_EVENT_NET	http://store.pangaea.de/Projects/TARA-OCEANS/Logsheets_Event/TARA_20091124T0744Z_026_EVENT_NET.pdf	Pangaea	10.1594/PANGAEA.842227	http://doi.pangaea.de/10.1594/PANGAEA.842227
TARA_026			Properties of seawater and dissolved matter from physical, optical and imaging sensors mounted on the vertical profile sampling system		Environmental features and sampling stations			TARA_20091124T0753Z_026_EVENT_CAST	http://store.pangaea.de/Projects/TARA-OCEANS/Logsheets_Event/TARA_20091124T0753Z_026_EVENT_CAST.pdf	Pangaea	10.1594/PANGAEA.842227	http://doi.pangaea.de/10.1594/PANGAEA.842227
TARA_026						Sampling planktonic viruses, prokaryotes and unicellular eukaryotes	Sampling large planktonic unicellular eukaryotes and metazoans	TARA_20091124T0819Z_026_EVENT_NET	http://store.pangaea.de/Projects/TARA-OCEANS/Logsheets_Event/TARA_20091124T0819Z_026_EVENT_NET.pdf	Pangaea	10.1594/PANGAEA.842227	http://doi.pangaea.de/10.1594/PANGAEA.842227
TARA_026						Sampling planktonic viruses, prokaryotes and unicellular eukaryotes	Sampling large planktonic unicellular eukaryotes and metazoans	TARA_20091124T0843Z_026_EVENT_NET	http://store.pangaea.de/Projects/TARA-OCEANS/Logsheets_Event/TARA_20091124T0843Z_026_EVENT_NET.pdf	Pangaea	10.1594/PANGAEA.842227	http://doi.pangaea.de/10.1594/PANGAEA.842227
TARA_026						Sampling planktonic viruses, prokaryotes and unicellular eukaryotes	Sampling large planktonic unicellular eukaryotes and metazoans	TARA_20091124T0920Z_026_EVENT_NET	http://store.pangaea.de/Projects/TARA-OCEANS/Logsheets_Event/TARA_20091124T0920Z_026_EVENT_NET.pdf	Pangaea	10.1594/PANGAEA.842227	http://doi.pangaea.de/10.1594/PANGAEA.842227
TARA_026						Sampling planktonic viruses, prokaryotes and unicellular eukaryotes	Sampling large planktonic unicellular eukaryotes and metazoans	TARA_20091124T0945Z_026_EVENT_NET	http://store.pangaea.de/Projects/TARA-OCEANS/Logsheets_Event/TARA_20091124T0945Z_026_EVENT_NET.pdf	Pangaea	10.1594/PANGAEA.842227	http://doi.pangaea.de/10.1594/PANGAEA.842227
TARA_026						Sampling planktonic viruses, prokaryotes and unicellular eukaryotes	Sampling large planktonic unicellular eukaryotes and metazoans	TARA_20091124T1003Z_026_EVENT_NET	http://store.pangaea.de/Projects/TARA-OCEANS/Logsheets_Event/TARA_20091124T1003Z_026_EVENT_NET.pdf	Pangaea	10.1594/PANGAEA.842227	http://doi.pangaea.de/10.1594/PANGAEA.842227
TARA_026			Properties of seawater and dissolved matter from physical, optical and imaging sensors mounted on the vertical profile sampling system	Properties of seawater and particulate & dissolved matter from discrete water samples	Environmental features and sampling stations	Sampling planktonic viruses, prokaryotes and unicellular eukaryotes		TARA_20091124T1019Z_026_EVENT_CAST	http://store.pangaea.de/Projects/TARA-OCEANS/Logsheets_Event/TARA_20091124T1019Z_026_EVENT_CAST.pdf	Pangaea	10.1594/PANGAEA.842227	http://doi.pangaea.de/10.1594/PANGAEA.842227
TARA_999	Atmospheric and oceanographic context at the mesoscale							TARA_20091128Z_UDW_EVENT_BATOS		Pangaea	10.1594/PANGAEA.842227	http://doi.pangaea.de/10.1594/PANGAEA.842227
TARA_999		Properties of seawater and particulate matter from physical, optical and imaging sensors mounted on the continuous surface water sampling system						TARA_20091128Z_UDW_EVENT_CSSS		Pangaea	10.1594/PANGAEA.842227	http://doi.pangaea.de/10.1594/PANGAEA.842227
TARA_999			Properties of seawater and dissolved matter from physical, optical and imaging sensors mounted on the vertical profile sampling system	Properties of seawater and particulate & dissolved matter from discrete water samples	Environmental features and sampling stations	Sampling planktonic viruses, prokaryotes and unicellular eukaryotes		TARA_20091203T1857Z_999_EVENT_CAST	http://store.pangaea.de/Projects/TARA-OCEANS/Logsheets_Event/TARA_20091203T1857Z_999_EVENT_CAST.pdf	Pangaea	10.1594/PANGAEA.842227	http://doi.pangaea.de/10.1594/PANGAEA.842227
TARA_999			Properties of seawater and dissolved matter from physical, optical and imaging sensors mounted on the vertical profile sampling system		Environmental features and sampling stations			TARA_20091203T2330Z_999_EVENT_CAST	http://store.pangaea.de/Projects/TARA-OCEANS/Logsheets_Event/TARA_20091203T2330Z_999_EVENT_CAST.pdf	Pangaea	10.1594/PANGAEA.842227	http://doi.pangaea.de/10.1594/PANGAEA.842227
TARA_999			Properties of seawater and dissolved matter from physical, optical and imaging sensors mounted on the vertical profile sampling system		Environmental features and sampling stations			TARA_20091204T0029Z_999_EVENT_CAST	http://store.pangaea.de/Projects/TARA-OCEANS/Logsheets_Event/TARA_20091204T0029Z_999_EVENT_CAST.pdf	Pangaea	10.1594/PANGAEA.842227	http://doi.pangaea.de/10.1594/PANGAEA.842227
TARA_999			Properties of seawater and dissolved matter from physical, optical and imaging sensors mounted on the vertical profile sampling system		Environmental features and sampling stations			TARA_20091204T0227Z_999_EVENT_CAST	http://store.pangaea.de/Projects/TARA-OCEANS/Logsheets_Event/TARA_20091204T0227Z_999_EVENT_CAST.pdf	Pangaea	10.1594/PANGAEA.842227	http://doi.pangaea.de/10.1594/PANGAEA.842227
TARA_999			Properties of seawater and dissolved matter from physical, optical and imaging sensors mounted on the vertical profile sampling system	Properties of seawater and particulate & dissolved matter from discrete water samples	Environmental features and sampling stations	Sampling planktonic viruses, prokaryotes and unicellular eukaryotes		TARA_20091204T0258Z_999_EVENT_CAST	http://store.pangaea.de/Projects/TARA-OCEANS/Logsheets_Event/TARA_20091204T0258Z_999_EVENT_CAST.pdf	Pangaea	10.1594/PANGAEA.842227	http://doi.pangaea.de/10.1594/PANGAEA.842227
TARA_999			Properties of seawater and dissolved matter from physical, optical and imaging sensors mounted on the vertical profile sampling system	Properties of seawater and particulate & dissolved matter from discrete water samples	Environmental features and sampling stations	Sampling planktonic viruses, prokaryotes and unicellular eukaryotes		TARA_20091204T0537Z_999_EVENT_CAST	http://store.pangaea.de/Projects/TARA-OCEANS/Logsheets_Event/TARA_20091204T0537Z_999_EVENT_CAST.pdf	Pangaea	10.1594/PANGAEA.842227	http://doi.pangaea.de/10.1594/PANGAEA.842227
TARA_027			Properties of seawater and dissolved matter from physical, optical and imaging sensors mounted on the vertical profile sampling system	Properties of seawater and particulate & dissolved matter from discrete water samples	Environmental features and sampling stations	Sampling planktonic viruses, prokaryotes and unicellular eukaryotes		TARA_20091204T0909Z_027_EVENT_CAST	http://store.pangaea.de/Projects/TARA-OCEANS/Logsheets_Event/TARA_20091204T0909Z_027_EVENT_CAST.pdf	Pangaea	10.1594/PANGAEA.842227	http://doi.pangaea.de/10.1594/PANGAEA.842227
TARA_027						Sampling planktonic viruses, prokaryotes and unicellular eukaryotes	Sampling large planktonic unicellular eukaryotes and metazoans	TARA_20091204T0916Z_027_EVENT_NET		Pangaea	10.1594/PANGAEA.842227	http://doi.pangaea.de/10.1594/PANGAEA.842227
TARA_027						Sampling planktonic viruses, prokaryotes and unicellular eukaryotes	Sampling large planktonic unicellular eukaryotes and metazoans	TARA_20091204T1007Z_027_EVENT_NET	http://store.pangaea.de/Projects/TARA-OCEANS/Logsheets_Event/TARA_20091204T1007Z_027_EVENT_NET.pdf	Pangaea	10.1594/PANGAEA.842227	http://doi.pangaea.de/10.1594/PANGAEA.842227
TARA_027						Sampling planktonic viruses, prokaryotes and unicellular eukaryotes	Sampling large planktonic unicellular eukaryotes and metazoans	TARA_20091204T1025Z_027_EVENT_NET	http://store.pangaea.de/Projects/TARA-OCEANS/Logsheets_Event/TARA_20091204T1025Z_027_EVENT_NET.pdf	Pangaea	10.1594/PANGAEA.842227	http://doi.pangaea.de/10.1594/PANGAEA.842227
TARA_027						Sampling planktonic viruses, prokaryotes and unicellular eukaryotes	Sampling large planktonic unicellular eukaryotes and metazoans	TARA_20091204T1126Z_027_EVENT_NET	http://store.pangaea.de/Projects/TARA-OCEANS/Logsheets_Event/TARA_20091204T1126Z_027_EVENT_NET.pdf	Pangaea	10.1594/PANGAEA.842227	http://doi.pangaea.de/10.1594/PANGAEA.842227
TARA_999			Properties of seawater and dissolved matter from physical, optical and imaging sensors mounted on the vertical profile sampling system	Properties of seawater and particulate & dissolved matter from discrete water samples	Environmental features and sampling stations	Sampling planktonic viruses, prokaryotes and unicellular eukaryotes		TARA_20091204T1303Z_999_EVENT_CAST	http://store.pangaea.de/Projects/TARA-OCEANS/Logsheets_Event/TARA_20091204T1303Z_999_EVENT_CAST.pdf	Pangaea	10.1594/PANGAEA.842227	http://doi.pangaea.de/10.1594/PANGAEA.842227
TARA_999			Properties of seawater and dissolved matter from physical, optical and imaging sensors mounted on the vertical profile sampling system	Properties of seawater and particulate & dissolved matter from discrete water samples	Environmental features and sampling stations	Sampling planktonic viruses, prokaryotes and unicellular eukaryotes		TARA_20091204T1551Z_999_EVENT_CAST	http://store.pangaea.de/Projects/TARA-OCEANS/Logsheets_Event/TARA_20091204T1551Z_999_EVENT_CAST.pdf	Pangaea	10.1594/PANGAEA.842227	http://doi.pangaea.de/10.1594/PANGAEA.842227
TARA_028						Sampling planktonic viruses, prokaryotes and unicellular eukaryotes	Sampling large planktonic unicellular eukaryotes and metazoans	TARA_20091204T1837Z_028_EVENT_NET		Pangaea	10.1594/PANGAEA.842227	http://doi.pangaea.de/10.1594/PANGAEA.842227
TARA_028						Sampling planktonic viruses, prokaryotes and unicellular eukaryotes	Sampling large planktonic unicellular eukaryotes and metazoans	TARA_20091204T1853Z_028_EVENT_NET		Pangaea	10.1594/PANGAEA.842227	http://doi.pangaea.de/10.1594/PANGAEA.842227
TARA_028						Sampling planktonic viruses, prokaryotes and unicellular eukaryotes	Sampling large planktonic unicellular eukaryotes and metazoans	TARA_20091204T1944Z_028_EVENT_NET		Pangaea	10.1594/PANGAEA.842227	http://doi.pangaea.de/10.1594/PANGAEA.842227
TARA_028			Properties of seawater and dissolved matter from physical, optical and imaging sensors mounted on the vertical profile sampling system	Properties of seawater and particulate & dissolved matter from discrete water samples	Environmental features and sampling stations	Sampling planktonic viruses, prokaryotes and unicellular eukaryotes		TARA_20091204T2030Z_028_EVENT_CAST	http://store.pangaea.de/Projects/TARA-OCEANS/Logsheets_Event/TARA_20091204T2030Z_028_EVENT_CAST.pdf	Pangaea	10.1594/PANGAEA.842227	http://doi.pangaea.de/10.1594/PANGAEA.842227
TARA_999			Properties of seawater and dissolved matter from physical, optical and imaging sensors mounted on the vertical profile sampling system	Properties of seawater and particulate & dissolved matter from discrete water samples	Environmental features and sampling stations	Sampling planktonic viruses, prokaryotes and unicellular eukaryotes		TARA_20091205T0246Z_999_EVENT_CAST	http://store.pangaea.de/Projects/TARA-OCEANS/Logsheets_Event/TARA_20091205T0246Z_999_EVENT_CAST.pdf	Pangaea	10.1594/PANGAEA.842227	http://doi.pangaea.de/10.1594/PANGAEA.842227
TARA_999			Properties of seawater and dissolved matter from physical, optical and imaging sensors mounted on the vertical profile sampling system	Properties of seawater and particulate & dissolved matter from discrete water samples	Environmental features and sampling stations	Sampling planktonic viruses, prokaryotes and unicellular eukaryotes		TARA_20091205T0553Z_999_EVENT_CAST	http://store.pangaea.de/Projects/TARA-OCEANS/Logsheets_Event/TARA_20091205T0553Z_999_EVENT_CAST.pdf	Pangaea	10.1594/PANGAEA.842227	http://doi.pangaea.de/10.1594/PANGAEA.842227
TARA_999			Properties of seawater and dissolved matter from physical, optical and imaging sensors mounted on the vertical profile sampling system	Properties of seawater and particulate & dissolved matter from discrete water samples	Environmental features and sampling stations	Sampling planktonic viruses, prokaryotes and unicellular eukaryotes		TARA_20091205T1017Z_999_EVENT_CAST	http://store.pangaea.de/Projects/TARA-OCEANS/Logsheets_Event/TARA_20091205T1017Z_999_EVENT_CAST.pdf	Pangaea	10.1594/PANGAEA.842227	http://doi.pangaea.de/10.1594/PANGAEA.842227
TARA_999			Properties of seawater and dissolved matter from physical, optical and imaging sensors mounted on the vertical profile sampling system	Properties of seawater and particulate & dissolved matter from discrete water samples	Environmental features and sampling stations	Sampling planktonic viruses, prokaryotes and unicellular eukaryotes		TARA_20091205T1333Z_999_EVENT_CAST	http://store.pangaea.de/Projects/TARA-OCEANS/Logsheets_Event/TARA_20091205T1333Z_999_EVENT_CAST.pdf	Pangaea	10.1594/PANGAEA.842227	http://doi.pangaea.de/10.1594/PANGAEA.842227
TARA_999			Properties of seawater and dissolved matter from physical, optical and imaging sensors mounted on the vertical profile sampling system	Properties of seawater and particulate & dissolved matter from discrete water samples	Environmental features and sampling stations	Sampling planktonic viruses, prokaryotes and unicellular eukaryotes		TARA_20091206T0448Z_999_EVENT_CAST	http://store.pangaea.de/Projects/TARA-OCEANS/Logsheets_Event/TARA_20091206T0448Z_999_EVENT_CAST.pdf	Pangaea	10.1594/PANGAEA.842227	http://doi.pangaea.de/10.1594/PANGAEA.842227
TARA_999			Properties of seawater and dissolved matter from physical, optical and imaging sensors mounted on the vertical profile sampling system	Properties of seawater and particulate & dissolved matter from discrete water samples	Environmental features and sampling stations	Sampling planktonic viruses, prokaryotes and unicellular eukaryotes		TARA_20091209T1427Z_999_EVENT_CAST	http://store.pangaea.de/Projects/TARA-OCEANS/Logsheets_Event/TARA_20091209T1427Z_999_EVENT_CAST.pdf	Pangaea	10.1594/PANGAEA.842227	http://doi.pangaea.de/10.1594/PANGAEA.842227
TARA_029			Properties of seawater and dissolved matter from physical, optical and imaging sensors mounted on the vertical profile sampling system		Environmental features and sampling stations			TARA_20091214T1208Z_029_EVENT_CAST	http://store.pangaea.de/Projects/TARA-OCEANS/Logsheets_Event/TARA_20091214T1208Z_029_EVENT_CAST.pdf	Pangaea	10.1594/PANGAEA.842227	http://doi.pangaea.de/10.1594/PANGAEA.842227
TARA_999	Atmospheric and oceanographic context at the mesoscale							TARA_20091214Z_UDW_EVENT_BATOS		Pangaea	10.1594/PANGAEA.842227	http://doi.pangaea.de/10.1594/PANGAEA.842227
TARA_999		Properties of seawater and particulate matter from physical, optical and imaging sensors mounted on the continuous surface water sampling system						TARA_20091214Z_UDW_EVENT_CSSS		Pangaea	10.1594/PANGAEA.842227	http://doi.pangaea.de/10.1594/PANGAEA.842227
TARA_030						Sampling planktonic viruses, prokaryotes and unicellular eukaryotes		TARA_20091215T1041Z_030_EVENT_PUMP		Pangaea	10.1594/PANGAEA.842227	http://doi.pangaea.de/10.1594/PANGAEA.842227
TARA_030			Properties of seawater and dissolved matter from physical, optical and imaging sensors mounted on the vertical profile sampling system		Environmental features and sampling stations			TARA_20091215T1045Z_030_EVENT_CAST	http://store.pangaea.de/Projects/TARA-OCEANS/Logsheets_Event/TARA_20091215T1045Z_030_EVENT_CAST.pdf	Pangaea	10.1594/PANGAEA.842227	http://doi.pangaea.de/10.1594/PANGAEA.842227
TARA_030			Properties of seawater and dissolved matter from physical, optical and imaging sensors mounted on the vertical profile sampling system					TARA_20091215T1045Z_030_EVENT_SECCHI	http://store.pangaea.de/Projects/TARA-OCEANS/Logsheets_Event/TARA_20091215T1045Z_030_EVENT_CAST.pdf	Pangaea	10.1594/PANGAEA.842227	http://doi.pangaea.de/10.1594/PANGAEA.842227
TARA_030						Sampling planktonic viruses, prokaryotes and unicellular eukaryotes	Sampling large planktonic unicellular eukaryotes and metazoans	TARA_20091215T1104Z_030_EVENT_NET	http://store.pangaea.de/Projects/TARA-OCEANS/Logsheets_Event/TARA_20091215T1104Z_030_EVENT_NET.pdf	Pangaea	10.1594/PANGAEA.842227	http://doi.pangaea.de/10.1594/PANGAEA.842227
TARA_030						Sampling planktonic viruses, prokaryotes and unicellular eukaryotes	Sampling large planktonic unicellular eukaryotes and metazoans	TARA_20091215T1113Z_030_EVENT_NET	http://store.pangaea.de/Projects/TARA-OCEANS/Logsheets_Event/TARA_20091215T1113Z_030_EVENT_NET.pdf	Pangaea	10.1594/PANGAEA.842227	http://doi.pangaea.de/10.1594/PANGAEA.842227
TARA_030						Sampling planktonic viruses, prokaryotes and unicellular eukaryotes	Sampling large planktonic unicellular eukaryotes and metazoans	TARA_20091215T1144Z_030_EVENT_NET	http://store.pangaea.de/Projects/TARA-OCEANS/Logsheets_Event/TARA_20091215T1144Z_030_EVENT_NET.pdf	Pangaea	10.1594/PANGAEA.842227	http://doi.pangaea.de/10.1594/PANGAEA.842227
TARA_030						Sampling planktonic viruses, prokaryotes and unicellular eukaryotes	Sampling large planktonic unicellular eukaryotes and metazoans	TARA_20091215T1225Z_030_EVENT_NET	http://store.pangaea.de/Projects/TARA-OCEANS/Logsheets_Event/TARA_20091215T1225Z_030_EVENT_NET.pdf	Pangaea	10.1594/PANGAEA.842227	http://doi.pangaea.de/10.1594/PANGAEA.842227
TARA_030						Sampling planktonic viruses, prokaryotes and unicellular eukaryotes	Sampling large planktonic unicellular eukaryotes and metazoans	TARA_20091215T1240Z_030_EVENT_NET	http://store.pangaea.de/Projects/TARA-OCEANS/Logsheets_Event/TARA_20091215T1240Z_030_EVENT_NET.pdf	Pangaea	10.1594/PANGAEA.842227	http://doi.pangaea.de/10.1594/PANGAEA.842227
TARA_030						Sampling planktonic viruses, prokaryotes and unicellular eukaryotes	Sampling large planktonic unicellular eukaryotes and metazoans	TARA_20091215T1244Z_030_EVENT_NET	http://store.pangaea.de/Projects/TARA-OCEANS/Logsheets_Event/TARA_20091215T1244Z_030_EVENT_NET.pdf	Pangaea	10.1594/PANGAEA.842227	http://doi.pangaea.de/10.1594/PANGAEA.842227
TARA_030						Sampling planktonic viruses, prokaryotes and unicellular eukaryotes	Sampling large planktonic unicellular eukaryotes and metazoans	TARA_20091215T1305Z_030_EVENT_NET	http://store.pangaea.de/Projects/TARA-OCEANS/Logsheets_Event/TARA_20091215T1305Z_030_EVENT_NET.pdf	Pangaea	10.1594/PANGAEA.842227	http://doi.pangaea.de/10.1594/PANGAEA.842227
TARA_030			Properties of seawater and dissolved matter from physical, optical and imaging sensors mounted on the vertical profile sampling system	Properties of seawater and particulate & dissolved matter from discrete water samples	Environmental features and sampling stations	Sampling planktonic viruses, prokaryotes and unicellular eukaryotes		TARA_20091215T1339Z_030_EVENT_CAST	http://store.pangaea.de/Projects/TARA-OCEANS/Logsheets_Event/TARA_20091215T1339Z_030_EVENT_CAST.pdf	Pangaea	10.1594/PANGAEA.842227	http://doi.pangaea.de/10.1594/PANGAEA.842227
TARA_030			Properties of seawater and dissolved matter from physical, optical and imaging sensors mounted on the vertical profile sampling system	Properties of seawater and particulate & dissolved matter from discrete water samples	Environmental features and sampling stations	Sampling planktonic viruses, prokaryotes and unicellular eukaryotes		TARA_20091215T1512Z_030_Combined-EVENTS_CAST	http://store.pangaea.de/Projects/TARA-OCEANS/Logsheets_Event/TARA_20091215T1512Z_030_Combined-EVENTS_CAST.pdf	Pangaea	10.1594/PANGAEA.842227	http://doi.pangaea.de/10.1594/PANGAEA.842227
TARA_030			Properties of seawater and dissolved matter from physical, optical and imaging sensors mounted on the vertical profile sampling system	Properties of seawater and particulate & dissolved matter from discrete water samples	Environmental features and sampling stations	Sampling planktonic viruses, prokaryotes and unicellular eukaryotes		TARA_20091215T1512Z_030_EVENT_CAST	http://store.pangaea.de/Projects/TARA-OCEANS/Logsheets_Event/TARA_20091215T1512Z_030_EVENT_CAST.pdf	Pangaea	10.1594/PANGAEA.842227	http://doi.pangaea.de/10.1594/PANGAEA.842227
TARA_030			Properties of seawater and dissolved matter from physical, optical and imaging sensors mounted on the vertical profile sampling system	Properties of seawater and particulate & dissolved matter from discrete water samples	Environmental features and sampling stations	Sampling planktonic viruses, prokaryotes and unicellular eukaryotes		TARA_20091215T1605Z_030_EVENT_CAST	http://store.pangaea.de/Projects/TARA-OCEANS/Logsheets_Event/TARA_20091215T1605Z_030_EVENT_CAST.pdf	Pangaea	10.1594/PANGAEA.842227	http://doi.pangaea.de/10.1594/PANGAEA.842227
TARA_030			Properties of seawater and dissolved matter from physical, optical and imaging sensors mounted on the vertical profile sampling system	Properties of seawater and particulate & dissolved matter from discrete water samples	Environmental features and sampling stations	Sampling planktonic viruses, prokaryotes and unicellular eukaryotes		TARA_20091215T1648Z_030_EVENT_CAST	http://store.pangaea.de/Projects/TARA-OCEANS/Logsheets_Event/TARA_20091215T1648Z_030_EVENT_CAST.pdf	Pangaea	10.1594/PANGAEA.842227	http://doi.pangaea.de/10.1594/PANGAEA.842227
TARA_030			Properties of seawater and dissolved matter from physical, optical and imaging sensors mounted on the vertical profile sampling system	Properties of seawater and particulate & dissolved matter from discrete water samples	Environmental features and sampling stations	Sampling planktonic viruses, prokaryotes and unicellular eukaryotes		TARA_20091215T1710Z_030_EVENT_CAST	http://store.pangaea.de/Projects/TARA-OCEANS/Logsheets_Event/TARA_20091215T1710Z_030_EVENT_CAST.pdf	Pangaea	10.1594/PANGAEA.842227	http://doi.pangaea.de/10.1594/PANGAEA.842227
TARA_030						Sampling planktonic viruses, prokaryotes and unicellular eukaryotes	Sampling large planktonic unicellular eukaryotes and metazoans	TARA_20091215T1738Z_030_EVENT_NET	http://store.pangaea.de/Projects/TARA-OCEANS/Logsheets_Event/TARA_20091215T1738Z_030_EVENT_NET.pdf	Pangaea	10.1594/PANGAEA.842227	http://doi.pangaea.de/10.1594/PANGAEA.842227
TARA_030						Sampling planktonic viruses, prokaryotes and unicellular eukaryotes	Sampling large planktonic unicellular eukaryotes and metazoans	TARA_20091215T1823Z_030_EVENT_NET	http://store.pangaea.de/Projects/TARA-OCEANS/Logsheets_Event/TARA_20091215T1823Z_030_EVENT_NET.pdf	Pangaea	10.1594/PANGAEA.842227	http://doi.pangaea.de/10.1594/PANGAEA.842227
TARA_999	Atmospheric and oceanographic context at the mesoscale							TARA_20100108Z_UDW_EVENT_BATOS		Pangaea	10.1594/PANGAEA.842227	http://doi.pangaea.de/10.1594/PANGAEA.842227
TARA_999		Properties of seawater and particulate matter from physical, optical and imaging sensors mounted on the continuous surface water sampling system						TARA_20100108Z_UDW_EVENT_CSSS		Pangaea	10.1594/PANGAEA.842227	http://doi.pangaea.de/10.1594/PANGAEA.842227
TARA_031						Sampling planktonic viruses, prokaryotes and unicellular eukaryotes		TARA_20100109T0715Z_031_EVENT_PUMP	http://store.pangaea.de/Projects/TARA-OCEANS/Logsheets_Event/TARA_20100109T0715Z_031_EVENT_PUMP.pdf	Pangaea	10.1594/PANGAEA.842227	http://doi.pangaea.de/10.1594/PANGAEA.842227
TARA_031			Properties of seawater and dissolved matter from physical, optical and imaging sensors mounted on the vertical profile sampling system		Environmental features and sampling stations			TARA_20100109T0736Z_031_EVENT_CAST	http://store.pangaea.de/Projects/TARA-OCEANS/Logsheets_Event/TARA_20100109T0736Z_031_EVENT_CAST.pdf	Pangaea	10.1594/PANGAEA.842227	http://doi.pangaea.de/10.1594/PANGAEA.842227
TARA_031						Sampling planktonic viruses, prokaryotes and unicellular eukaryotes	Sampling large planktonic unicellular eukaryotes and metazoans	TARA_20100109T0737Z_031_EVENT_NET	http://store.pangaea.de/Projects/TARA-OCEANS/Logsheets_Event/TARA_20100109T0737Z_031_EVENT_NET.pdf	Pangaea	10.1594/PANGAEA.842227	http://doi.pangaea.de/10.1594/PANGAEA.842227
TARA_031						Sampling planktonic viruses, prokaryotes and unicellular eukaryotes	Sampling large planktonic unicellular eukaryotes and metazoans	TARA_20100109T0805Z_031_EVENT_NET	http://store.pangaea.de/Projects/TARA-OCEANS/Logsheets_Event/TARA_20100109T0805Z_031_EVENT_NET.pdf	Pangaea	10.1594/PANGAEA.842227	http://doi.pangaea.de/10.1594/PANGAEA.842227
TARA_031						Sampling planktonic viruses, prokaryotes and unicellular eukaryotes	Sampling large planktonic unicellular eukaryotes and metazoans	TARA_20100109T0810Z_031_EVENT_NET	http://store.pangaea.de/Projects/TARA-OCEANS/Logsheets_Event/TARA_20100109T0810Z_031_EVENT_NET.pdf	Pangaea	10.1594/PANGAEA.842227	http://doi.pangaea.de/10.1594/PANGAEA.842227
TARA_031						Sampling planktonic viruses, prokaryotes and unicellular eukaryotes	Sampling large planktonic unicellular eukaryotes and metazoans	TARA_20100109T0827Z_031_EVENT_NET	http://store.pangaea.de/Projects/TARA-OCEANS/Logsheets_Event/TARA_20100109T0827Z_031_EVENT_NET.pdf	Pangaea	10.1594/PANGAEA.842227	http://doi.pangaea.de/10.1594/PANGAEA.842227
TARA_031						Sampling planktonic viruses, prokaryotes and unicellular eukaryotes	Sampling large planktonic unicellular eukaryotes and metazoans	TARA_20100109T0911Z_031_EVENT_NET	http://store.pangaea.de/Projects/TARA-OCEANS/Logsheets_Event/TARA_20100109T0911Z_031_EVENT_NET.pdf	Pangaea	10.1594/PANGAEA.842227	http://doi.pangaea.de/10.1594/PANGAEA.842227
TARA_031						Sampling planktonic viruses, prokaryotes and unicellular eukaryotes	Sampling large planktonic unicellular eukaryotes and metazoans	TARA_20100109T0925Z_031_EVENT_NET	http://store.pangaea.de/Projects/TARA-OCEANS/Logsheets_Event/TARA_20100109T0925Z_031_EVENT_NET.pdf	Pangaea	10.1594/PANGAEA.842227	http://doi.pangaea.de/10.1594/PANGAEA.842227
TARA_031			Properties of seawater and dissolved matter from physical, optical and imaging sensors mounted on the vertical profile sampling system	Properties of seawater and particulate & dissolved matter from discrete water samples	Environmental features and sampling stations	Sampling planktonic viruses, prokaryotes and unicellular eukaryotes		TARA_20100109T1003Z_031_EVENT_CAST	http://store.pangaea.de/Projects/TARA-OCEANS/Logsheets_Event/TARA_20100109T1003Z_031_EVENT_CAST.pdf	Pangaea	10.1594/PANGAEA.842227	http://doi.pangaea.de/10.1594/PANGAEA.842227
TARA_031						Sampling planktonic viruses, prokaryotes and unicellular eukaryotes	Sampling large planktonic unicellular eukaryotes and metazoans	TARA_20100109T1055Z_031_EVENT_NET	http://store.pangaea.de/Projects/TARA-OCEANS/Logsheets_Event/TARA_20100109T1055Z_031_EVENT_NET.pdf	Pangaea	10.1594/PANGAEA.842227	http://doi.pangaea.de/10.1594/PANGAEA.842227
TARA_032						Sampling planktonic viruses, prokaryotes and unicellular eukaryotes	Sampling large planktonic unicellular eukaryotes and metazoans	TARA_20100111T0721Z_032_EVENT_NET	http://store.pangaea.de/Projects/TARA-OCEANS/Logsheets_Event/TARA_20100111T0721Z_032_EVENT_NET.pdf	Pangaea	10.1594/PANGAEA.842227	http://doi.pangaea.de/10.1594/PANGAEA.842227
TARA_032						Sampling planktonic viruses, prokaryotes and unicellular eukaryotes		TARA_20100111T0721Z_032_EVENT_PUMP	http://store.pangaea.de/Projects/TARA-OCEANS/Logsheets_Event/TARA_20100111T0721Z_032_EVENT_PUMP.pdf	Pangaea	10.1594/PANGAEA.842227	http://doi.pangaea.de/10.1594/PANGAEA.842227
TARA_032			Properties of seawater and dissolved matter from physical, optical and imaging sensors mounted on the vertical profile sampling system		Environmental features and sampling stations			TARA_20100111T0722Z_032_EVENT_CAST	http://store.pangaea.de/Projects/TARA-OCEANS/Logsheets_Event/TARA_20100111T0722Z_032_EVENT_CAST.pdf	Pangaea	10.1594/PANGAEA.842227	http://doi.pangaea.de/10.1594/PANGAEA.842227
TARA_032						Sampling planktonic viruses, prokaryotes and unicellular eukaryotes	Sampling large planktonic unicellular eukaryotes and metazoans	TARA_20100111T0747Z_032_EVENT_NET	http://store.pangaea.de/Projects/TARA-OCEANS/Logsheets_Event/TARA_20100111T0747Z_032_EVENT_NET.pdf	Pangaea	10.1594/PANGAEA.842227	http://doi.pangaea.de/10.1594/PANGAEA.842227
TARA_032						Sampling planktonic viruses, prokaryotes and unicellular eukaryotes	Sampling large planktonic unicellular eukaryotes and metazoans	TARA_20100111T0752Z_032_EVENT_NET	http://store.pangaea.de/Projects/TARA-OCEANS/Logsheets_Event/TARA_20100111T0752Z_032_EVENT_NET.pdf	Pangaea	10.1594/PANGAEA.842227	http://doi.pangaea.de/10.1594/PANGAEA.842227
TARA_032						Sampling planktonic viruses, prokaryotes and unicellular eukaryotes	Sampling large planktonic unicellular eukaryotes and metazoans	TARA_20100111T0758Z_032_EVENT_NET	http://store.pangaea.de/Projects/TARA-OCEANS/Logsheets_Event/TARA_20100111T0758Z_032_EVENT_NET.pdf	Pangaea	10.1594/PANGAEA.842227	http://doi.pangaea.de/10.1594/PANGAEA.842227
TARA_032						Sampling planktonic viruses, prokaryotes and unicellular eukaryotes	Sampling large planktonic unicellular eukaryotes and metazoans	TARA_20100111T0837Z_032_EVENT_NET	http://store.pangaea.de/Projects/TARA-OCEANS/Logsheets_Event/TARA_20100111T0837Z_032_EVENT_NET.pdf	Pangaea	10.1594/PANGAEA.842227	http://doi.pangaea.de/10.1594/PANGAEA.842227
TARA_032						Sampling planktonic viruses, prokaryotes and unicellular eukaryotes	Sampling large planktonic unicellular eukaryotes and metazoans	TARA_20100111T0839Z_032_EVENT_NET	http://store.pangaea.de/Projects/TARA-OCEANS/Logsheets_Event/TARA_20100111T0839Z_032_EVENT_NET.pdf	Pangaea	10.1594/PANGAEA.842227	http://doi.pangaea.de/10.1594/PANGAEA.842227
TARA_032			Properties of seawater and dissolved matter from physical, optical and imaging sensors mounted on the vertical profile sampling system	Properties of seawater and particulate & dissolved matter from discrete water samples	Environmental features and sampling stations	Sampling planktonic viruses, prokaryotes and unicellular eukaryotes		TARA_20100111T0943Z_032_EVENT_CAST	http://store.pangaea.de/Projects/TARA-OCEANS/Logsheets_Event/TARA_20100111T0943Z_032_EVENT_CAST.pdf	Pangaea	10.1594/PANGAEA.842227	http://doi.pangaea.de/10.1594/PANGAEA.842227
TARA_032						Sampling planktonic viruses, prokaryotes and unicellular eukaryotes	Sampling large planktonic unicellular eukaryotes and metazoans	TARA_20100111T1228Z_032_EVENT_NET	http://store.pangaea.de/Projects/TARA-OCEANS/Logsheets_Event/TARA_20100111T1228Z_032_EVENT_NET.pdf	Pangaea	10.1594/PANGAEA.842227	http://doi.pangaea.de/10.1594/PANGAEA.842227
TARA_032						Sampling planktonic viruses, prokaryotes and unicellular eukaryotes	Sampling large planktonic unicellular eukaryotes and metazoans	TARA_20100111T1415Z_032_EVENT_NET	http://store.pangaea.de/Projects/TARA-OCEANS/Logsheets_Event/TARA_20100111T1415Z_032_EVENT_NET.pdf	Pangaea	10.1594/PANGAEA.842227	http://doi.pangaea.de/10.1594/PANGAEA.842227
TARA_032						Sampling planktonic viruses, prokaryotes and unicellular eukaryotes		TARA_20100111T1417Z_032_EVENT_PUMP	http://store.pangaea.de/Projects/TARA-OCEANS/Logsheets_Event/TARA_20100111T1417Z_032_EVENT_PUMP.pdf	Pangaea	10.1594/PANGAEA.842227	http://doi.pangaea.de/10.1594/PANGAEA.842227
TARA_032						Sampling planktonic viruses, prokaryotes and unicellular eukaryotes	Sampling large planktonic unicellular eukaryotes and metazoans	TARA_20100111T1600Z_032_EVENT_NET	http://store.pangaea.de/Projects/TARA-OCEANS/Logsheets_Event/TARA_20100111T1600Z_032_EVENT_NET.pdf	Pangaea	10.1594/PANGAEA.842227	http://doi.pangaea.de/10.1594/PANGAEA.842227
TARA_032						Sampling planktonic viruses, prokaryotes and unicellular eukaryotes	Sampling large planktonic unicellular eukaryotes and metazoans	TARA_20100111T1652Z_032_EVENT_NET	http://store.pangaea.de/Projects/TARA-OCEANS/Logsheets_Event/TARA_20100111T1652Z_032_EVENT_NET.pdf	Pangaea	10.1594/PANGAEA.842227	http://doi.pangaea.de/10.1594/PANGAEA.842227
TARA_032						Sampling planktonic viruses, prokaryotes and unicellular eukaryotes	Sampling large planktonic unicellular eukaryotes and metazoans	TARA_20100111T1718Z_032_EVENT_NET	http://store.pangaea.de/Projects/TARA-OCEANS/Logsheets_Event/TARA_20100111T1718Z_032_EVENT_NET.pdf	Pangaea	10.1594/PANGAEA.842227	http://doi.pangaea.de/10.1594/PANGAEA.842227
TARA_032						Sampling planktonic viruses, prokaryotes and unicellular eukaryotes	Sampling large planktonic unicellular eukaryotes and metazoans	TARA_20100111T1808Z_032_EVENT_NET	http://store.pangaea.de/Projects/TARA-OCEANS/Logsheets_Event/TARA_20100111T1808Z_032_EVENT_NET.pdf	Pangaea	10.1594/PANGAEA.842227	http://doi.pangaea.de/10.1594/PANGAEA.842227
TARA_032						Sampling planktonic viruses, prokaryotes and unicellular eukaryotes	Sampling large planktonic unicellular eukaryotes and metazoans	TARA_20100111T1834Z_032_EVENT_NET	http://store.pangaea.de/Projects/TARA-OCEANS/Logsheets_Event/TARA_20100111T1834Z_032_EVENT_NET.pdf	Pangaea	10.1594/PANGAEA.842227	http://doi.pangaea.de/10.1594/PANGAEA.842227
TARA_032						Sampling planktonic viruses, prokaryotes and unicellular eukaryotes	Sampling large planktonic unicellular eukaryotes and metazoans	TARA_20100111T1855Z_032_EVENT_NET	http://store.pangaea.de/Projects/TARA-OCEANS/Logsheets_Event/TARA_20100111T1855Z_032_EVENT_NET.pdf	Pangaea	10.1594/PANGAEA.842227	http://doi.pangaea.de/10.1594/PANGAEA.842227
TARA_032			Properties of seawater and dissolved matter from physical, optical and imaging sensors mounted on the vertical profile sampling system		Environmental features and sampling stations			TARA_20100111T1920Z_032_EVENT_CAST	http://store.pangaea.de/Projects/TARA-OCEANS/Logsheets_Event/TARA_20100111T1920Z_032_EVENT_CAST.pdf	Pangaea	10.1594/PANGAEA.842227	http://doi.pangaea.de/10.1594/PANGAEA.842227
TARA_033						Sampling planktonic viruses, prokaryotes and unicellular eukaryotes		TARA_20100113T0716Z_033_EVENT_PUMP	http://store.pangaea.de/Projects/TARA-OCEANS/Logsheets_Event/TARA_20100113T0716Z_033_EVENT_PUMP.pdf	Pangaea	10.1594/PANGAEA.842227	http://doi.pangaea.de/10.1594/PANGAEA.842227
TARA_033						Sampling planktonic viruses, prokaryotes and unicellular eukaryotes	Sampling large planktonic unicellular eukaryotes and metazoans	TARA_20100113T0720Z_033_EVENT_NET	http://store.pangaea.de/Projects/TARA-OCEANS/Logsheets_Event/TARA_20100113T0720Z_033_EVENT_NET.pdf	Pangaea	10.1594/PANGAEA.842227	http://doi.pangaea.de/10.1594/PANGAEA.842227
TARA_033			Properties of seawater and dissolved matter from physical, optical and imaging sensors mounted on the vertical profile sampling system		Environmental features and sampling stations			TARA_20100113T0804Z_033_EVENT_CAST	http://store.pangaea.de/Projects/TARA-OCEANS/Logsheets_Event/TARA_20100113T0804Z_033_EVENT_CAST.pdf	Pangaea	10.1594/PANGAEA.842227	http://doi.pangaea.de/10.1594/PANGAEA.842227
TARA_033						Sampling planktonic viruses, prokaryotes and unicellular eukaryotes	Sampling large planktonic unicellular eukaryotes and metazoans	TARA_20100113T0836Z_033_EVENT_NET	http://store.pangaea.de/Projects/TARA-OCEANS/Logsheets_Event/TARA_20100113T0836Z_033_EVENT_NET.pdf	Pangaea	10.1594/PANGAEA.842227	http://doi.pangaea.de/10.1594/PANGAEA.842227
TARA_033						Sampling planktonic viruses, prokaryotes and unicellular eukaryotes	Sampling large planktonic unicellular eukaryotes and metazoans	TARA_20100113T0847Z_033_EVENT_NET	http://store.pangaea.de/Projects/TARA-OCEANS/Logsheets_Event/TARA_20100113T0847Z_033_EVENT_NET.pdf	Pangaea	10.1594/PANGAEA.842227	http://doi.pangaea.de/10.1594/PANGAEA.842227
TARA_033						Sampling planktonic viruses, prokaryotes and unicellular eukaryotes	Sampling large planktonic unicellular eukaryotes and metazoans	TARA_20100113T0859Z_033_EVENT_NET	http://store.pangaea.de/Projects/TARA-OCEANS/Logsheets_Event/TARA_20100113T0859Z_033_EVENT_NET.pdf	Pangaea	10.1594/PANGAEA.842227	http://doi.pangaea.de/10.1594/PANGAEA.842227
TARA_033						Sampling planktonic viruses, prokaryotes and unicellular eukaryotes	Sampling large planktonic unicellular eukaryotes and metazoans	TARA_20100113T0955Z_033_EVENT_NET	http://store.pangaea.de/Projects/TARA-OCEANS/Logsheets_Event/TARA_20100113T0955Z_033_EVENT_NET.pdf	Pangaea	10.1594/PANGAEA.842227	http://doi.pangaea.de/10.1594/PANGAEA.842227
TARA_033						Sampling planktonic viruses, prokaryotes and unicellular eukaryotes	Sampling large planktonic unicellular eukaryotes and metazoans	TARA_20100113T1010Z_033_EVENT_NET	http://store.pangaea.de/Projects/TARA-OCEANS/Logsheets_Event/TARA_20100113T1010Z_033_EVENT_NET.pdf	Pangaea	10.1594/PANGAEA.842227	http://doi.pangaea.de/10.1594/PANGAEA.842227
TARA_033			Properties of seawater and dissolved matter from physical, optical and imaging sensors mounted on the vertical profile sampling system	Properties of seawater and particulate & dissolved matter from discrete water samples	Environmental features and sampling stations	Sampling planktonic viruses, prokaryotes and unicellular eukaryotes		TARA_20100113T1102Z_033_EVENT_CAST	http://store.pangaea.de/Projects/TARA-OCEANS/Logsheets_Event/TARA_20100113T1102Z_033_EVENT_CAST.pdf	Pangaea	10.1594/PANGAEA.842227	http://doi.pangaea.de/10.1594/PANGAEA.842227
TARA_033						Sampling planktonic viruses, prokaryotes and unicellular eukaryotes	Sampling large planktonic unicellular eukaryotes and metazoans	TARA_20100113T1130Z_033_EVENT_NET	http://store.pangaea.de/Projects/TARA-OCEANS/Logsheets_Event/TARA_20100113T1130Z_033_EVENT_NET.pdf	Pangaea	10.1594/PANGAEA.842227	http://doi.pangaea.de/10.1594/PANGAEA.842227
TARA_999	Atmospheric and oceanographic context at the mesoscale							TARA_20100118Z_UDW_EVENT_BATOS		Pangaea	10.1594/PANGAEA.842227	http://doi.pangaea.de/10.1594/PANGAEA.842227
TARA_999		Properties of seawater and particulate matter from physical, optical and imaging sensors mounted on the continuous surface water sampling system						TARA_20100118Z_UDW_EVENT_CSSS		Pangaea	10.1594/PANGAEA.842227	http://doi.pangaea.de/10.1594/PANGAEA.842227
TARA_034						Sampling planktonic viruses, prokaryotes and unicellular eukaryotes		TARA_20100120T0427Z_034_EVENT_PUMP		Pangaea	10.1594/PANGAEA.842227	http://doi.pangaea.de/10.1594/PANGAEA.842227
TARA_034						Sampling planktonic viruses, prokaryotes and unicellular eukaryotes	Sampling large planktonic unicellular eukaryotes and metazoans	TARA_20100120T0445Z_034_EVENT_NET	http://store.pangaea.de/Projects/TARA-OCEANS/Logsheets_Event/TARA_20100120T0445Z_034_EVENT_NET.pdf	Pangaea	10.1594/PANGAEA.842227	http://doi.pangaea.de/10.1594/PANGAEA.842227
TARA_034			Properties of seawater and dissolved matter from physical, optical and imaging sensors mounted on the vertical profile sampling system		Environmental features and sampling stations			TARA_20100120T0450Z_034_EVENT_CAST	http://store.pangaea.de/Projects/TARA-OCEANS/Logsheets_Event/TARA_20100120T0450Z_034_EVENT_CAST.pdf	Pangaea	10.1594/PANGAEA.842227	http://doi.pangaea.de/10.1594/PANGAEA.842227
TARA_034						Sampling planktonic viruses, prokaryotes and unicellular eukaryotes	Sampling large planktonic unicellular eukaryotes and metazoans	TARA_20100120T0545Z_034_EVENT_NET	http://store.pangaea.de/Projects/TARA-OCEANS/Logsheets_Event/TARA_20100120T0545Z_034_EVENT_NET.pdf	Pangaea	10.1594/PANGAEA.842227	http://doi.pangaea.de/10.1594/PANGAEA.842227
TARA_034						Sampling planktonic viruses, prokaryotes and unicellular eukaryotes	Sampling large planktonic unicellular eukaryotes and metazoans	TARA_20100120T0548Z_034_EVENT_NET	http://store.pangaea.de/Projects/TARA-OCEANS/Logsheets_Event/TARA_20100120T0548Z_034_EVENT_NET.pdf	Pangaea	10.1594/PANGAEA.842227	http://doi.pangaea.de/10.1594/PANGAEA.842227
TARA_034						Sampling planktonic viruses, prokaryotes and unicellular eukaryotes	Sampling large planktonic unicellular eukaryotes and metazoans	TARA_20100120T0610Z_034_EVENT_NET	http://store.pangaea.de/Projects/TARA-OCEANS/Logsheets_Event/TARA_20100120T0610Z_034_EVENT_NET.pdf	Pangaea	10.1594/PANGAEA.842227	http://doi.pangaea.de/10.1594/PANGAEA.842227
TARA_034						Sampling planktonic viruses, prokaryotes and unicellular eukaryotes	Sampling large planktonic unicellular eukaryotes and metazoans	TARA_20100120T0657Z_034_EVENT_NET	http://store.pangaea.de/Projects/TARA-OCEANS/Logsheets_Event/TARA_20100120T0657Z_034_EVENT_NET.pdf	Pangaea	10.1594/PANGAEA.842227	http://doi.pangaea.de/10.1594/PANGAEA.842227
TARA_034			Properties of seawater and dissolved matter from physical, optical and imaging sensors mounted on the vertical profile sampling system	Properties of seawater and particulate & dissolved matter from discrete water samples	Environmental features and sampling stations	Sampling planktonic viruses, prokaryotes and unicellular eukaryotes		TARA_20100120T0747Z_034_EVENT_CAST	http://store.pangaea.de/Projects/TARA-OCEANS/Logsheets_Event/TARA_20100120T0747Z_034_EVENT_CAST.pdf	Pangaea	10.1594/PANGAEA.842227	http://doi.pangaea.de/10.1594/PANGAEA.842227
TARA_034						Sampling planktonic viruses, prokaryotes and unicellular eukaryotes	Sampling large planktonic unicellular eukaryotes and metazoans	TARA_20100120T0801Z_034_EVENT_NET	http://store.pangaea.de/Projects/TARA-OCEANS/Logsheets_Event/TARA_20100120T0801Z_034_EVENT_NET.pdf	Pangaea	10.1594/PANGAEA.842227	http://doi.pangaea.de/10.1594/PANGAEA.842227
TARA_034			Properties of seawater and dissolved matter from physical, optical and imaging sensors mounted on the vertical profile sampling system		Environmental features and sampling stations			TARA_20100120T0838Z_034_EVENT_CAST	http://store.pangaea.de/Projects/TARA-OCEANS/Logsheets_Event/TARA_20100120T0838Z_034_EVENT_CAST.pdf	Pangaea	10.1594/PANGAEA.842227	http://doi.pangaea.de/10.1594/PANGAEA.842227
TARA_034						Sampling planktonic viruses, prokaryotes and unicellular eukaryotes	Sampling large planktonic unicellular eukaryotes and metazoans	TARA_20100120T1040Z_034_EVENT_NET	http://store.pangaea.de/Projects/TARA-OCEANS/Logsheets_Event/TARA_20100120T1040Z_034_EVENT_NET.pdf	Pangaea	10.1594/PANGAEA.842227	http://doi.pangaea.de/10.1594/PANGAEA.842227
TARA_034						Sampling planktonic viruses, prokaryotes and unicellular eukaryotes		TARA_20100120T1150Z_034_EVENT_PUMP	http://store.pangaea.de/Projects/TARA-OCEANS/Logsheets_Event/TARA_20100120T1150Z_034_EVENT_PUMP.pdf	Pangaea	10.1594/PANGAEA.842227	http://doi.pangaea.de/10.1594/PANGAEA.842227
TARA_034						Sampling planktonic viruses, prokaryotes and unicellular eukaryotes	Sampling large planktonic unicellular eukaryotes and metazoans	TARA_20100120T1415Z_034_EVENT_NET	http://store.pangaea.de/Projects/TARA-OCEANS/Logsheets_Event/TARA_20100120T1415Z_034_EVENT_NET.pdf	Pangaea	10.1594/PANGAEA.842227	http://doi.pangaea.de/10.1594/PANGAEA.842227
TARA_034						Sampling planktonic viruses, prokaryotes and unicellular eukaryotes	Sampling large planktonic unicellular eukaryotes and metazoans	TARA_20100120T1546Z_034_EVENT_NET	http://store.pangaea.de/Projects/TARA-OCEANS/Logsheets_Event/TARA_20100120T1546Z_034_EVENT_NET.pdf	Pangaea	10.1594/PANGAEA.842227	http://doi.pangaea.de/10.1594/PANGAEA.842227
TARA_034						Sampling planktonic viruses, prokaryotes and unicellular eukaryotes	Sampling large planktonic unicellular eukaryotes and metazoans	TARA_20100120T1640Z_034_EVENT_NET	http://store.pangaea.de/Projects/TARA-OCEANS/Logsheets_Event/TARA_20100120T1640Z_034_EVENT_NET.pdf	Pangaea	10.1594/PANGAEA.842227	http://doi.pangaea.de/10.1594/PANGAEA.842227
TARA_034						Sampling planktonic viruses, prokaryotes and unicellular eukaryotes	Sampling large planktonic unicellular eukaryotes and metazoans	TARA_20100120T1645Z_034_EVENT_NET	http://store.pangaea.de/Projects/TARA-OCEANS/Logsheets_Event/TARA_20100120T1645Z_034_EVENT_NET.pdf	Pangaea	10.1594/PANGAEA.842227	http://doi.pangaea.de/10.1594/PANGAEA.842227
TARA_034						Sampling planktonic viruses, prokaryotes and unicellular eukaryotes	Sampling large planktonic unicellular eukaryotes and metazoans	TARA_20100120T1718Z_034_EVENT_NET	http://store.pangaea.de/Projects/TARA-OCEANS/Logsheets_Event/TARA_20100120T1718Z_034_EVENT_NET.pdf	Pangaea	10.1594/PANGAEA.842227	http://doi.pangaea.de/10.1594/PANGAEA.842227
TARA_034						Sampling planktonic viruses, prokaryotes and unicellular eukaryotes	Sampling large planktonic unicellular eukaryotes and metazoans	TARA_20100120T1721Z_034_EVENT_NET	http://store.pangaea.de/Projects/TARA-OCEANS/Logsheets_Event/TARA_20100120T1721Z_034_EVENT_NET.pdf	Pangaea	10.1594/PANGAEA.842227	http://doi.pangaea.de/10.1594/PANGAEA.842227
TARA_034						Sampling planktonic viruses, prokaryotes and unicellular eukaryotes	Sampling large planktonic unicellular eukaryotes and metazoans	TARA_20100120T1800Z_034_EVENT_NET	http://store.pangaea.de/Projects/TARA-OCEANS/Logsheets_Event/TARA_20100120T1800Z_034_EVENT_NET.pdf	Pangaea	10.1594/PANGAEA.842227	http://doi.pangaea.de/10.1594/PANGAEA.842227
TARA_034						Sampling planktonic viruses, prokaryotes and unicellular eukaryotes	Sampling large planktonic unicellular eukaryotes and metazoans	TARA_20100120T1847Z_034_EVENT_NET	http://store.pangaea.de/Projects/TARA-OCEANS/Logsheets_Event/TARA_20100120T1847Z_034_EVENT_NET.pdf	Pangaea	10.1594/PANGAEA.842227	http://doi.pangaea.de/10.1594/PANGAEA.842227
TARA_034			Properties of seawater and dissolved matter from physical, optical and imaging sensors mounted on the vertical profile sampling system		Environmental features and sampling stations			TARA_20100120T1942Z_034_EVENT_CAST	http://store.pangaea.de/Projects/TARA-OCEANS/Logsheets_Event/TARA_20100120T1942Z_034_EVENT_CAST.pdf	Pangaea	10.1594/PANGAEA.842227	http://doi.pangaea.de/10.1594/PANGAEA.842227
TARA_999	Atmospheric and oceanographic context at the mesoscale							TARA_20100127Z_UDW_EVENT_BATOS		Pangaea	10.1594/PANGAEA.842227	http://doi.pangaea.de/10.1594/PANGAEA.842227
TARA_999		Properties of seawater and particulate matter from physical, optical and imaging sensors mounted on the continuous surface water sampling system						TARA_20100127Z_UDW_EVENT_CSSS		Pangaea	10.1594/PANGAEA.842227	http://doi.pangaea.de/10.1594/PANGAEA.842227
TARA_999	Atmospheric and oceanographic context at the mesoscale							TARA_20100214Z_UDW_EVENT_BATOS		Pangaea	10.1594/PANGAEA.842227	http://doi.pangaea.de/10.1594/PANGAEA.842227
TARA_999		Properties of seawater and particulate matter from physical, optical and imaging sensors mounted on the continuous surface water sampling system						TARA_20100214Z_UDW_EVENT_CSSS		Pangaea	10.1594/PANGAEA.842227	http://doi.pangaea.de/10.1594/PANGAEA.842227
TARA_999	Atmospheric and oceanographic context at the mesoscale							TARA_20100302Z_UDW_EVENT_BATOS		Pangaea	10.1594/PANGAEA.842227	http://doi.pangaea.de/10.1594/PANGAEA.842227
TARA_999		Properties of seawater and particulate matter from physical, optical and imaging sensors mounted on the continuous surface water sampling system						TARA_20100302Z_UDW_EVENT_CSSS		Pangaea	10.1594/PANGAEA.842227	http://doi.pangaea.de/10.1594/PANGAEA.842227
TARA_999			Properties of seawater and dissolved matter from physical, optical and imaging sensors mounted on the vertical profile sampling system	Properties of seawater and particulate & dissolved matter from discrete water samples	Environmental features and sampling stations	Sampling planktonic viruses, prokaryotes and unicellular eukaryotes		TARA_20100304T0327Z_999_EVENT_CAST	http://store.pangaea.de/Projects/TARA-OCEANS/Logsheets_Event/TARA_20100304T0327Z_999_EVENT_CAST.pdf	Pangaea	10.1594/PANGAEA.842227	http://doi.pangaea.de/10.1594/PANGAEA.842227
TARA_999			Properties of seawater and dissolved matter from physical, optical and imaging sensors mounted on the vertical profile sampling system	Properties of seawater and particulate & dissolved matter from discrete water samples	Environmental features and sampling stations	Sampling planktonic viruses, prokaryotes and unicellular eukaryotes		TARA_20100304T0608Z_999_EVENT_CAST	http://store.pangaea.de/Projects/TARA-OCEANS/Logsheets_Event/TARA_20100304T0608Z_999_EVENT_CAST.pdf	Pangaea	10.1594/PANGAEA.842227	http://doi.pangaea.de/10.1594/PANGAEA.842227
TARA_999			Properties of seawater and dissolved matter from physical, optical and imaging sensors mounted on the vertical profile sampling system					TARA_20100304T0608Z_999_EVENT_SECCHI	http://store.pangaea.de/Projects/TARA-OCEANS/Logsheets_Event/TARA_20100304T0608Z_999_EVENT_CAST.pdf	Pangaea	10.1594/PANGAEA.842227	http://doi.pangaea.de/10.1594/PANGAEA.842227
TARA_999			Properties of seawater and dissolved matter from physical, optical and imaging sensors mounted on the vertical profile sampling system	Properties of seawater and particulate & dissolved matter from discrete water samples	Environmental features and sampling stations	Sampling planktonic viruses, prokaryotes and unicellular eukaryotes		TARA_20100304T1102Z_999_EVENT_CAST	http://store.pangaea.de/Projects/TARA-OCEANS/Logsheets_Event/TARA_20100304T1102Z_999_EVENT_CAST.pdf	Pangaea	10.1594/PANGAEA.842227	http://doi.pangaea.de/10.1594/PANGAEA.842227
TARA_999			Properties of seawater and dissolved matter from physical, optical and imaging sensors mounted on the vertical profile sampling system					TARA_20100304T1102Z_999_EVENT_SECCHI	http://store.pangaea.de/Projects/TARA-OCEANS/Logsheets_Event/TARA_20100304T1102Z_999_EVENT_CAST.pdf	Pangaea	10.1594/PANGAEA.842227	http://doi.pangaea.de/10.1594/PANGAEA.842227
TARA_999						Sampling planktonic viruses, prokaryotes and unicellular eukaryotes	Sampling large planktonic unicellular eukaryotes and metazoans	TARA_20100306T2300Z_999_EVENT_BUCKET	http://store.pangaea.de/Projects/TARA-OCEANS/Logsheets_Event/TARA_20100306T2300Z_999_EVENT_BUCKET.pdf	Pangaea	10.1594/PANGAEA.842227	http://doi.pangaea.de/10.1594/PANGAEA.842227
TARA_999	Atmospheric and oceanographic context at the mesoscale							TARA_20100309Z_UDW_EVENT_BATOS		Pangaea	10.1594/PANGAEA.842227	http://doi.pangaea.de/10.1594/PANGAEA.842227
TARA_999		Properties of seawater and particulate matter from physical, optical and imaging sensors mounted on the continuous surface water sampling system						TARA_20100309Z_UDW_EVENT_CSSS		Pangaea	10.1594/PANGAEA.842227	http://doi.pangaea.de/10.1594/PANGAEA.842227
TARA_999						Sampling planktonic viruses, prokaryotes and unicellular eukaryotes	Sampling large planktonic unicellular eukaryotes and metazoans	TARA_20100310T0144Z_999_EVENT_BUCKET	http://store.pangaea.de/Projects/TARA-OCEANS/Logsheets_Event/TARA_20100310T0144Z_999_EVENT_BUCKET.pdf	Pangaea	10.1594/PANGAEA.842227	http://doi.pangaea.de/10.1594/PANGAEA.842227
TARA_999						Sampling planktonic viruses, prokaryotes and unicellular eukaryotes	Sampling large planktonic unicellular eukaryotes and metazoans	TARA_20100310T1137Z_999_EVENT_BUCKET	http://store.pangaea.de/Projects/TARA-OCEANS/Logsheets_Event/TARA_20100310T1137Z_999_EVENT_BUCKET.pdf	Pangaea	10.1594/PANGAEA.842227	http://doi.pangaea.de/10.1594/PANGAEA.842227
TARA_999						Sampling planktonic viruses, prokaryotes and unicellular eukaryotes	Sampling large planktonic unicellular eukaryotes and metazoans	TARA_20100311T0219Z_999_EVENT_BUCKET	http://store.pangaea.de/Projects/TARA-OCEANS/Logsheets_Event/TARA_20100311T0219Z_999_EVENT_BUCKET.pdf	Pangaea	10.1594/PANGAEA.842227	http://doi.pangaea.de/10.1594/PANGAEA.842227
TARA_999						Sampling planktonic viruses, prokaryotes and unicellular eukaryotes	Sampling large planktonic unicellular eukaryotes and metazoans	TARA_20100311T0841Z_999_EVENT_BUCKET	http://store.pangaea.de/Projects/TARA-OCEANS/Logsheets_Event/TARA_20100311T0841Z_999_EVENT_BUCKET.pdf	Pangaea	10.1594/PANGAEA.842227	http://doi.pangaea.de/10.1594/PANGAEA.842227
TARA_999						Sampling planktonic viruses, prokaryotes and unicellular eukaryotes	Sampling large planktonic unicellular eukaryotes and metazoans	TARA_20100311T1231Z_999_EVENT_BUCKET	http://store.pangaea.de/Projects/TARA-OCEANS/Logsheets_Event/TARA_20100311T1231Z_999_EVENT_BUCKET.pdf	Pangaea	10.1594/PANGAEA.842227	http://doi.pangaea.de/10.1594/PANGAEA.842227
TARA_036						Sampling planktonic viruses, prokaryotes and unicellular eukaryotes	Sampling large planktonic unicellular eukaryotes and metazoans	TARA_20100312T0606Z_036_EVENT_NET	http://store.pangaea.de/Projects/TARA-OCEANS/Logsheets_Event/TARA_20100312T0606Z_036_EVENT_NET.pdf	Pangaea	10.1594/PANGAEA.842227	http://doi.pangaea.de/10.1594/PANGAEA.842227
TARA_036						Sampling planktonic viruses, prokaryotes and unicellular eukaryotes		TARA_20100312T0606Z_036_EVENT_PUMP	http://store.pangaea.de/Projects/TARA-OCEANS/Logsheets_Event/TARA_20100312T0606Z_036_EVENT_PUMP.pdf	Pangaea	10.1594/PANGAEA.842227	http://doi.pangaea.de/10.1594/PANGAEA.842227
TARA_036			Properties of seawater and dissolved matter from physical, optical and imaging sensors mounted on the vertical profile sampling system	Properties of seawater and particulate & dissolved matter from discrete water samples	Environmental features and sampling stations	Sampling planktonic viruses, prokaryotes and unicellular eukaryotes		TARA_20100312T0620Z_036_EVENT_CAST	http://store.pangaea.de/Projects/TARA-OCEANS/Logsheets_Event/TARA_20100312T0620Z_036_EVENT_CAST.pdf	Pangaea	10.1594/PANGAEA.842227	http://doi.pangaea.de/10.1594/PANGAEA.842227
TARA_036						Sampling planktonic viruses, prokaryotes and unicellular eukaryotes	Sampling large planktonic unicellular eukaryotes and metazoans	TARA_20100312T0713Z_036_EVENT_NET	http://store.pangaea.de/Projects/TARA-OCEANS/Logsheets_Event/TARA_20100312T0713Z_036_EVENT_NET.pdf	Pangaea	10.1594/PANGAEA.842227	http://doi.pangaea.de/10.1594/PANGAEA.842227
TARA_036						Sampling planktonic viruses, prokaryotes and unicellular eukaryotes	Sampling large planktonic unicellular eukaryotes and metazoans	TARA_20100312T0734Z_036_EVENT_NET	http://store.pangaea.de/Projects/TARA-OCEANS/Logsheets_Event/TARA_20100312T0734Z_036_EVENT_NET.pdf	Pangaea	10.1594/PANGAEA.842227	http://doi.pangaea.de/10.1594/PANGAEA.842227
TARA_036						Sampling planktonic viruses, prokaryotes and unicellular eukaryotes	Sampling large planktonic unicellular eukaryotes and metazoans	TARA_20100312T0826Z_036_EVENT_NET	http://store.pangaea.de/Projects/TARA-OCEANS/Logsheets_Event/TARA_20100312T0826Z_036_EVENT_NET.pdf	Pangaea	10.1594/PANGAEA.842227	http://doi.pangaea.de/10.1594/PANGAEA.842227
TARA_036						Sampling planktonic viruses, prokaryotes and unicellular eukaryotes	Sampling large planktonic unicellular eukaryotes and metazoans	TARA_20100312T0914Z_036_EVENT_NET	http://store.pangaea.de/Projects/TARA-OCEANS/Logsheets_Event/TARA_20100312T0914Z_036_EVENT_NET.pdf	Pangaea	10.1594/PANGAEA.842227	http://doi.pangaea.de/10.1594/PANGAEA.842227
TARA_036						Sampling planktonic viruses, prokaryotes and unicellular eukaryotes	Sampling large planktonic unicellular eukaryotes and metazoans	TARA_20100312T1024Z_036_EVENT_NET	http://store.pangaea.de/Projects/TARA-OCEANS/Logsheets_Event/TARA_20100312T1024Z_036_EVENT_NET.pdf	Pangaea	10.1594/PANGAEA.842227	http://doi.pangaea.de/10.1594/PANGAEA.842227
TARA_036			Properties of seawater and dissolved matter from physical, optical and imaging sensors mounted on the vertical profile sampling system	Properties of seawater and particulate & dissolved matter from discrete water samples	Environmental features and sampling stations	Sampling planktonic viruses, prokaryotes and unicellular eukaryotes		TARA_20100312T1036Z_036_EVENT_CAST	http://store.pangaea.de/Projects/TARA-OCEANS/Logsheets_Event/TARA_20100312T1036Z_036_EVENT_CAST.pdf	Pangaea	10.1594/PANGAEA.842227	http://doi.pangaea.de/10.1594/PANGAEA.842227
TARA_036			Properties of seawater and dissolved matter from physical, optical and imaging sensors mounted on the vertical profile sampling system					TARA_20100312T1036Z_036_EVENT_SECCHI	http://store.pangaea.de/Projects/TARA-OCEANS/Logsheets_Event/TARA_20100312T1036Z_036_EVENT_CAST.pdf	Pangaea	10.1594/PANGAEA.842227	http://doi.pangaea.de/10.1594/PANGAEA.842227
TARA_036						Sampling planktonic viruses, prokaryotes and unicellular eukaryotes	Sampling large planktonic unicellular eukaryotes and metazoans	TARA_20100312T1105Z_036_EVENT_NET	http://store.pangaea.de/Projects/TARA-OCEANS/Logsheets_Event/TARA_20100312T1105Z_036_EVENT_NET.pdf	Pangaea	10.1594/PANGAEA.842227	http://doi.pangaea.de/10.1594/PANGAEA.842227
TARA_036						Sampling planktonic viruses, prokaryotes and unicellular eukaryotes	Sampling large planktonic unicellular eukaryotes and metazoans	TARA_20100312T1120Z_036_EVENT_NET	http://store.pangaea.de/Projects/TARA-OCEANS/Logsheets_Event/TARA_20100312T1120Z_036_EVENT_NET.pdf	Pangaea	10.1594/PANGAEA.842227	http://doi.pangaea.de/10.1594/PANGAEA.842227
TARA_036						Sampling planktonic viruses, prokaryotes and unicellular eukaryotes		TARA_20100312T1223Z_036_EVENT_PUMP	http://store.pangaea.de/Projects/TARA-OCEANS/Logsheets_Event/TARA_20100312T1223Z_036_EVENT_PUMP.pdf	Pangaea	10.1594/PANGAEA.842227	http://doi.pangaea.de/10.1594/PANGAEA.842227
TARA_036						Sampling planktonic viruses, prokaryotes and unicellular eukaryotes	Sampling large planktonic unicellular eukaryotes and metazoans	TARA_20100312T1555Z_036_EVENT_NET	http://store.pangaea.de/Projects/TARA-OCEANS/Logsheets_Event/TARA_20100312T1555Z_036_EVENT_NET.pdf	Pangaea	10.1594/PANGAEA.842227	http://doi.pangaea.de/10.1594/PANGAEA.842227
TARA_036						Sampling planktonic viruses, prokaryotes and unicellular eukaryotes	Sampling large planktonic unicellular eukaryotes and metazoans	TARA_20100312T1643Z_036_EVENT_NET	http://store.pangaea.de/Projects/TARA-OCEANS/Logsheets_Event/TARA_20100312T1643Z_036_EVENT_NET.pdf	Pangaea	10.1594/PANGAEA.842227	http://doi.pangaea.de/10.1594/PANGAEA.842227
TARA_036			Properties of seawater and dissolved matter from physical, optical and imaging sensors mounted on the vertical profile sampling system		Environmental features and sampling stations			TARA_20100312T1711Z_036_EVENT_CAST	http://store.pangaea.de/Projects/TARA-OCEANS/Logsheets_Event/TARA_20100312T1711Z_036_EVENT_CAST.pdf	Pangaea	10.1594/PANGAEA.842227	http://doi.pangaea.de/10.1594/PANGAEA.842227
TARA_036						Sampling planktonic viruses, prokaryotes and unicellular eukaryotes	Sampling large planktonic unicellular eukaryotes and metazoans	TARA_20100312T1823Z_036_EVENT_NET	http://store.pangaea.de/Projects/TARA-OCEANS/Logsheets_Event/TARA_20100312T1823Z_036_EVENT_NET.pdf	Pangaea	10.1594/PANGAEA.842227	http://doi.pangaea.de/10.1594/PANGAEA.842227
TARA_036						Sampling planktonic viruses, prokaryotes and unicellular eukaryotes	Sampling large planktonic unicellular eukaryotes and metazoans	TARA_20100312T1836Z_036_EVENT_NET	http://store.pangaea.de/Projects/TARA-OCEANS/Logsheets_Event/TARA_20100312T1836Z_036_EVENT_NET.pdf	Pangaea	10.1594/PANGAEA.842227	http://doi.pangaea.de/10.1594/PANGAEA.842227
TARA_036						Sampling planktonic viruses, prokaryotes and unicellular eukaryotes	Sampling large planktonic unicellular eukaryotes and metazoans	TARA_20100312T1851Z_036_EVENT_NET	http://store.pangaea.de/Projects/TARA-OCEANS/Logsheets_Event/TARA_20100312T1851Z_036_EVENT_NET.pdf	Pangaea	10.1594/PANGAEA.842227	http://doi.pangaea.de/10.1594/PANGAEA.842227
TARA_036						Sampling planktonic viruses, prokaryotes and unicellular eukaryotes	Sampling large planktonic unicellular eukaryotes and metazoans	TARA_20100312T1907Z_036_EVENT_NET	http://store.pangaea.de/Projects/TARA-OCEANS/Logsheets_Event/TARA_20100312T1907Z_036_EVENT_NET.pdf	Pangaea	10.1594/PANGAEA.842227	http://doi.pangaea.de/10.1594/PANGAEA.842227
TARA_036						Sampling planktonic viruses, prokaryotes and unicellular eukaryotes	Sampling large planktonic unicellular eukaryotes and metazoans	TARA_20100312T1947Z_036_EVENT_NET	http://store.pangaea.de/Projects/TARA-OCEANS/Logsheets_Event/TARA_20100312T1947Z_036_EVENT_NET.pdf	Pangaea	10.1594/PANGAEA.842227	http://doi.pangaea.de/10.1594/PANGAEA.842227
TARA_037			Properties of seawater and dissolved matter from physical, optical and imaging sensors mounted on the vertical profile sampling system	Properties of seawater and particulate & dissolved matter from discrete water samples	Environmental features and sampling stations	Sampling planktonic viruses, prokaryotes and unicellular eukaryotes		TARA_20100313T0507Z_037_Combined-EVENTS_CAST	http://store.pangaea.de/Projects/TARA-OCEANS/Logsheets_Event/TARA_20100313T0507Z_037_Combined-EVENTS_CAST.pdf	Pangaea	10.1594/PANGAEA.842227	http://doi.pangaea.de/10.1594/PANGAEA.842227
TARA_037			Properties of seawater and dissolved matter from physical, optical and imaging sensors mounted on the vertical profile sampling system	Properties of seawater and particulate & dissolved matter from discrete water samples	Environmental features and sampling stations	Sampling planktonic viruses, prokaryotes and unicellular eukaryotes		TARA_20100313T0507Z_037_EVENT_CAST	http://store.pangaea.de/Projects/TARA-OCEANS/Logsheets_Event/TARA_20100313T0507Z_037_EVENT_CAST.pdf	Pangaea	10.1594/PANGAEA.842227	http://doi.pangaea.de/10.1594/PANGAEA.842227
TARA_037			Properties of seawater and dissolved matter from physical, optical and imaging sensors mounted on the vertical profile sampling system					TARA_20100313T0736Z_037_EVENT_TSRB	http://store.pangaea.de/Projects/TARA-OCEANS/Logsheets_Event/TARA_20100313T0736Z_037_EVENT_TSRB.pdf	Pangaea	10.1594/PANGAEA.842227	http://doi.pangaea.de/10.1594/PANGAEA.842227
TARA_037			Properties of seawater and dissolved matter from physical, optical and imaging sensors mounted on the vertical profile sampling system	Properties of seawater and particulate & dissolved matter from discrete water samples	Environmental features and sampling stations	Sampling planktonic viruses, prokaryotes and unicellular eukaryotes		TARA_20100313T0850Z_037_EVENT_CAST	http://store.pangaea.de/Projects/TARA-OCEANS/Logsheets_Event/TARA_20100313T0850Z_037_EVENT_CAST.pdf	Pangaea	10.1594/PANGAEA.842227	http://doi.pangaea.de/10.1594/PANGAEA.842227
TARA_037			Properties of seawater and dissolved matter from physical, optical and imaging sensors mounted on the vertical profile sampling system	Properties of seawater and particulate & dissolved matter from discrete water samples	Environmental features and sampling stations	Sampling planktonic viruses, prokaryotes and unicellular eukaryotes		TARA_20100313T0949Z_037_EVENT_CAST	http://store.pangaea.de/Projects/TARA-OCEANS/Logsheets_Event/TARA_20100313T0949Z_037_EVENT_CAST.pdf	Pangaea	10.1594/PANGAEA.842227	http://doi.pangaea.de/10.1594/PANGAEA.842227
TARA_037			Properties of seawater and dissolved matter from physical, optical and imaging sensors mounted on the vertical profile sampling system	Properties of seawater and particulate & dissolved matter from discrete water samples	Environmental features and sampling stations	Sampling planktonic viruses, prokaryotes and unicellular eukaryotes		TARA_20100313T1053Z_037_EVENT_CAST	http://store.pangaea.de/Projects/TARA-OCEANS/Logsheets_Event/TARA_20100313T1053Z_037_EVENT_CAST.pdf	Pangaea	10.1594/PANGAEA.842227	http://doi.pangaea.de/10.1594/PANGAEA.842227
TARA_037			Properties of seawater and dissolved matter from physical, optical and imaging sensors mounted on the vertical profile sampling system	Properties of seawater and particulate & dissolved matter from discrete water samples	Environmental features and sampling stations	Sampling planktonic viruses, prokaryotes and unicellular eukaryotes		TARA_20100313T1153Z_037_EVENT_CAST	http://store.pangaea.de/Projects/TARA-OCEANS/Logsheets_Event/TARA_20100313T1153Z_037_EVENT_CAST.pdf	Pangaea	10.1594/PANGAEA.842227	http://doi.pangaea.de/10.1594/PANGAEA.842227
TARA_037			Properties of seawater and dissolved matter from physical, optical and imaging sensors mounted on the vertical profile sampling system	Properties of seawater and particulate & dissolved matter from discrete water samples	Environmental features and sampling stations	Sampling planktonic viruses, prokaryotes and unicellular eukaryotes		TARA_20100313T1330Z_037_EVENT_CAST	http://store.pangaea.de/Projects/TARA-OCEANS/Logsheets_Event/TARA_20100313T1330Z_037_EVENT_CAST.pdf	Pangaea	10.1594/PANGAEA.842227	http://doi.pangaea.de/10.1594/PANGAEA.842227
TARA_038						Sampling planktonic viruses, prokaryotes and unicellular eukaryotes		TARA_20100315T0335Z_038_EVENT_PUMP	http://store.pangaea.de/Projects/TARA-OCEANS/Logsheets_Event/TARA_20100315T0335Z_038_EVENT_PUMP.pdf	Pangaea	10.1594/PANGAEA.842227	http://doi.pangaea.de/10.1594/PANGAEA.842227
TARA_038						Sampling planktonic viruses, prokaryotes and unicellular eukaryotes	Sampling large planktonic unicellular eukaryotes and metazoans	TARA_20100315T0337Z_038_EVENT_NET	http://store.pangaea.de/Projects/TARA-OCEANS/Logsheets_Event/TARA_20100315T0337Z_038_EVENT_NET.pdf	Pangaea	10.1594/PANGAEA.842227	http://doi.pangaea.de/10.1594/PANGAEA.842227
TARA_038			Properties of seawater and dissolved matter from physical, optical and imaging sensors mounted on the vertical profile sampling system	Properties of seawater and particulate & dissolved matter from discrete water samples	Environmental features and sampling stations	Sampling planktonic viruses, prokaryotes and unicellular eukaryotes		TARA_20100315T0345Z_038_EVENT_CAST	http://store.pangaea.de/Projects/TARA-OCEANS/Logsheets_Event/TARA_20100315T0345Z_038_EVENT_CAST.pdf	Pangaea	10.1594/PANGAEA.842227	http://doi.pangaea.de/10.1594/PANGAEA.842227
TARA_038						Sampling planktonic viruses, prokaryotes and unicellular eukaryotes	Sampling large planktonic unicellular eukaryotes and metazoans	TARA_20100315T0433Z_038_EVENT_NET	http://store.pangaea.de/Projects/TARA-OCEANS/Logsheets_Event/TARA_20100315T0433Z_038_EVENT_NET.pdf	Pangaea	10.1594/PANGAEA.842227	http://doi.pangaea.de/10.1594/PANGAEA.842227
TARA_038						Sampling planktonic viruses, prokaryotes and unicellular eukaryotes	Sampling large planktonic unicellular eukaryotes and metazoans	TARA_20100315T0453Z_038_EVENT_NET	http://store.pangaea.de/Projects/TARA-OCEANS/Logsheets_Event/TARA_20100315T0453Z_038_EVENT_NET.pdf	Pangaea	10.1594/PANGAEA.842227	http://doi.pangaea.de/10.1594/PANGAEA.842227
TARA_038						Sampling planktonic viruses, prokaryotes and unicellular eukaryotes	Sampling large planktonic unicellular eukaryotes and metazoans	TARA_20100315T0504Z_038_EVENT_NET	http://store.pangaea.de/Projects/TARA-OCEANS/Logsheets_Event/TARA_20100315T0504Z_038_EVENT_NET.pdf	Pangaea	10.1594/PANGAEA.842227	http://doi.pangaea.de/10.1594/PANGAEA.842227
TARA_038						Sampling planktonic viruses, prokaryotes and unicellular eukaryotes	Sampling large planktonic unicellular eukaryotes and metazoans	TARA_20100315T0531Z_038_EVENT_NET	http://store.pangaea.de/Projects/TARA-OCEANS/Logsheets_Event/TARA_20100315T0531Z_038_EVENT_NET.pdf	Pangaea	10.1594/PANGAEA.842227	http://doi.pangaea.de/10.1594/PANGAEA.842227
TARA_038						Sampling planktonic viruses, prokaryotes and unicellular eukaryotes	Sampling large planktonic unicellular eukaryotes and metazoans	TARA_20100315T0554Z_038_EVENT_NET	http://store.pangaea.de/Projects/TARA-OCEANS/Logsheets_Event/TARA_20100315T0554Z_038_EVENT_NET.pdf	Pangaea	10.1594/PANGAEA.842227	http://doi.pangaea.de/10.1594/PANGAEA.842227
TARA_038			Properties of seawater and dissolved matter from physical, optical and imaging sensors mounted on the vertical profile sampling system		Environmental features and sampling stations			TARA_20100315T0712Z_038_EVENT_CAST	http://store.pangaea.de/Projects/TARA-OCEANS/Logsheets_Event/TARA_20100315T0712Z_038_EVENT_CAST.pdf	Pangaea	10.1594/PANGAEA.842227	http://doi.pangaea.de/10.1594/PANGAEA.842227
TARA_038			Properties of seawater and dissolved matter from physical, optical and imaging sensors mounted on the vertical profile sampling system					TARA_20100315T0712Z_038_EVENT_SECCHI	http://store.pangaea.de/Projects/TARA-OCEANS/Logsheets_Event/TARA_20100315T0712Z_038_EVENT_CAST.pdf	Pangaea	10.1594/PANGAEA.842227	http://doi.pangaea.de/10.1594/PANGAEA.842227
TARA_038			Properties of seawater and dissolved matter from physical, optical and imaging sensors mounted on the vertical profile sampling system					TARA_20100315T0740Z_038_EVENT_TSRB	http://store.pangaea.de/Projects/TARA-OCEANS/Logsheets_Event/TARA_20100315T0740Z_038_EVENT_TSRB.pdf	Pangaea	10.1594/PANGAEA.842227	http://doi.pangaea.de/10.1594/PANGAEA.842227
TARA_038			Properties of seawater and dissolved matter from physical, optical and imaging sensors mounted on the vertical profile sampling system	Properties of seawater and particulate & dissolved matter from discrete water samples	Environmental features and sampling stations	Sampling planktonic viruses, prokaryotes and unicellular eukaryotes		TARA_20100315T0936Z_038_EVENT_CAST	http://store.pangaea.de/Projects/TARA-OCEANS/Logsheets_Event/TARA_20100315T0936Z_038_EVENT_CAST.pdf	Pangaea	10.1594/PANGAEA.842227	http://doi.pangaea.de/10.1594/PANGAEA.842227
TARA_038						Sampling planktonic viruses, prokaryotes and unicellular eukaryotes	Sampling large planktonic unicellular eukaryotes and metazoans	TARA_20100315T1002Z_038_EVENT_NET	http://store.pangaea.de/Projects/TARA-OCEANS/Logsheets_Event/TARA_20100315T1002Z_038_EVENT_NET.pdf	Pangaea	10.1594/PANGAEA.842227	http://doi.pangaea.de/10.1594/PANGAEA.842227
TARA_038						Sampling planktonic viruses, prokaryotes and unicellular eukaryotes	Sampling large planktonic unicellular eukaryotes and metazoans	TARA_20100315T1020Z_038_EVENT_NET	http://store.pangaea.de/Projects/TARA-OCEANS/Logsheets_Event/TARA_20100315T1020Z_038_EVENT_NET.pdf	Pangaea	10.1594/PANGAEA.842227	http://doi.pangaea.de/10.1594/PANGAEA.842227
TARA_038						Sampling planktonic viruses, prokaryotes and unicellular eukaryotes		TARA_20100315T1118Z_038_EVENT_PUMP	http://store.pangaea.de/Projects/TARA-OCEANS/Logsheets_Event/TARA_20100315T1118Z_038_EVENT_PUMP.pdf	Pangaea	10.1594/PANGAEA.842227	http://doi.pangaea.de/10.1594/PANGAEA.842227
TARA_038						Sampling planktonic viruses, prokaryotes and unicellular eukaryotes	Sampling large planktonic unicellular eukaryotes and metazoans	TARA_20100315T1455Z_038_EVENT_NET	http://store.pangaea.de/Projects/TARA-OCEANS/Logsheets_Event/TARA_20100315T1455Z_038_EVENT_NET.pdf	Pangaea	10.1594/PANGAEA.842227	http://doi.pangaea.de/10.1594/PANGAEA.842227
TARA_038						Sampling planktonic viruses, prokaryotes and unicellular eukaryotes	Sampling large planktonic unicellular eukaryotes and metazoans	TARA_20100315T1539Z_038_EVENT_NET	http://store.pangaea.de/Projects/TARA-OCEANS/Logsheets_Event/TARA_20100315T1539Z_038_EVENT_NET.pdf	Pangaea	10.1594/PANGAEA.842227	http://doi.pangaea.de/10.1594/PANGAEA.842227
TARA_038			Properties of seawater and dissolved matter from physical, optical and imaging sensors mounted on the vertical profile sampling system		Environmental features and sampling stations			TARA_20100315T1631Z_038_EVENT_CAST	http://store.pangaea.de/Projects/TARA-OCEANS/Logsheets_Event/TARA_20100315T1631Z_038_EVENT_CAST.pdf	Pangaea	10.1594/PANGAEA.842227	http://doi.pangaea.de/10.1594/PANGAEA.842227
TARA_038						Sampling planktonic viruses, prokaryotes and unicellular eukaryotes	Sampling large planktonic unicellular eukaryotes and metazoans	TARA_20100315T1740Z_038_EVENT_NET	http://store.pangaea.de/Projects/TARA-OCEANS/Logsheets_Event/TARA_20100315T1740Z_038_EVENT_NET.pdf	Pangaea	10.1594/PANGAEA.842227	http://doi.pangaea.de/10.1594/PANGAEA.842227
TARA_038						Sampling planktonic viruses, prokaryotes and unicellular eukaryotes	Sampling large planktonic unicellular eukaryotes and metazoans	TARA_20100315T1753Z_038_EVENT_NET	http://store.pangaea.de/Projects/TARA-OCEANS/Logsheets_Event/TARA_20100315T1753Z_038_EVENT_NET.pdf	Pangaea	10.1594/PANGAEA.842227	http://doi.pangaea.de/10.1594/PANGAEA.842227
TARA_038						Sampling planktonic viruses, prokaryotes and unicellular eukaryotes	Sampling large planktonic unicellular eukaryotes and metazoans	TARA_20100315T1808Z_038_EVENT_NET	http://store.pangaea.de/Projects/TARA-OCEANS/Logsheets_Event/TARA_20100315T1808Z_038_EVENT_NET.pdf	Pangaea	10.1594/PANGAEA.842227	http://doi.pangaea.de/10.1594/PANGAEA.842227
TARA_038						Sampling planktonic viruses, prokaryotes and unicellular eukaryotes	Sampling large planktonic unicellular eukaryotes and metazoans	TARA_20100315T1822Z_038_EVENT_NET	http://store.pangaea.de/Projects/TARA-OCEANS/Logsheets_Event/TARA_20100315T1822Z_038_EVENT_NET.pdf	Pangaea	10.1594/PANGAEA.842227	http://doi.pangaea.de/10.1594/PANGAEA.842227
TARA_038						Sampling planktonic viruses, prokaryotes and unicellular eukaryotes	Sampling large planktonic unicellular eukaryotes and metazoans	TARA_20100315T1859Z_038_EVENT_NET	http://store.pangaea.de/Projects/TARA-OCEANS/Logsheets_Event/TARA_20100315T1859Z_038_EVENT_NET.pdf	Pangaea	10.1594/PANGAEA.842227	http://doi.pangaea.de/10.1594/PANGAEA.842227
TARA_038			Properties of seawater and dissolved matter from physical, optical and imaging sensors mounted on the vertical profile sampling system		Environmental features and sampling stations			TARA_20100316T0456Z_038_EVENT_CAST	http://store.pangaea.de/Projects/TARA-OCEANS/Logsheets_Event/TARA_20100316T0456Z_038_EVENT_CAST.pdf	Pangaea	10.1594/PANGAEA.842227	http://doi.pangaea.de/10.1594/PANGAEA.842227
TARA_038			Properties of seawater and dissolved matter from physical, optical and imaging sensors mounted on the vertical profile sampling system	Properties of seawater and particulate & dissolved matter from discrete water samples	Environmental features and sampling stations	Sampling planktonic viruses, prokaryotes and unicellular eukaryotes		TARA_20100316T0614Z_038_Combined-EVENTS_CAST	http://store.pangaea.de/Projects/TARA-OCEANS/Logsheets_Event/TARA_20100316T0614Z_038_Combined-EVENTS_CAST.pdf	Pangaea	10.1594/PANGAEA.842227	http://doi.pangaea.de/10.1594/PANGAEA.842227
TARA_038			Properties of seawater and dissolved matter from physical, optical and imaging sensors mounted on the vertical profile sampling system	Properties of seawater and particulate & dissolved matter from discrete water samples	Environmental features and sampling stations	Sampling planktonic viruses, prokaryotes and unicellular eukaryotes		TARA_20100316T0614Z_038_EVENT_CAST	http://store.pangaea.de/Projects/TARA-OCEANS/Logsheets_Event/TARA_20100316T0614Z_038_EVENT_CAST.pdf	Pangaea	10.1594/PANGAEA.842227	http://doi.pangaea.de/10.1594/PANGAEA.842227
TARA_038			Properties of seawater and dissolved matter from physical, optical and imaging sensors mounted on the vertical profile sampling system		Environmental features and sampling stations			TARA_20100316T0713Z_038_EVENT_CAST	http://store.pangaea.de/Projects/TARA-OCEANS/Logsheets_Event/TARA_20100316T0713Z_038_EVENT_CAST.pdf	Pangaea	10.1594/PANGAEA.842227	http://doi.pangaea.de/10.1594/PANGAEA.842227
TARA_038			Properties of seawater and dissolved matter from physical, optical and imaging sensors mounted on the vertical profile sampling system	Properties of seawater and particulate & dissolved matter from discrete water samples	Environmental features and sampling stations	Sampling planktonic viruses, prokaryotes and unicellular eukaryotes		TARA_20100316T0859Z_038_EVENT_CAST	http://store.pangaea.de/Projects/TARA-OCEANS/Logsheets_Event/TARA_20100316T0859Z_038_EVENT_CAST.pdf	Pangaea	10.1594/PANGAEA.842227	http://doi.pangaea.de/10.1594/PANGAEA.842227
TARA_038			Properties of seawater and dissolved matter from physical, optical and imaging sensors mounted on the vertical profile sampling system	Properties of seawater and particulate & dissolved matter from discrete water samples	Environmental features and sampling stations	Sampling planktonic viruses, prokaryotes and unicellular eukaryotes		TARA_20100316T0956Z_038_EVENT_CAST	http://store.pangaea.de/Projects/TARA-OCEANS/Logsheets_Event/TARA_20100316T0956Z_038_EVENT_CAST.pdf	Pangaea	10.1594/PANGAEA.842227	http://doi.pangaea.de/10.1594/PANGAEA.842227
TARA_038			Properties of seawater and dissolved matter from physical, optical and imaging sensors mounted on the vertical profile sampling system	Properties of seawater and particulate & dissolved matter from discrete water samples	Environmental features and sampling stations	Sampling planktonic viruses, prokaryotes and unicellular eukaryotes		TARA_20100316T1059Z_038_EVENT_CAST	http://store.pangaea.de/Projects/TARA-OCEANS/Logsheets_Event/TARA_20100316T1059Z_038_EVENT_CAST.pdf	Pangaea	10.1594/PANGAEA.842227	http://doi.pangaea.de/10.1594/PANGAEA.842227
TARA_038			Properties of seawater and dissolved matter from physical, optical and imaging sensors mounted on the vertical profile sampling system	Properties of seawater and particulate & dissolved matter from discrete water samples	Environmental features and sampling stations	Sampling planktonic viruses, prokaryotes and unicellular eukaryotes		TARA_20100316T1142Z_038_EVENT_CAST	http://store.pangaea.de/Projects/TARA-OCEANS/Logsheets_Event/TARA_20100316T1142Z_038_EVENT_CAST.pdf	Pangaea	10.1594/PANGAEA.842227	http://doi.pangaea.de/10.1594/PANGAEA.842227
TARA_038			Properties of seawater and dissolved matter from physical, optical and imaging sensors mounted on the vertical profile sampling system	Properties of seawater and particulate & dissolved matter from discrete water samples	Environmental features and sampling stations	Sampling planktonic viruses, prokaryotes and unicellular eukaryotes		TARA_20100316T1255Z_038_EVENT_CAST	http://store.pangaea.de/Projects/TARA-OCEANS/Logsheets_Event/TARA_20100316T1255Z_038_EVENT_CAST.pdf	Pangaea	10.1594/PANGAEA.842227	http://doi.pangaea.de/10.1594/PANGAEA.842227
TARA_039						Sampling planktonic viruses, prokaryotes and unicellular eukaryotes		TARA_20100318T0427Z_039_EVENT_PUMP	http://store.pangaea.de/Projects/TARA-OCEANS/Logsheets_Event/TARA_20100318T0427Z_039_EVENT_PUMP.pdf	Pangaea	10.1594/PANGAEA.842227	http://doi.pangaea.de/10.1594/PANGAEA.842227
TARA_039			Properties of seawater and dissolved matter from physical, optical and imaging sensors mounted on the vertical profile sampling system	Properties of seawater and particulate & dissolved matter from discrete water samples	Environmental features and sampling stations	Sampling planktonic viruses, prokaryotes and unicellular eukaryotes		TARA_20100318T0441Z_039_EVENT_CAST	http://store.pangaea.de/Projects/TARA-OCEANS/Logsheets_Event/TARA_20100318T0441Z_039_EVENT_CAST.pdf	Pangaea	10.1594/PANGAEA.842227	http://doi.pangaea.de/10.1594/PANGAEA.842227
TARA_039						Sampling planktonic viruses, prokaryotes and unicellular eukaryotes	Sampling large planktonic unicellular eukaryotes and metazoans	TARA_20100318T0505Z_039_EVENT_NET	http://store.pangaea.de/Projects/TARA-OCEANS/Logsheets_Event/TARA_20100318T0505Z_039_EVENT_NET.pdf	Pangaea	10.1594/PANGAEA.842227	http://doi.pangaea.de/10.1594/PANGAEA.842227
TARA_039						Sampling planktonic viruses, prokaryotes and unicellular eukaryotes	Sampling large planktonic unicellular eukaryotes and metazoans	TARA_20100318T0546Z_039_EVENT_NET		Pangaea	10.1594/PANGAEA.842227	http://doi.pangaea.de/10.1594/PANGAEA.842227
TARA_039						Sampling planktonic viruses, prokaryotes and unicellular eukaryotes	Sampling large planktonic unicellular eukaryotes and metazoans	TARA_20100318T0650Z_039_EVENT_NET	http://store.pangaea.de/Projects/TARA-OCEANS/Logsheets_Event/TARA_20100318T0650Z_039_EVENT_NET.pdf	Pangaea	10.1594/PANGAEA.842227	http://doi.pangaea.de/10.1594/PANGAEA.842227
TARA_039						Sampling planktonic viruses, prokaryotes and unicellular eukaryotes	Sampling large planktonic unicellular eukaryotes and metazoans	TARA_20100318T0708Z_039_EVENT_NET	http://store.pangaea.de/Projects/TARA-OCEANS/Logsheets_Event/TARA_20100318T0708Z_039_EVENT_NET.pdf	Pangaea	10.1594/PANGAEA.842227	http://doi.pangaea.de/10.1594/PANGAEA.842227
TARA_039						Sampling planktonic viruses, prokaryotes and unicellular eukaryotes	Sampling large planktonic unicellular eukaryotes and metazoans	TARA_20100318T0816Z_039_EVENT_NET	http://store.pangaea.de/Projects/TARA-OCEANS/Logsheets_Event/TARA_20100318T0816Z_039_EVENT_NET.pdf	Pangaea	10.1594/PANGAEA.842227	http://doi.pangaea.de/10.1594/PANGAEA.842227
TARA_039						Sampling planktonic viruses, prokaryotes and unicellular eukaryotes	Sampling large planktonic unicellular eukaryotes and metazoans	TARA_20100318T0820Z_039_EVENT_NET	http://store.pangaea.de/Projects/TARA-OCEANS/Logsheets_Event/TARA_20100318T0820Z_039_EVENT_NET.pdf	Pangaea	10.1594/PANGAEA.842227	http://doi.pangaea.de/10.1594/PANGAEA.842227
TARA_039						Sampling planktonic viruses, prokaryotes and unicellular eukaryotes	Sampling large planktonic unicellular eukaryotes and metazoans	TARA_20100318T0940Z_039_EVENT_NET	http://store.pangaea.de/Projects/TARA-OCEANS/Logsheets_Event/TARA_20100318T0940Z_039_EVENT_NET.pdf	Pangaea	10.1594/PANGAEA.842227	http://doi.pangaea.de/10.1594/PANGAEA.842227
TARA_039			Properties of seawater and dissolved matter from physical, optical and imaging sensors mounted on the vertical profile sampling system	Properties of seawater and particulate & dissolved matter from discrete water samples	Environmental features and sampling stations	Sampling planktonic viruses, prokaryotes and unicellular eukaryotes		TARA_20100318T0956Z_039_EVENT_CAST	http://store.pangaea.de/Projects/TARA-OCEANS/Logsheets_Event/TARA_20100318T0956Z_039_EVENT_CAST.pdf	Pangaea	10.1594/PANGAEA.842227	http://doi.pangaea.de/10.1594/PANGAEA.842227
TARA_039						Sampling planktonic viruses, prokaryotes and unicellular eukaryotes		TARA_20100318T0956Z_039_EVENT_CONTROL		Pangaea	10.1594/PANGAEA.842227	http://doi.pangaea.de/10.1594/PANGAEA.842227
TARA_039						Sampling planktonic viruses, prokaryotes and unicellular eukaryotes	Sampling large planktonic unicellular eukaryotes and metazoans	TARA_20100318T1041Z_039_EVENT_NET	http://store.pangaea.de/Projects/TARA-OCEANS/Logsheets_Event/TARA_20100318T1041Z_039_EVENT_NET.pdf	Pangaea	10.1594/PANGAEA.842227	http://doi.pangaea.de/10.1594/PANGAEA.842227
TARA_039						Sampling planktonic viruses, prokaryotes and unicellular eukaryotes		TARA_20100318T1133Z_039_EVENT_PUMP	http://store.pangaea.de/Projects/TARA-OCEANS/Logsheets_Event/TARA_20100318T1133Z_039_EVENT_PUMP.pdf	Pangaea	10.1594/PANGAEA.842227	http://doi.pangaea.de/10.1594/PANGAEA.842227
TARA_039						Sampling planktonic viruses, prokaryotes and unicellular eukaryotes	Sampling large planktonic unicellular eukaryotes and metazoans	TARA_20100318T1600Z_039_EVENT_NET	http://store.pangaea.de/Projects/TARA-OCEANS/Logsheets_Event/TARA_20100318T1600Z_039_EVENT_NET.pdf	Pangaea	10.1594/PANGAEA.842227	http://doi.pangaea.de/10.1594/PANGAEA.842227
TARA_039						Sampling planktonic viruses, prokaryotes and unicellular eukaryotes	Sampling large planktonic unicellular eukaryotes and metazoans	TARA_20100318T1650Z_039_EVENT_NET	http://store.pangaea.de/Projects/TARA-OCEANS/Logsheets_Event/TARA_20100318T1650Z_039_EVENT_NET.pdf	Pangaea	10.1594/PANGAEA.842227	http://doi.pangaea.de/10.1594/PANGAEA.842227
TARA_039			Properties of seawater and dissolved matter from physical, optical and imaging sensors mounted on the vertical profile sampling system		Environmental features and sampling stations			TARA_20100318T1726Z_039_EVENT_CAST	http://store.pangaea.de/Projects/TARA-OCEANS/Logsheets_Event/TARA_20100318T1726Z_039_EVENT_CAST.pdf	Pangaea	10.1594/PANGAEA.842227	http://doi.pangaea.de/10.1594/PANGAEA.842227
TARA_039						Sampling planktonic viruses, prokaryotes and unicellular eukaryotes	Sampling large planktonic unicellular eukaryotes and metazoans	TARA_20100318T1832Z_039_EVENT_NET	http://store.pangaea.de/Projects/TARA-OCEANS/Logsheets_Event/TARA_20100318T1832Z_039_EVENT_NET.pdf	Pangaea	10.1594/PANGAEA.842227	http://doi.pangaea.de/10.1594/PANGAEA.842227
TARA_039						Sampling planktonic viruses, prokaryotes and unicellular eukaryotes	Sampling large planktonic unicellular eukaryotes and metazoans	TARA_20100318T1848Z_039_EVENT_NET	http://store.pangaea.de/Projects/TARA-OCEANS/Logsheets_Event/TARA_20100318T1848Z_039_EVENT_NET.pdf	Pangaea	10.1594/PANGAEA.842227	http://doi.pangaea.de/10.1594/PANGAEA.842227
TARA_039						Sampling planktonic viruses, prokaryotes and unicellular eukaryotes	Sampling large planktonic unicellular eukaryotes and metazoans	TARA_20100318T1902Z_039_EVENT_NET	http://store.pangaea.de/Projects/TARA-OCEANS/Logsheets_Event/TARA_20100318T1902Z_039_EVENT_NET.pdf	Pangaea	10.1594/PANGAEA.842227	http://doi.pangaea.de/10.1594/PANGAEA.842227
TARA_039						Sampling planktonic viruses, prokaryotes and unicellular eukaryotes	Sampling large planktonic unicellular eukaryotes and metazoans	TARA_20100318T1926Z_039_EVENT_NET	http://store.pangaea.de/Projects/TARA-OCEANS/Logsheets_Event/TARA_20100318T1926Z_039_EVENT_NET.pdf	Pangaea	10.1594/PANGAEA.842227	http://doi.pangaea.de/10.1594/PANGAEA.842227
TARA_039			Properties of seawater and dissolved matter from physical, optical and imaging sensors mounted on the vertical profile sampling system		Environmental features and sampling stations			TARA_20100320T0406Z_039_EVENT_CAST	http://store.pangaea.de/Projects/TARA-OCEANS/Logsheets_Event/TARA_20100320T0406Z_039_EVENT_CAST.pdf	Pangaea	10.1594/PANGAEA.842227	http://doi.pangaea.de/10.1594/PANGAEA.842227
TARA_039			Properties of seawater and dissolved matter from physical, optical and imaging sensors mounted on the vertical profile sampling system					TARA_20100320T0603Z_039_EVENT_TSRB	http://store.pangaea.de/Projects/TARA-OCEANS/Logsheets_Event/TARA_20100320T0603Z_039_EVENT_TSRB.pdf	Pangaea	10.1594/PANGAEA.842227	http://doi.pangaea.de/10.1594/PANGAEA.842227
TARA_039			Properties of seawater and dissolved matter from physical, optical and imaging sensors mounted on the vertical profile sampling system		Environmental features and sampling stations			TARA_20100320T0729Z_039_EVENT_CAST	http://store.pangaea.de/Projects/TARA-OCEANS/Logsheets_Event/TARA_20100320T0729Z_039_EVENT_CAST.pdf	Pangaea	10.1594/PANGAEA.842227	http://doi.pangaea.de/10.1594/PANGAEA.842227
TARA_039			Properties of seawater and dissolved matter from physical, optical and imaging sensors mounted on the vertical profile sampling system	Properties of seawater and particulate & dissolved matter from discrete water samples	Environmental features and sampling stations	Sampling planktonic viruses, prokaryotes and unicellular eukaryotes		TARA_20100320T0817Z_039_Combined-EVENTS_CAST	http://store.pangaea.de/Projects/TARA-OCEANS/Logsheets_Event/TARA_20100320T0817Z_039_Combined-EVENTS_CAST.pdf	Pangaea	10.1594/PANGAEA.842227	http://doi.pangaea.de/10.1594/PANGAEA.842227
TARA_039			Properties of seawater and dissolved matter from physical, optical and imaging sensors mounted on the vertical profile sampling system	Properties of seawater and particulate & dissolved matter from discrete water samples	Environmental features and sampling stations	Sampling planktonic viruses, prokaryotes and unicellular eukaryotes		TARA_20100320T0817Z_039_EVENT_CAST	http://store.pangaea.de/Projects/TARA-OCEANS/Logsheets_Event/TARA_20100320T0817Z_039_EVENT_CAST.pdf	Pangaea	10.1594/PANGAEA.842227	http://doi.pangaea.de/10.1594/PANGAEA.842227
TARA_039			Properties of seawater and dissolved matter from physical, optical and imaging sensors mounted on the vertical profile sampling system	Properties of seawater and particulate & dissolved matter from discrete water samples	Environmental features and sampling stations	Sampling planktonic viruses, prokaryotes and unicellular eukaryotes		TARA_20100320T0924Z_039_EVENT_CAST	http://store.pangaea.de/Projects/TARA-OCEANS/Logsheets_Event/TARA_20100320T0924Z_039_EVENT_CAST.pdf	Pangaea	10.1594/PANGAEA.842227	http://doi.pangaea.de/10.1594/PANGAEA.842227
TARA_039			Properties of seawater and dissolved matter from physical, optical and imaging sensors mounted on the vertical profile sampling system		Environmental features and sampling stations			TARA_20100320T1024Z_039_EVENT_CAST	http://store.pangaea.de/Projects/TARA-OCEANS/Logsheets_Event/TARA_20100320T1024Z_039_EVENT_CAST.pdf	Pangaea	10.1594/PANGAEA.842227	http://doi.pangaea.de/10.1594/PANGAEA.842227
TARA_039			Properties of seawater and dissolved matter from physical, optical and imaging sensors mounted on the vertical profile sampling system	Properties of seawater and particulate & dissolved matter from discrete water samples	Environmental features and sampling stations	Sampling planktonic viruses, prokaryotes and unicellular eukaryotes		TARA_20100320T1117Z_039_EVENT_CAST	http://store.pangaea.de/Projects/TARA-OCEANS/Logsheets_Event/TARA_20100320T1117Z_039_EVENT_CAST.pdf	Pangaea	10.1594/PANGAEA.842227	http://doi.pangaea.de/10.1594/PANGAEA.842227
TARA_039			Properties of seawater and dissolved matter from physical, optical and imaging sensors mounted on the vertical profile sampling system		Environmental features and sampling stations			TARA_20100320T1203Z_039_EVENT_CAST	http://store.pangaea.de/Projects/TARA-OCEANS/Logsheets_Event/TARA_20100320T1203Z_039_EVENT_CAST.pdf	Pangaea	10.1594/PANGAEA.842227	http://doi.pangaea.de/10.1594/PANGAEA.842227
TARA_039			Properties of seawater and dissolved matter from physical, optical and imaging sensors mounted on the vertical profile sampling system	Properties of seawater and particulate & dissolved matter from discrete water samples	Environmental features and sampling stations	Sampling planktonic viruses, prokaryotes and unicellular eukaryotes		TARA_20100320T1533Z_039_EVENT_CAST	http://store.pangaea.de/Projects/TARA-OCEANS/Logsheets_Event/TARA_20100320T1533Z_039_EVENT_CAST.pdf	Pangaea	10.1594/PANGAEA.842227	http://doi.pangaea.de/10.1594/PANGAEA.842227
TARA_039						Sampling planktonic viruses, prokaryotes and unicellular eukaryotes	Sampling large planktonic unicellular eukaryotes and metazoans	TARA_20100320T1627Z_039_EVENT_NET	http://store.pangaea.de/Projects/TARA-OCEANS/Logsheets_Event/TARA_20100320T1627Z_039_EVENT_NET.pdf	Pangaea	10.1594/PANGAEA.842227	http://doi.pangaea.de/10.1594/PANGAEA.842227
TARA_040			Properties of seawater and dissolved matter from physical, optical and imaging sensors mounted on the vertical profile sampling system	Properties of seawater and particulate & dissolved matter from discrete water samples	Environmental features and sampling stations	Sampling planktonic viruses, prokaryotes and unicellular eukaryotes		TARA_20100322T0305Z_040_EVENT_CAST	http://store.pangaea.de/Projects/TARA-OCEANS/Logsheets_Event/TARA_20100322T0305Z_040_EVENT_CAST.pdf	Pangaea	10.1594/PANGAEA.842227	http://doi.pangaea.de/10.1594/PANGAEA.842227
TARA_040						Sampling planktonic viruses, prokaryotes and unicellular eukaryotes	Sampling large planktonic unicellular eukaryotes and metazoans	TARA_20100322T0434Z_040_EVENT_NET	http://store.pangaea.de/Projects/TARA-OCEANS/Logsheets_Event/TARA_20100322T0434Z_040_EVENT_NET.pdf	Pangaea	10.1594/PANGAEA.842227	http://doi.pangaea.de/10.1594/PANGAEA.842227
TARA_040						Sampling planktonic viruses, prokaryotes and unicellular eukaryotes	Sampling large planktonic unicellular eukaryotes and metazoans	TARA_20100322T0450Z_040_EVENT_NET	http://store.pangaea.de/Projects/TARA-OCEANS/Logsheets_Event/TARA_20100322T0450Z_040_EVENT_NET.pdf	Pangaea	10.1594/PANGAEA.842227	http://doi.pangaea.de/10.1594/PANGAEA.842227
TARA_040						Sampling planktonic viruses, prokaryotes and unicellular eukaryotes	Sampling large planktonic unicellular eukaryotes and metazoans	TARA_20100322T0508Z_040_EVENT_NET	http://store.pangaea.de/Projects/TARA-OCEANS/Logsheets_Event/TARA_20100322T0508Z_040_EVENT_NET.pdf	Pangaea	10.1594/PANGAEA.842227	http://doi.pangaea.de/10.1594/PANGAEA.842227
TARA_040						Sampling planktonic viruses, prokaryotes and unicellular eukaryotes	Sampling large planktonic unicellular eukaryotes and metazoans	TARA_20100322T0555Z_040_EVENT_NET	http://store.pangaea.de/Projects/TARA-OCEANS/Logsheets_Event/TARA_20100322T0555Z_040_EVENT_NET.pdf	Pangaea	10.1594/PANGAEA.842227	http://doi.pangaea.de/10.1594/PANGAEA.842227
TARA_040			Properties of seawater and dissolved matter from physical, optical and imaging sensors mounted on the vertical profile sampling system	Properties of seawater and particulate & dissolved matter from discrete water samples	Environmental features and sampling stations	Sampling planktonic viruses, prokaryotes and unicellular eukaryotes		TARA_20100322T0710Z_040_EVENT_CAST	http://store.pangaea.de/Projects/TARA-OCEANS/Logsheets_Event/TARA_20100322T0710Z_040_EVENT_CAST.pdf	Pangaea	10.1594/PANGAEA.842227	http://doi.pangaea.de/10.1594/PANGAEA.842227
TARA_040			Properties of seawater and dissolved matter from physical, optical and imaging sensors mounted on the vertical profile sampling system	Properties of seawater and particulate & dissolved matter from discrete water samples	Environmental features and sampling stations	Sampling planktonic viruses, prokaryotes and unicellular eukaryotes		TARA_20100322T0930Z_040_EVENT_CAST	http://store.pangaea.de/Projects/TARA-OCEANS/Logsheets_Event/TARA_20100322T0930Z_040_EVENT_CAST.pdf	Pangaea	10.1594/PANGAEA.842227	http://doi.pangaea.de/10.1594/PANGAEA.842227
TARA_040			Properties of seawater and dissolved matter from physical, optical and imaging sensors mounted on the vertical profile sampling system	Properties of seawater and particulate & dissolved matter from discrete water samples	Environmental features and sampling stations	Sampling planktonic viruses, prokaryotes and unicellular eukaryotes		TARA_20100322T1123Z_040_EVENT_CAST	http://store.pangaea.de/Projects/TARA-OCEANS/Logsheets_Event/TARA_20100322T1123Z_040_EVENT_CAST.pdf	Pangaea	10.1594/PANGAEA.842227	http://doi.pangaea.de/10.1594/PANGAEA.842227
TARA_040			Properties of seawater and dissolved matter from physical, optical and imaging sensors mounted on the vertical profile sampling system	Properties of seawater and particulate & dissolved matter from discrete water samples	Environmental features and sampling stations	Sampling planktonic viruses, prokaryotes and unicellular eukaryotes		TARA_20100322T1313Z_040_EVENT_CAST	http://store.pangaea.de/Projects/TARA-OCEANS/Logsheets_Event/TARA_20100322T1313Z_040_EVENT_CAST.pdf	Pangaea	10.1594/PANGAEA.842227	http://doi.pangaea.de/10.1594/PANGAEA.842227
TARA_040			Properties of seawater and dissolved matter from physical, optical and imaging sensors mounted on the vertical profile sampling system	Properties of seawater and particulate & dissolved matter from discrete water samples	Environmental features and sampling stations	Sampling planktonic viruses, prokaryotes and unicellular eukaryotes		TARA_20100322T1550Z_040_EVENT_CAST	http://store.pangaea.de/Projects/TARA-OCEANS/Logsheets_Event/TARA_20100322T1550Z_040_EVENT_CAST.pdf	Pangaea	10.1594/PANGAEA.842227	http://doi.pangaea.de/10.1594/PANGAEA.842227
TARA_040						Sampling planktonic viruses, prokaryotes and unicellular eukaryotes	Sampling large planktonic unicellular eukaryotes and metazoans	TARA_20100322T1632Z_040_EVENT_NET	http://store.pangaea.de/Projects/TARA-OCEANS/Logsheets_Event/TARA_20100322T1632Z_040_EVENT_NET.pdf	Pangaea	10.1594/PANGAEA.842227	http://doi.pangaea.de/10.1594/PANGAEA.842227
TARA_040						Sampling planktonic viruses, prokaryotes and unicellular eukaryotes	Sampling large planktonic unicellular eukaryotes and metazoans	TARA_20100322T1718Z_040_EVENT_NET	http://store.pangaea.de/Projects/TARA-OCEANS/Logsheets_Event/TARA_20100322T1718Z_040_EVENT_NET.pdf	Pangaea	10.1594/PANGAEA.842227	http://doi.pangaea.de/10.1594/PANGAEA.842227
TARA_040						Sampling planktonic viruses, prokaryotes and unicellular eukaryotes	Sampling large planktonic unicellular eukaryotes and metazoans	TARA_20100322T1732Z_040_EVENT_NET	http://store.pangaea.de/Projects/TARA-OCEANS/Logsheets_Event/TARA_20100322T1732Z_040_EVENT_NET.pdf	Pangaea	10.1594/PANGAEA.842227	http://doi.pangaea.de/10.1594/PANGAEA.842227
TARA_040						Sampling planktonic viruses, prokaryotes and unicellular eukaryotes	Sampling large planktonic unicellular eukaryotes and metazoans	TARA_20100322T1810Z_040_EVENT_NET	http://store.pangaea.de/Projects/TARA-OCEANS/Logsheets_Event/TARA_20100322T1810Z_040_EVENT_NET.pdf	Pangaea	10.1594/PANGAEA.842227	http://doi.pangaea.de/10.1594/PANGAEA.842227
TARA_040						Sampling planktonic viruses, prokaryotes and unicellular eukaryotes	Sampling large planktonic unicellular eukaryotes and metazoans	TARA_20100322T2002Z_040_EVENT_NET	http://store.pangaea.de/Projects/TARA-OCEANS/Logsheets_Event/TARA_20100322T2002Z_040_EVENT_NET.pdf	Pangaea	10.1594/PANGAEA.842227	http://doi.pangaea.de/10.1594/PANGAEA.842227
TARA_999	Atmospheric and oceanographic context at the mesoscale							TARA_20100327Z_UDW_EVENT_BATOS		Pangaea	10.1594/PANGAEA.842227	http://doi.pangaea.de/10.1594/PANGAEA.842227
TARA_999		Properties of seawater and particulate matter from physical, optical and imaging sensors mounted on the continuous surface water sampling system						TARA_20100327Z_UDW_EVENT_CSSS		Pangaea	10.1594/PANGAEA.842227	http://doi.pangaea.de/10.1594/PANGAEA.842227
TARA_041						Sampling planktonic viruses, prokaryotes and unicellular eukaryotes	Sampling large planktonic unicellular eukaryotes and metazoans	TARA_20100329T1631Z_041_EVENT_NET	http://store.pangaea.de/Projects/TARA-OCEANS/Logsheets_Event/TARA_20100329T1631Z_041_EVENT_NET.pdf	Pangaea	10.1594/PANGAEA.842227	http://doi.pangaea.de/10.1594/PANGAEA.842227
TARA_041						Sampling planktonic viruses, prokaryotes and unicellular eukaryotes	Sampling large planktonic unicellular eukaryotes and metazoans	TARA_20100329T1723Z_041_EVENT_NET	http://store.pangaea.de/Projects/TARA-OCEANS/Logsheets_Event/TARA_20100329T1723Z_041_EVENT_NET.pdf	Pangaea	10.1594/PANGAEA.842227	http://doi.pangaea.de/10.1594/PANGAEA.842227
TARA_041						Sampling planktonic viruses, prokaryotes and unicellular eukaryotes	Sampling large planktonic unicellular eukaryotes and metazoans	TARA_20100329T1808Z_041_EVENT_NET	http://store.pangaea.de/Projects/TARA-OCEANS/Logsheets_Event/TARA_20100329T1808Z_041_EVENT_NET.pdf	Pangaea	10.1594/PANGAEA.842227	http://doi.pangaea.de/10.1594/PANGAEA.842227
TARA_041						Sampling planktonic viruses, prokaryotes and unicellular eukaryotes	Sampling large planktonic unicellular eukaryotes and metazoans	TARA_20100329T1822Z_041_EVENT_NET	http://store.pangaea.de/Projects/TARA-OCEANS/Logsheets_Event/TARA_20100329T1822Z_041_EVENT_NET.pdf	Pangaea	10.1594/PANGAEA.842227	http://doi.pangaea.de/10.1594/PANGAEA.842227
TARA_041						Sampling planktonic viruses, prokaryotes and unicellular eukaryotes	Sampling large planktonic unicellular eukaryotes and metazoans	TARA_20100329T1838Z_041_EVENT_NET	http://store.pangaea.de/Projects/TARA-OCEANS/Logsheets_Event/TARA_20100329T1838Z_041_EVENT_NET.pdf	Pangaea	10.1594/PANGAEA.842227	http://doi.pangaea.de/10.1594/PANGAEA.842227
TARA_041						Sampling planktonic viruses, prokaryotes and unicellular eukaryotes	Sampling large planktonic unicellular eukaryotes and metazoans	TARA_20100329T1848Z_041_EVENT_NET	http://store.pangaea.de/Projects/TARA-OCEANS/Logsheets_Event/TARA_20100329T1848Z_041_EVENT_NET.pdf	Pangaea	10.1594/PANGAEA.842227	http://doi.pangaea.de/10.1594/PANGAEA.842227
TARA_041						Sampling planktonic viruses, prokaryotes and unicellular eukaryotes	Sampling large planktonic unicellular eukaryotes and metazoans	TARA_20100330T0245Z_041_EVENT_NET	http://store.pangaea.de/Projects/TARA-OCEANS/Logsheets_Event/TARA_20100330T0245Z_041_EVENT_NET.pdf	Pangaea	10.1594/PANGAEA.842227	http://doi.pangaea.de/10.1594/PANGAEA.842227
TARA_041						Sampling planktonic viruses, prokaryotes and unicellular eukaryotes		TARA_20100330T0247Z_041_EVENT_PUMP	http://store.pangaea.de/Projects/TARA-OCEANS/Logsheets_Event/TARA_20100330T0247Z_041_EVENT_PUMP.pdf	Pangaea	10.1594/PANGAEA.842227	http://doi.pangaea.de/10.1594/PANGAEA.842227
TARA_041			Properties of seawater and dissolved matter from physical, optical and imaging sensors mounted on the vertical profile sampling system	Properties of seawater and particulate & dissolved matter from discrete water samples	Environmental features and sampling stations	Sampling planktonic viruses, prokaryotes and unicellular eukaryotes		TARA_20100330T0257Z_041_EVENT_CAST	http://store.pangaea.de/Projects/TARA-OCEANS/Logsheets_Event/TARA_20100330T0257Z_041_EVENT_CAST.pdf	Pangaea	10.1594/PANGAEA.842227	http://doi.pangaea.de/10.1594/PANGAEA.842227
TARA_041						Sampling planktonic viruses, prokaryotes and unicellular eukaryotes	Sampling large planktonic unicellular eukaryotes and metazoans	TARA_20100330T0401Z_041_EVENT_NET	http://store.pangaea.de/Projects/TARA-OCEANS/Logsheets_Event/TARA_20100330T0401Z_041_EVENT_NET.pdf	Pangaea	10.1594/PANGAEA.842227	http://doi.pangaea.de/10.1594/PANGAEA.842227
TARA_041						Sampling planktonic viruses, prokaryotes and unicellular eukaryotes	Sampling large planktonic unicellular eukaryotes and metazoans	TARA_20100330T0421Z_041_EVENT_NET	http://store.pangaea.de/Projects/TARA-OCEANS/Logsheets_Event/TARA_20100330T0421Z_041_EVENT_NET.pdf	Pangaea	10.1594/PANGAEA.842227	http://doi.pangaea.de/10.1594/PANGAEA.842227
TARA_041						Sampling planktonic viruses, prokaryotes and unicellular eukaryotes	Sampling large planktonic unicellular eukaryotes and metazoans	TARA_20100330T0439Z_041_EVENT_NET	http://store.pangaea.de/Projects/TARA-OCEANS/Logsheets_Event/TARA_20100330T0439Z_041_EVENT_NET.pdf	Pangaea	10.1594/PANGAEA.842227	http://doi.pangaea.de/10.1594/PANGAEA.842227
TARA_041						Sampling planktonic viruses, prokaryotes and unicellular eukaryotes	Sampling large planktonic unicellular eukaryotes and metazoans	TARA_20100330T0526Z_041_EVENT_NET	http://store.pangaea.de/Projects/TARA-OCEANS/Logsheets_Event/TARA_20100330T0526Z_041_EVENT_NET.pdf	Pangaea	10.1594/PANGAEA.842227	http://doi.pangaea.de/10.1594/PANGAEA.842227
TARA_041						Sampling planktonic viruses, prokaryotes and unicellular eukaryotes	Sampling large planktonic unicellular eukaryotes and metazoans	TARA_20100330T0532Z_041_EVENT_NET		Pangaea	10.1594/PANGAEA.842227	http://doi.pangaea.de/10.1594/PANGAEA.842227
TARA_041			Properties of seawater and dissolved matter from physical, optical and imaging sensors mounted on the vertical profile sampling system		Environmental features and sampling stations			TARA_20100330T0640Z_041_EVENT_CAST	http://store.pangaea.de/Projects/TARA-OCEANS/Logsheets_Event/TARA_20100330T0640Z_041_EVENT_CAST.pdf	Pangaea	10.1594/PANGAEA.842227	http://doi.pangaea.de/10.1594/PANGAEA.842227
TARA_041			Properties of seawater and dissolved matter from physical, optical and imaging sensors mounted on the vertical profile sampling system					TARA_20100330T0803Z_041_EVENT_SECCHI	http://store.pangaea.de/Projects/TARA-OCEANS/Logsheets_Event/TARA_20100330T0803Z_041_EVENT_TSRB.pdf	Pangaea	10.1594/PANGAEA.842227	http://doi.pangaea.de/10.1594/PANGAEA.842227
TARA_041			Properties of seawater and dissolved matter from physical, optical and imaging sensors mounted on the vertical profile sampling system					TARA_20100330T0803Z_041_EVENT_TSRB	http://store.pangaea.de/Projects/TARA-OCEANS/Logsheets_Event/TARA_20100330T0803Z_041_EVENT_TSRB.pdf	Pangaea	10.1594/PANGAEA.842227	http://doi.pangaea.de/10.1594/PANGAEA.842227
TARA_041			Properties of seawater and dissolved matter from physical, optical and imaging sensors mounted on the vertical profile sampling system	Properties of seawater and particulate & dissolved matter from discrete water samples	Environmental features and sampling stations	Sampling planktonic viruses, prokaryotes and unicellular eukaryotes		TARA_20100330T0848Z_041_EVENT_CAST	http://store.pangaea.de/Projects/TARA-OCEANS/Logsheets_Event/TARA_20100330T0848Z_041_EVENT_CAST.pdf	Pangaea	10.1594/PANGAEA.842227	http://doi.pangaea.de/10.1594/PANGAEA.842227
TARA_041						Sampling planktonic viruses, prokaryotes and unicellular eukaryotes	Sampling large planktonic unicellular eukaryotes and metazoans	TARA_20100330T0917Z_041_EVENT_NET	http://store.pangaea.de/Projects/TARA-OCEANS/Logsheets_Event/TARA_20100330T0917Z_041_EVENT_NET.pdf	Pangaea	10.1594/PANGAEA.842227	http://doi.pangaea.de/10.1594/PANGAEA.842227
TARA_041						Sampling planktonic viruses, prokaryotes and unicellular eukaryotes	Sampling large planktonic unicellular eukaryotes and metazoans	TARA_20100330T0936Z_041_EVENT_NET	http://store.pangaea.de/Projects/TARA-OCEANS/Logsheets_Event/TARA_20100330T0936Z_041_EVENT_NET.pdf	Pangaea	10.1594/PANGAEA.842227	http://doi.pangaea.de/10.1594/PANGAEA.842227
TARA_041						Sampling planktonic viruses, prokaryotes and unicellular eukaryotes		TARA_20100330T1056Z_041_EVENT_PUMP	http://store.pangaea.de/Projects/TARA-OCEANS/Logsheets_Event/TARA_20100330T1056Z_041_EVENT_PUMP.pdf	Pangaea	10.1594/PANGAEA.842227	http://doi.pangaea.de/10.1594/PANGAEA.842227
TARA_041			Properties of seawater and dissolved matter from physical, optical and imaging sensors mounted on the vertical profile sampling system		Environmental features and sampling stations			TARA_20100330T1438Z_041_EVENT_CAST	http://store.pangaea.de/Projects/TARA-OCEANS/Logsheets_Event/TARA_20100330T1438Z_041_EVENT_CAST.pdf	Pangaea	10.1594/PANGAEA.842227	http://doi.pangaea.de/10.1594/PANGAEA.842227
TARA_041						Sampling planktonic viruses, prokaryotes and unicellular eukaryotes	Sampling large planktonic unicellular eukaryotes and metazoans	TARA_20100330T1620Z_041_EVENT_NET	http://store.pangaea.de/Projects/TARA-OCEANS/Logsheets_Event/TARA_20100330T1620Z_041_EVENT_NET.pdf	Pangaea	10.1594/PANGAEA.842227	http://doi.pangaea.de/10.1594/PANGAEA.842227
TARA_042						Sampling planktonic viruses, prokaryotes and unicellular eukaryotes		TARA_20100404T0247Z_042_EVENT_PUMP	http://store.pangaea.de/Projects/TARA-OCEANS/Logsheets_Event/TARA_20100404T0247Z_042_EVENT_PUMP.pdf	Pangaea	10.1594/PANGAEA.842227	http://doi.pangaea.de/10.1594/PANGAEA.842227
TARA_042						Sampling planktonic viruses, prokaryotes and unicellular eukaryotes	Sampling large planktonic unicellular eukaryotes and metazoans	TARA_20100404T0304Z_042_EVENT_NET	http://store.pangaea.de/Projects/TARA-OCEANS/Logsheets_Event/TARA_20100404T0304Z_042_EVENT_NET.pdf	Pangaea	10.1594/PANGAEA.842227	http://doi.pangaea.de/10.1594/PANGAEA.842227
TARA_042			Properties of seawater and dissolved matter from physical, optical and imaging sensors mounted on the vertical profile sampling system	Properties of seawater and particulate & dissolved matter from discrete water samples	Environmental features and sampling stations	Sampling planktonic viruses, prokaryotes and unicellular eukaryotes		TARA_20100404T0316Z_042_EVENT_CAST	http://store.pangaea.de/Projects/TARA-OCEANS/Logsheets_Event/TARA_20100404T0316Z_042_EVENT_CAST.pdf	Pangaea	10.1594/PANGAEA.842227	http://doi.pangaea.de/10.1594/PANGAEA.842227
TARA_042						Sampling planktonic viruses, prokaryotes and unicellular eukaryotes	Sampling large planktonic unicellular eukaryotes and metazoans	TARA_20100404T0403Z_042_EVENT_NET	http://store.pangaea.de/Projects/TARA-OCEANS/Logsheets_Event/TARA_20100404T0403Z_042_EVENT_NET.pdf	Pangaea	10.1594/PANGAEA.842227	http://doi.pangaea.de/10.1594/PANGAEA.842227
TARA_042						Sampling planktonic viruses, prokaryotes and unicellular eukaryotes	Sampling large planktonic unicellular eukaryotes and metazoans	TARA_20100404T0418Z_042_EVENT_NET	http://store.pangaea.de/Projects/TARA-OCEANS/Logsheets_Event/TARA_20100404T0418Z_042_EVENT_NET.pdf	Pangaea	10.1594/PANGAEA.842227	http://doi.pangaea.de/10.1594/PANGAEA.842227
TARA_042						Sampling planktonic viruses, prokaryotes and unicellular eukaryotes	Sampling large planktonic unicellular eukaryotes and metazoans	TARA_20100404T0433Z_042_EVENT_NET	http://store.pangaea.de/Projects/TARA-OCEANS/Logsheets_Event/TARA_20100404T0433Z_042_EVENT_NET.pdf	Pangaea	10.1594/PANGAEA.842227	http://doi.pangaea.de/10.1594/PANGAEA.842227
TARA_042						Sampling planktonic viruses, prokaryotes and unicellular eukaryotes	Sampling large planktonic unicellular eukaryotes and metazoans	TARA_20100404T0448Z_042_EVENT_NET	http://store.pangaea.de/Projects/TARA-OCEANS/Logsheets_Event/TARA_20100404T0448Z_042_EVENT_NET.pdf	Pangaea	10.1594/PANGAEA.842227	http://doi.pangaea.de/10.1594/PANGAEA.842227
TARA_042						Sampling planktonic viruses, prokaryotes and unicellular eukaryotes	Sampling large planktonic unicellular eukaryotes and metazoans	TARA_20100404T0524Z_042_EVENT_NET	http://store.pangaea.de/Projects/TARA-OCEANS/Logsheets_Event/TARA_20100404T0524Z_042_EVENT_NET.pdf	Pangaea	10.1594/PANGAEA.842227	http://doi.pangaea.de/10.1594/PANGAEA.842227
TARA_042						Sampling planktonic viruses, prokaryotes and unicellular eukaryotes	Sampling large planktonic unicellular eukaryotes and metazoans	TARA_20100404T0527Z_042_EVENT_NET	http://store.pangaea.de/Projects/TARA-OCEANS/Logsheets_Event/TARA_20100404T0527Z_042_EVENT_NET.pdf	Pangaea	10.1594/PANGAEA.842227	http://doi.pangaea.de/10.1594/PANGAEA.842227
TARA_042						Sampling planktonic viruses, prokaryotes and unicellular eukaryotes	Sampling large planktonic unicellular eukaryotes and metazoans	TARA_20100404T0609Z_042_EVENT_NET	http://store.pangaea.de/Projects/TARA-OCEANS/Logsheets_Event/TARA_20100404T0609Z_042_EVENT_NET.pdf	Pangaea	10.1594/PANGAEA.842227	http://doi.pangaea.de/10.1594/PANGAEA.842227
TARA_042						Sampling planktonic viruses, prokaryotes and unicellular eukaryotes	Sampling large planktonic unicellular eukaryotes and metazoans	TARA_20100404T0658Z_042_EVENT_NET	http://store.pangaea.de/Projects/TARA-OCEANS/Logsheets_Event/TARA_20100404T0658Z_042_EVENT_NET.pdf	Pangaea	10.1594/PANGAEA.842227	http://doi.pangaea.de/10.1594/PANGAEA.842227
TARA_042			Properties of seawater and dissolved matter from physical, optical and imaging sensors mounted on the vertical profile sampling system					TARA_20100404T0659Z_042_EVENT_SECCHI	http://store.pangaea.de/Projects/TARA-OCEANS/Logsheets_Event/TARA_20100404T0659Z_042_EVENT_TSRB.pdf	Pangaea	10.1594/PANGAEA.842227	http://doi.pangaea.de/10.1594/PANGAEA.842227
TARA_042			Properties of seawater and dissolved matter from physical, optical and imaging sensors mounted on the vertical profile sampling system					TARA_20100404T0659Z_042_EVENT_TSRB	http://store.pangaea.de/Projects/TARA-OCEANS/Logsheets_Event/TARA_20100404T0659Z_042_EVENT_TSRB.pdf	Pangaea	10.1594/PANGAEA.842227	http://doi.pangaea.de/10.1594/PANGAEA.842227
TARA_042						Sampling planktonic viruses, prokaryotes and unicellular eukaryotes	Sampling large planktonic unicellular eukaryotes and metazoans	TARA_20100404T0828Z_042_EVENT_NET	http://store.pangaea.de/Projects/TARA-OCEANS/Logsheets_Event/TARA_20100404T0828Z_042_EVENT_NET.pdf	Pangaea	10.1594/PANGAEA.842227	http://doi.pangaea.de/10.1594/PANGAEA.842227
TARA_042						Sampling planktonic viruses, prokaryotes and unicellular eukaryotes	Sampling large planktonic unicellular eukaryotes and metazoans	TARA_20100404T0848Z_042_EVENT_NET	http://store.pangaea.de/Projects/TARA-OCEANS/Logsheets_Event/TARA_20100404T0848Z_042_EVENT_NET.pdf	Pangaea	10.1594/PANGAEA.842227	http://doi.pangaea.de/10.1594/PANGAEA.842227
TARA_042			Properties of seawater and dissolved matter from physical, optical and imaging sensors mounted on the vertical profile sampling system	Properties of seawater and particulate & dissolved matter from discrete water samples	Environmental features and sampling stations	Sampling planktonic viruses, prokaryotes and unicellular eukaryotes		TARA_20100404T0908Z_042_EVENT_CAST	http://store.pangaea.de/Projects/TARA-OCEANS/Logsheets_Event/TARA_20100404T0908Z_042_EVENT_CAST.pdf	Pangaea	10.1594/PANGAEA.842227	http://doi.pangaea.de/10.1594/PANGAEA.842227
TARA_042						Sampling planktonic viruses, prokaryotes and unicellular eukaryotes		TARA_20100404T0950Z_042_EVENT_PUMP	http://store.pangaea.de/Projects/TARA-OCEANS/Logsheets_Event/TARA_20100404T0950Z_042_EVENT_PUMP.pdf	Pangaea	10.1594/PANGAEA.842227	http://doi.pangaea.de/10.1594/PANGAEA.842227
TARA_042			Properties of seawater and dissolved matter from physical, optical and imaging sensors mounted on the vertical profile sampling system		Environmental features and sampling stations			TARA_20100404T1411Z_042_EVENT_CAST	http://store.pangaea.de/Projects/TARA-OCEANS/Logsheets_Event/TARA_20100404T1411Z_042_EVENT_CAST.pdf	Pangaea	10.1594/PANGAEA.842227	http://doi.pangaea.de/10.1594/PANGAEA.842227
TARA_042						Sampling planktonic viruses, prokaryotes and unicellular eukaryotes	Sampling large planktonic unicellular eukaryotes and metazoans	TARA_20100404T1520Z_042_EVENT_NET	http://store.pangaea.de/Projects/TARA-OCEANS/Logsheets_Event/TARA_20100404T1520Z_042_EVENT_NET.pdf	Pangaea	10.1594/PANGAEA.842227	http://doi.pangaea.de/10.1594/PANGAEA.842227
TARA_042						Sampling planktonic viruses, prokaryotes and unicellular eukaryotes	Sampling large planktonic unicellular eukaryotes and metazoans	TARA_20100404T1627Z_042_EVENT_NET	http://store.pangaea.de/Projects/TARA-OCEANS/Logsheets_Event/TARA_20100404T1627Z_042_EVENT_NET.pdf	Pangaea	10.1594/PANGAEA.842227	http://doi.pangaea.de/10.1594/PANGAEA.842227
TARA_042						Sampling planktonic viruses, prokaryotes and unicellular eukaryotes	Sampling large planktonic unicellular eukaryotes and metazoans	TARA_20100404T1719Z_042_EVENT_NET	http://store.pangaea.de/Projects/TARA-OCEANS/Logsheets_Event/TARA_20100404T1719Z_042_EVENT_NET.pdf	Pangaea	10.1594/PANGAEA.842227	http://doi.pangaea.de/10.1594/PANGAEA.842227
TARA_042						Sampling planktonic viruses, prokaryotes and unicellular eukaryotes	Sampling large planktonic unicellular eukaryotes and metazoans	TARA_20100404T1800Z_042_EVENT_NET	http://store.pangaea.de/Projects/TARA-OCEANS/Logsheets_Event/TARA_20100404T1800Z_042_EVENT_NET.pdf	Pangaea	10.1594/PANGAEA.842227	http://doi.pangaea.de/10.1594/PANGAEA.842227
TARA_042						Sampling planktonic viruses, prokaryotes and unicellular eukaryotes	Sampling large planktonic unicellular eukaryotes and metazoans	TARA_20100404T1813Z_042_EVENT_NET	http://store.pangaea.de/Projects/TARA-OCEANS/Logsheets_Event/TARA_20100404T1813Z_042_EVENT_NET.pdf	Pangaea	10.1594/PANGAEA.842227	http://doi.pangaea.de/10.1594/PANGAEA.842227
TARA_042						Sampling planktonic viruses, prokaryotes and unicellular eukaryotes	Sampling large planktonic unicellular eukaryotes and metazoans	TARA_20100404T1827Z_042_EVENT_NET	http://store.pangaea.de/Projects/TARA-OCEANS/Logsheets_Event/TARA_20100404T1827Z_042_EVENT_NET.pdf	Pangaea	10.1594/PANGAEA.842227	http://doi.pangaea.de/10.1594/PANGAEA.842227
TARA_042						Sampling planktonic viruses, prokaryotes and unicellular eukaryotes	Sampling large planktonic unicellular eukaryotes and metazoans	TARA_20100404T1839Z_042_EVENT_NET	http://store.pangaea.de/Projects/TARA-OCEANS/Logsheets_Event/TARA_20100404T1839Z_042_EVENT_NET.pdf	Pangaea	10.1594/PANGAEA.842227	http://doi.pangaea.de/10.1594/PANGAEA.842227
TARA_043			Properties of seawater and dissolved matter from physical, optical and imaging sensors mounted on the vertical profile sampling system	Properties of seawater and particulate & dissolved matter from discrete water samples	Environmental features and sampling stations	Sampling planktonic viruses, prokaryotes and unicellular eukaryotes		TARA_20100405T0850Z_043_EVENT_CAST	http://store.pangaea.de/Projects/TARA-OCEANS/Logsheets_Event/TARA_20100405T0850Z_043_EVENT_CAST.pdf	Pangaea	10.1594/PANGAEA.842227	http://doi.pangaea.de/10.1594/PANGAEA.842227
TARA_043			Properties of seawater and dissolved matter from physical, optical and imaging sensors mounted on the vertical profile sampling system					TARA_20100405T0850Z_043_EVENT_SECCHI	http://store.pangaea.de/Projects/TARA-OCEANS/Logsheets_Event/TARA_20100405T0850Z_043_EVENT_CAST.pdf	Pangaea	10.1594/PANGAEA.842227	http://doi.pangaea.de/10.1594/PANGAEA.842227
TARA_043						Sampling planktonic viruses, prokaryotes and unicellular eukaryotes	Sampling large planktonic unicellular eukaryotes and metazoans	TARA_20100405T0914Z_043_EVENT_NET	http://store.pangaea.de/Projects/TARA-OCEANS/Logsheets_Event/TARA_20100405T0914Z_043_EVENT_NET.pdf	Pangaea	10.1594/PANGAEA.842227	http://doi.pangaea.de/10.1594/PANGAEA.842227
TARA_043						Sampling planktonic viruses, prokaryotes and unicellular eukaryotes	Sampling large planktonic unicellular eukaryotes and metazoans	TARA_20100405T0925Z_043_EVENT_NET	http://store.pangaea.de/Projects/TARA-OCEANS/Logsheets_Event/TARA_20100405T0925Z_043_EVENT_NET.pdf	Pangaea	10.1594/PANGAEA.842227	http://doi.pangaea.de/10.1594/PANGAEA.842227
TARA_043						Sampling planktonic viruses, prokaryotes and unicellular eukaryotes	Sampling large planktonic unicellular eukaryotes and metazoans	TARA_20100405T0936Z_043_EVENT_NET	http://store.pangaea.de/Projects/TARA-OCEANS/Logsheets_Event/TARA_20100405T0936Z_043_EVENT_NET.pdf	Pangaea	10.1594/PANGAEA.842227	http://doi.pangaea.de/10.1594/PANGAEA.842227
TARA_043						Sampling planktonic viruses, prokaryotes and unicellular eukaryotes	Sampling large planktonic unicellular eukaryotes and metazoans	TARA_20100405T0957Z_043_EVENT_NET	http://store.pangaea.de/Projects/TARA-OCEANS/Logsheets_Event/TARA_20100405T0957Z_043_EVENT_NET.pdf	Pangaea	10.1594/PANGAEA.842227	http://doi.pangaea.de/10.1594/PANGAEA.842227
TARA_043						Sampling planktonic viruses, prokaryotes and unicellular eukaryotes		TARA_20100405T1002Z_043_EVENT_PUMP	http://store.pangaea.de/Projects/TARA-OCEANS/Logsheets_Event/TARA_20100405T1002Z_043_EVENT_PUMP.pdf	Pangaea	10.1594/PANGAEA.842227	http://doi.pangaea.de/10.1594/PANGAEA.842227
TARA_043						Sampling planktonic viruses, prokaryotes and unicellular eukaryotes	Sampling large planktonic unicellular eukaryotes and metazoans	TARA_20100405T1315Z_043_EVENT_NET	http://store.pangaea.de/Projects/TARA-OCEANS/Logsheets_Event/TARA_20100405T1315Z_043_EVENT_NET.pdf	Pangaea	10.1594/PANGAEA.842227	http://doi.pangaea.de/10.1594/PANGAEA.842227
TARA_043						Sampling planktonic viruses, prokaryotes and unicellular eukaryotes	Sampling large planktonic unicellular eukaryotes and metazoans	TARA_20100405T1323Z_043_EVENT_NET	http://store.pangaea.de/Projects/TARA-OCEANS/Logsheets_Event/TARA_20100405T1323Z_043_EVENT_NET.pdf	Pangaea	10.1594/PANGAEA.842227	http://doi.pangaea.de/10.1594/PANGAEA.842227
TARA_999	Atmospheric and oceanographic context at the mesoscale							TARA_20100410Z_UDW_EVENT_BATOS		Pangaea	10.1594/PANGAEA.842227	http://doi.pangaea.de/10.1594/PANGAEA.842227
TARA_999		Properties of seawater and particulate matter from physical, optical and imaging sensors mounted on the continuous surface water sampling system						TARA_20100410Z_UDW_EVENT_CSSS		Pangaea	10.1594/PANGAEA.842227	http://doi.pangaea.de/10.1594/PANGAEA.842227
TARA_044						Sampling planktonic viruses, prokaryotes and unicellular eukaryotes	Sampling large planktonic unicellular eukaryotes and metazoans	TARA_20100411T0308Z_044_EVENT_NET	http://store.pangaea.de/Projects/TARA-OCEANS/Logsheets_Event/TARA_20100411T0308Z_044_EVENT_NET.pdf	Pangaea	10.1594/PANGAEA.842227	http://doi.pangaea.de/10.1594/PANGAEA.842227
TARA_044			Properties of seawater and dissolved matter from physical, optical and imaging sensors mounted on the vertical profile sampling system	Properties of seawater and particulate & dissolved matter from discrete water samples	Environmental features and sampling stations	Sampling planktonic viruses, prokaryotes and unicellular eukaryotes		TARA_20100411T0340Z_044_EVENT_CAST	http://store.pangaea.de/Projects/TARA-OCEANS/Logsheets_Event/TARA_20100411T0340Z_044_EVENT_CAST.pdf	Pangaea	10.1594/PANGAEA.842227	http://doi.pangaea.de/10.1594/PANGAEA.842227
TARA_044			Properties of seawater and dissolved matter from physical, optical and imaging sensors mounted on the vertical profile sampling system					TARA_20100411T0340Z_044_EVENT_SECCHI	http://store.pangaea.de/Projects/TARA-OCEANS/Logsheets_Event/TARA_20100411T0340Z_044_EVENT_CAST.pdf	Pangaea	10.1594/PANGAEA.842227	http://doi.pangaea.de/10.1594/PANGAEA.842227
TARA_044						Sampling planktonic viruses, prokaryotes and unicellular eukaryotes		TARA_20100411T0354Z_044_EVENT_PUMP	http://store.pangaea.de/Projects/TARA-OCEANS/Logsheets_Event/TARA_20100411T0354Z_044_EVENT_PUMP.pdf	Pangaea	10.1594/PANGAEA.842227	http://doi.pangaea.de/10.1594/PANGAEA.842227
TARA_044						Sampling planktonic viruses, prokaryotes and unicellular eukaryotes	Sampling large planktonic unicellular eukaryotes and metazoans	TARA_20100411T0444Z_044_EVENT_NET	http://store.pangaea.de/Projects/TARA-OCEANS/Logsheets_Event/TARA_20100411T0444Z_044_EVENT_NET.pdf	Pangaea	10.1594/PANGAEA.842227	http://doi.pangaea.de/10.1594/PANGAEA.842227
TARA_044						Sampling planktonic viruses, prokaryotes and unicellular eukaryotes	Sampling large planktonic unicellular eukaryotes and metazoans	TARA_20100411T0508Z_044_EVENT_NET	http://store.pangaea.de/Projects/TARA-OCEANS/Logsheets_Event/TARA_20100411T0508Z_044_EVENT_NET.pdf	Pangaea	10.1594/PANGAEA.842227	http://doi.pangaea.de/10.1594/PANGAEA.842227
TARA_044						Sampling planktonic viruses, prokaryotes and unicellular eukaryotes	Sampling large planktonic unicellular eukaryotes and metazoans	TARA_20100411T0530Z_044_EVENT_NET	http://store.pangaea.de/Projects/TARA-OCEANS/Logsheets_Event/TARA_20100411T0530Z_044_EVENT_NET.pdf	Pangaea	10.1594/PANGAEA.842227	http://doi.pangaea.de/10.1594/PANGAEA.842227
TARA_044						Sampling planktonic viruses, prokaryotes and unicellular eukaryotes	Sampling large planktonic unicellular eukaryotes and metazoans	TARA_20100411T0626Z_044_EVENT_NET	http://store.pangaea.de/Projects/TARA-OCEANS/Logsheets_Event/TARA_20100411T0626Z_044_EVENT_NET.pdf	Pangaea	10.1594/PANGAEA.842227	http://doi.pangaea.de/10.1594/PANGAEA.842227
TARA_044						Sampling planktonic viruses, prokaryotes and unicellular eukaryotes	Sampling large planktonic unicellular eukaryotes and metazoans	TARA_20100411T0719Z_044_EVENT_NET	http://store.pangaea.de/Projects/TARA-OCEANS/Logsheets_Event/TARA_20100411T0719Z_044_EVENT_NET.pdf	Pangaea	10.1594/PANGAEA.842227	http://doi.pangaea.de/10.1594/PANGAEA.842227
TARA_044			Properties of seawater and dissolved matter from physical, optical and imaging sensors mounted on the vertical profile sampling system	Properties of seawater and particulate & dissolved matter from discrete water samples	Environmental features and sampling stations	Sampling planktonic viruses, prokaryotes and unicellular eukaryotes		TARA_20100411T0937Z_044_EVENT_CAST	http://store.pangaea.de/Projects/TARA-OCEANS/Logsheets_Event/TARA_20100411T0937Z_044_EVENT_CAST.pdf	Pangaea	10.1594/PANGAEA.842227	http://doi.pangaea.de/10.1594/PANGAEA.842227
TARA_044			Properties of seawater and dissolved matter from physical, optical and imaging sensors mounted on the vertical profile sampling system					TARA_20100411T0937Z_044_EVENT_SECCHI	http://store.pangaea.de/Projects/TARA-OCEANS/Logsheets_Event/TARA_20100411T0937Z_044_EVENT_CAST.pdf	Pangaea	10.1594/PANGAEA.842227	http://doi.pangaea.de/10.1594/PANGAEA.842227
TARA_044						Sampling planktonic viruses, prokaryotes and unicellular eukaryotes		TARA_20100411T1025Z_044_EVENT_PUMP	http://store.pangaea.de/Projects/TARA-OCEANS/Logsheets_Event/TARA_20100411T1025Z_044_EVENT_PUMP.pdf	Pangaea	10.1594/PANGAEA.842227	http://doi.pangaea.de/10.1594/PANGAEA.842227
TARA_044			Properties of seawater and dissolved matter from physical, optical and imaging sensors mounted on the vertical profile sampling system		Environmental features and sampling stations			TARA_20100411T1204Z_044_EVENT_CAST	http://store.pangaea.de/Projects/TARA-OCEANS/Logsheets_Event/TARA_20100411T1204Z_044_EVENT_CAST.pdf	Pangaea	10.1594/PANGAEA.842227	http://doi.pangaea.de/10.1594/PANGAEA.842227
TARA_044			Properties of seawater and dissolved matter from physical, optical and imaging sensors mounted on the vertical profile sampling system	Properties of seawater and particulate & dissolved matter from discrete water samples	Environmental features and sampling stations	Sampling planktonic viruses, prokaryotes and unicellular eukaryotes		TARA_20100411T1327Z_044_Combined-EVENTS_CAST	http://store.pangaea.de/Projects/TARA-OCEANS/Logsheets_Event/TARA_20100411T1327Z_044_Combined-EVENTS_CAST.pdf	Pangaea	10.1594/PANGAEA.842227	http://doi.pangaea.de/10.1594/PANGAEA.842227
TARA_044			Properties of seawater and dissolved matter from physical, optical and imaging sensors mounted on the vertical profile sampling system	Properties of seawater and particulate & dissolved matter from discrete water samples	Environmental features and sampling stations	Sampling planktonic viruses, prokaryotes and unicellular eukaryotes		TARA_20100411T1327Z_044_EVENT_CAST	http://store.pangaea.de/Projects/TARA-OCEANS/Logsheets_Event/TARA_20100411T1327Z_044_EVENT_CAST.pdf	Pangaea	10.1594/PANGAEA.842227	http://doi.pangaea.de/10.1594/PANGAEA.842227
TARA_044			Properties of seawater and dissolved matter from physical, optical and imaging sensors mounted on the vertical profile sampling system	Properties of seawater and particulate & dissolved matter from discrete water samples	Environmental features and sampling stations	Sampling planktonic viruses, prokaryotes and unicellular eukaryotes		TARA_20100411T1450Z_044_EVENT_CAST	http://store.pangaea.de/Projects/TARA-OCEANS/Logsheets_Event/TARA_20100411T1450Z_044_EVENT_CAST.pdf	Pangaea	10.1594/PANGAEA.842227	http://doi.pangaea.de/10.1594/PANGAEA.842227
TARA_044			Properties of seawater and dissolved matter from physical, optical and imaging sensors mounted on the vertical profile sampling system		Environmental features and sampling stations			TARA_20100411T1613Z_044_EVENT_CAST	http://store.pangaea.de/Projects/TARA-OCEANS/Logsheets_Event/TARA_20100411T1613Z_044_EVENT_CAST.pdf	Pangaea	10.1594/PANGAEA.842227	http://doi.pangaea.de/10.1594/PANGAEA.842227
TARA_044						Sampling planktonic viruses, prokaryotes and unicellular eukaryotes	Sampling large planktonic unicellular eukaryotes and metazoans	TARA_20100411T1728Z_044_EVENT_NET	http://store.pangaea.de/Projects/TARA-OCEANS/Logsheets_Event/TARA_20100411T1728Z_044_EVENT_NET.pdf	Pangaea	10.1594/PANGAEA.842227	http://doi.pangaea.de/10.1594/PANGAEA.842227
TARA_045			Properties of seawater and dissolved matter from physical, optical and imaging sensors mounted on the vertical profile sampling system		Environmental features and sampling stations			TARA_20100412T0438Z_045_EVENT_CAST	http://store.pangaea.de/Projects/TARA-OCEANS/Logsheets_Event/TARA_20100412T0438Z_045_EVENT_CAST.pdf	Pangaea	10.1594/PANGAEA.842227	http://doi.pangaea.de/10.1594/PANGAEA.842227
TARA_045			Properties of seawater and dissolved matter from physical, optical and imaging sensors mounted on the vertical profile sampling system		Environmental features and sampling stations			TARA_20100412T0712Z_045_EVENT_CAST	http://store.pangaea.de/Projects/TARA-OCEANS/Logsheets_Event/TARA_20100412T0712Z_045_EVENT_CAST.pdf	Pangaea	10.1594/PANGAEA.842227	http://doi.pangaea.de/10.1594/PANGAEA.842227
TARA_045			Properties of seawater and dissolved matter from physical, optical and imaging sensors mounted on the vertical profile sampling system		Environmental features and sampling stations			TARA_20100412T1207Z_045_EVENT_CAST	http://store.pangaea.de/Projects/TARA-OCEANS/Logsheets_Event/TARA_20100412T1207Z_045_EVENT_CAST.pdf	Pangaea	10.1594/PANGAEA.842227	http://doi.pangaea.de/10.1594/PANGAEA.842227
TARA_045			Properties of seawater and dissolved matter from physical, optical and imaging sensors mounted on the vertical profile sampling system		Environmental features and sampling stations			TARA_20100412T1507Z_045_EVENT_CAST	http://store.pangaea.de/Projects/TARA-OCEANS/Logsheets_Event/TARA_20100412T1507Z_045_EVENT_CAST.pdf	Pangaea	10.1594/PANGAEA.842227	http://doi.pangaea.de/10.1594/PANGAEA.842227
TARA_045			Properties of seawater and dissolved matter from physical, optical and imaging sensors mounted on the vertical profile sampling system		Environmental features and sampling stations			TARA_20100412T1808Z_045_EVENT_CAST	http://store.pangaea.de/Projects/TARA-OCEANS/Logsheets_Event/TARA_20100412T1808Z_045_EVENT_CAST.pdf	Pangaea	10.1594/PANGAEA.842227	http://doi.pangaea.de/10.1594/PANGAEA.842227
TARA_045						Sampling planktonic viruses, prokaryotes and unicellular eukaryotes	Sampling large planktonic unicellular eukaryotes and metazoans	TARA_20100413T0246Z_045_EVENT_NET	http://store.pangaea.de/Projects/TARA-OCEANS/Logsheets_Event/TARA_20100413T0246Z_045_EVENT_NET.pdf	Pangaea	10.1594/PANGAEA.842227	http://doi.pangaea.de/10.1594/PANGAEA.842227
TARA_045						Sampling planktonic viruses, prokaryotes and unicellular eukaryotes		TARA_20100413T0321Z_045_EVENT_PUMP	http://store.pangaea.de/Projects/TARA-OCEANS/Logsheets_Event/TARA_20100413T0321Z_045_EVENT_PUMP.pdf	Pangaea	10.1594/PANGAEA.842227	http://doi.pangaea.de/10.1594/PANGAEA.842227
TARA_045			Properties of seawater and dissolved matter from physical, optical and imaging sensors mounted on the vertical profile sampling system	Properties of seawater and particulate & dissolved matter from discrete water samples	Environmental features and sampling stations	Sampling planktonic viruses, prokaryotes and unicellular eukaryotes		TARA_20100413T0322Z_045_EVENT_CAST	http://store.pangaea.de/Projects/TARA-OCEANS/Logsheets_Event/TARA_20100413T0322Z_045_EVENT_CAST.pdf	Pangaea	10.1594/PANGAEA.842227	http://doi.pangaea.de/10.1594/PANGAEA.842227
TARA_045						Sampling planktonic viruses, prokaryotes and unicellular eukaryotes	Sampling large planktonic unicellular eukaryotes and metazoans	TARA_20100413T1007Z_045_EVENT_NET	http://store.pangaea.de/Projects/TARA-OCEANS/Logsheets_Event/TARA_20100413T1007Z_045_EVENT_NET.pdf	Pangaea	10.1594/PANGAEA.842227	http://doi.pangaea.de/10.1594/PANGAEA.842227
TARA_045						Sampling planktonic viruses, prokaryotes and unicellular eukaryotes	Sampling large planktonic unicellular eukaryotes and metazoans	TARA_20100413T1107Z_045_EVENT_NET	http://store.pangaea.de/Projects/TARA-OCEANS/Logsheets_Event/TARA_20100413T1107Z_045_EVENT_NET.pdf	Pangaea	10.1594/PANGAEA.842227	http://doi.pangaea.de/10.1594/PANGAEA.842227
TARA_045						Sampling planktonic viruses, prokaryotes and unicellular eukaryotes	Sampling large planktonic unicellular eukaryotes and metazoans	TARA_20100413T1115Z_045_EVENT_NET	http://store.pangaea.de/Projects/TARA-OCEANS/Logsheets_Event/TARA_20100413T1115Z_045_EVENT_NET.pdf	Pangaea	10.1594/PANGAEA.842227	http://doi.pangaea.de/10.1594/PANGAEA.842227
TARA_045						Sampling planktonic viruses, prokaryotes and unicellular eukaryotes	Sampling large planktonic unicellular eukaryotes and metazoans	TARA_20100413T1204Z_045_EVENT_NET	http://store.pangaea.de/Projects/TARA-OCEANS/Logsheets_Event/TARA_20100413T1204Z_045_EVENT_NET.pdf	Pangaea	10.1594/PANGAEA.842227	http://doi.pangaea.de/10.1594/PANGAEA.842227
TARA_045						Sampling planktonic viruses, prokaryotes and unicellular eukaryotes	Sampling large planktonic unicellular eukaryotes and metazoans	TARA_20100413T1240Z_045_EVENT_NET	http://store.pangaea.de/Projects/TARA-OCEANS/Logsheets_Event/TARA_20100413T1240Z_045_EVENT_NET.pdf	Pangaea	10.1594/PANGAEA.842227	http://doi.pangaea.de/10.1594/PANGAEA.842227
TARA_046						Sampling planktonic viruses, prokaryotes and unicellular eukaryotes		TARA_20100415T0201Z_046_EVENT_PUMP	http://store.pangaea.de/Projects/TARA-OCEANS/Logsheets_Event/TARA_20100415T0201Z_046_EVENT_PUMP.pdf	Pangaea	10.1594/PANGAEA.842227	http://doi.pangaea.de/10.1594/PANGAEA.842227
TARA_046						Sampling planktonic viruses, prokaryotes and unicellular eukaryotes	Sampling large planktonic unicellular eukaryotes and metazoans	TARA_20100415T0215Z_046_EVENT_NET	http://store.pangaea.de/Projects/TARA-OCEANS/Logsheets_Event/TARA_20100415T0215Z_046_EVENT_NET.pdf	Pangaea	10.1594/PANGAEA.842227	http://doi.pangaea.de/10.1594/PANGAEA.842227
TARA_046			Properties of seawater and dissolved matter from physical, optical and imaging sensors mounted on the vertical profile sampling system	Properties of seawater and particulate & dissolved matter from discrete water samples	Environmental features and sampling stations	Sampling planktonic viruses, prokaryotes and unicellular eukaryotes		TARA_20100415T0240Z_046_EVENT_CAST	http://store.pangaea.de/Projects/TARA-OCEANS/Logsheets_Event/TARA_20100415T0240Z_046_EVENT_CAST.pdf	Pangaea	10.1594/PANGAEA.842227	http://doi.pangaea.de/10.1594/PANGAEA.842227
TARA_046			Properties of seawater and dissolved matter from physical, optical and imaging sensors mounted on the vertical profile sampling system					TARA_20100415T0240Z_046_EVENT_SECCHI	http://store.pangaea.de/Projects/TARA-OCEANS/Logsheets_Event/TARA_20100415T0240Z_046_EVENT_CAST.pdf	Pangaea	10.1594/PANGAEA.842227	http://doi.pangaea.de/10.1594/PANGAEA.842227
TARA_046						Sampling planktonic viruses, prokaryotes and unicellular eukaryotes	Sampling large planktonic unicellular eukaryotes and metazoans	TARA_20100415T0314Z_046_EVENT_NET	http://store.pangaea.de/Projects/TARA-OCEANS/Logsheets_Event/TARA_20100415T0314Z_046_EVENT_NET.pdf	Pangaea	10.1594/PANGAEA.842227	http://doi.pangaea.de/10.1594/PANGAEA.842227
TARA_046						Sampling planktonic viruses, prokaryotes and unicellular eukaryotes	Sampling large planktonic unicellular eukaryotes and metazoans	TARA_20100415T0332Z_046_EVENT_NET	http://store.pangaea.de/Projects/TARA-OCEANS/Logsheets_Event/TARA_20100415T0332Z_046_EVENT_NET.pdf	Pangaea	10.1594/PANGAEA.842227	http://doi.pangaea.de/10.1594/PANGAEA.842227
TARA_046						Sampling planktonic viruses, prokaryotes and unicellular eukaryotes	Sampling large planktonic unicellular eukaryotes and metazoans	TARA_20100415T0349Z_046_EVENT_NET	http://store.pangaea.de/Projects/TARA-OCEANS/Logsheets_Event/TARA_20100415T0349Z_046_EVENT_NET.pdf	Pangaea	10.1594/PANGAEA.842227	http://doi.pangaea.de/10.1594/PANGAEA.842227
TARA_046						Sampling planktonic viruses, prokaryotes and unicellular eukaryotes	Sampling large planktonic unicellular eukaryotes and metazoans	TARA_20100415T0604Z_046_EVENT_NET	http://store.pangaea.de/Projects/TARA-OCEANS/Logsheets_Event/TARA_20100415T0604Z_046_EVENT_NET.pdf	Pangaea	10.1594/PANGAEA.842227	http://doi.pangaea.de/10.1594/PANGAEA.842227
TARA_046						Sampling planktonic viruses, prokaryotes and unicellular eukaryotes	Sampling large planktonic unicellular eukaryotes and metazoans	TARA_20100415T0608Z_046_EVENT_NET	http://store.pangaea.de/Projects/TARA-OCEANS/Logsheets_Event/TARA_20100415T0608Z_046_EVENT_NET.pdf	Pangaea	10.1594/PANGAEA.842227	http://doi.pangaea.de/10.1594/PANGAEA.842227
TARA_047						Sampling planktonic viruses, prokaryotes and unicellular eukaryotes		TARA_20100416T0442Z_047_EVENT_PUMP	http://store.pangaea.de/Projects/TARA-OCEANS/Logsheets_Event/TARA_20100416T0442Z_047_EVENT_PUMP.pdf	Pangaea	10.1594/PANGAEA.842227	http://doi.pangaea.de/10.1594/PANGAEA.842227
TARA_047						Sampling planktonic viruses, prokaryotes and unicellular eukaryotes	Sampling large planktonic unicellular eukaryotes and metazoans	TARA_20100416T0443Z_047_EVENT_NET	http://store.pangaea.de/Projects/TARA-OCEANS/Logsheets_Event/TARA_20100416T0443Z_047_EVENT_NET.pdf	Pangaea	10.1594/PANGAEA.842227	http://doi.pangaea.de/10.1594/PANGAEA.842227
TARA_047			Properties of seawater and dissolved matter from physical, optical and imaging sensors mounted on the vertical profile sampling system	Properties of seawater and particulate & dissolved matter from discrete water samples	Environmental features and sampling stations	Sampling planktonic viruses, prokaryotes and unicellular eukaryotes		TARA_20100416T0444Z_047_EVENT_CAST	http://store.pangaea.de/Projects/TARA-OCEANS/Logsheets_Event/TARA_20100416T0444Z_047_EVENT_CAST.pdf	Pangaea	10.1594/PANGAEA.842227	http://doi.pangaea.de/10.1594/PANGAEA.842227
TARA_047			Properties of seawater and dissolved matter from physical, optical and imaging sensors mounted on the vertical profile sampling system					TARA_20100416T0444Z_047_EVENT_SECCHI	http://store.pangaea.de/Projects/TARA-OCEANS/Logsheets_Event/TARA_20100416T0444Z_047_EVENT_CAST.pdf	Pangaea	10.1594/PANGAEA.842227	http://doi.pangaea.de/10.1594/PANGAEA.842227
TARA_047						Sampling planktonic viruses, prokaryotes and unicellular eukaryotes	Sampling large planktonic unicellular eukaryotes and metazoans	TARA_20100416T0504Z_047_EVENT_NET	http://store.pangaea.de/Projects/TARA-OCEANS/Logsheets_Event/TARA_20100416T0504Z_047_EVENT_NET.pdf	Pangaea	10.1594/PANGAEA.842227	http://doi.pangaea.de/10.1594/PANGAEA.842227
TARA_048			Properties of seawater and dissolved matter from physical, optical and imaging sensors mounted on the vertical profile sampling system	Properties of seawater and particulate & dissolved matter from discrete water samples	Environmental features and sampling stations	Sampling planktonic viruses, prokaryotes and unicellular eukaryotes		TARA_20100419T0755Z_048_EVENT_CAST	http://store.pangaea.de/Projects/TARA-OCEANS/Logsheets_Event/TARA_20100419T0755Z_048_EVENT_CAST.pdf	Pangaea	10.1594/PANGAEA.842227	http://doi.pangaea.de/10.1594/PANGAEA.842227
TARA_048			Properties of seawater and dissolved matter from physical, optical and imaging sensors mounted on the vertical profile sampling system					TARA_20100419T0755Z_048_EVENT_SECCHI	http://store.pangaea.de/Projects/TARA-OCEANS/Logsheets_Event/TARA_20100419T0755Z_048_EVENT_CAST.pdf	Pangaea	10.1594/PANGAEA.842227	http://doi.pangaea.de/10.1594/PANGAEA.842227
TARA_048						Sampling planktonic viruses, prokaryotes and unicellular eukaryotes		TARA_20100419T0756Z_048_EVENT_PUMP	http://store.pangaea.de/Projects/TARA-OCEANS/Logsheets_Event/TARA_20100419T0756Z_048_EVENT_PUMP.pdf	Pangaea	10.1594/PANGAEA.842227	http://doi.pangaea.de/10.1594/PANGAEA.842227
TARA_048						Sampling planktonic viruses, prokaryotes and unicellular eukaryotes	Sampling large planktonic unicellular eukaryotes and metazoans	TARA_20100419T0856Z_048_EVENT_NET	http://store.pangaea.de/Projects/TARA-OCEANS/Logsheets_Event/TARA_20100419T0856Z_048_EVENT_NET.pdf	Pangaea	10.1594/PANGAEA.842227	http://doi.pangaea.de/10.1594/PANGAEA.842227
TARA_048						Sampling planktonic viruses, prokaryotes and unicellular eukaryotes	Sampling large planktonic unicellular eukaryotes and metazoans	TARA_20100419T1006Z_048_EVENT_NET	http://store.pangaea.de/Projects/TARA-OCEANS/Logsheets_Event/TARA_20100419T1006Z_048_EVENT_NET.pdf	Pangaea	10.1594/PANGAEA.842227	http://doi.pangaea.de/10.1594/PANGAEA.842227
TARA_048			Properties of seawater and dissolved matter from physical, optical and imaging sensors mounted on the vertical profile sampling system		Environmental features and sampling stations			TARA_20100419T1127Z_048_EVENT_CAST	http://store.pangaea.de/Projects/TARA-OCEANS/Logsheets_Event/TARA_20100419T1127Z_048_EVENT_CAST.pdf	Pangaea	10.1594/PANGAEA.842227	http://doi.pangaea.de/10.1594/PANGAEA.842227
TARA_048						Sampling planktonic viruses, prokaryotes and unicellular eukaryotes	Sampling large planktonic unicellular eukaryotes and metazoans	TARA_20100419T1147Z_048_EVENT_NET	http://store.pangaea.de/Projects/TARA-OCEANS/Logsheets_Event/TARA_20100419T1147Z_048_EVENT_NET.pdf	Pangaea	10.1594/PANGAEA.842227	http://doi.pangaea.de/10.1594/PANGAEA.842227
TARA_048			Properties of seawater and dissolved matter from physical, optical and imaging sensors mounted on the vertical profile sampling system	Properties of seawater and particulate & dissolved matter from discrete water samples	Environmental features and sampling stations	Sampling planktonic viruses, prokaryotes and unicellular eukaryotes		TARA_20100419T1337Z_048_EVENT_CAST	http://store.pangaea.de/Projects/TARA-OCEANS/Logsheets_Event/TARA_20100419T1337Z_048_EVENT_CAST.pdf	Pangaea	10.1594/PANGAEA.842227	http://doi.pangaea.de/10.1594/PANGAEA.842227
TARA_049						Sampling planktonic viruses, prokaryotes and unicellular eukaryotes		TARA_20100423T1010Z_049_EVENT_PUMP	http://store.pangaea.de/Projects/TARA-OCEANS/Logsheets_Event/TARA_20100423T1010Z_049_EVENT_PUMP.pdf	Pangaea	10.1594/PANGAEA.842227	http://doi.pangaea.de/10.1594/PANGAEA.842227
TARA_049			Properties of seawater and dissolved matter from physical, optical and imaging sensors mounted on the vertical profile sampling system	Properties of seawater and particulate & dissolved matter from discrete water samples	Environmental features and sampling stations	Sampling planktonic viruses, prokaryotes and unicellular eukaryotes		TARA_20100423T1029Z_049_EVENT_CAST	http://store.pangaea.de/Projects/TARA-OCEANS/Logsheets_Event/TARA_20100423T1029Z_049_EVENT_CAST.pdf	Pangaea	10.1594/PANGAEA.842227	http://doi.pangaea.de/10.1594/PANGAEA.842227
TARA_049						Sampling planktonic viruses, prokaryotes and unicellular eukaryotes	Sampling large planktonic unicellular eukaryotes and metazoans	TARA_20100423T1050Z_049_EVENT_NET	http://store.pangaea.de/Projects/TARA-OCEANS/Logsheets_Event/TARA_20100423T1050Z_049_EVENT_NET.pdf	Pangaea	10.1594/PANGAEA.842227	http://doi.pangaea.de/10.1594/PANGAEA.842227
TARA_049						Sampling planktonic viruses, prokaryotes and unicellular eukaryotes	Sampling large planktonic unicellular eukaryotes and metazoans	TARA_20100423T1127Z_049_EVENT_NET	http://store.pangaea.de/Projects/TARA-OCEANS/Logsheets_Event/TARA_20100423T1127Z_049_EVENT_NET.pdf	Pangaea	10.1594/PANGAEA.842227	http://doi.pangaea.de/10.1594/PANGAEA.842227
TARA_049						Sampling planktonic viruses, prokaryotes and unicellular eukaryotes	Sampling large planktonic unicellular eukaryotes and metazoans	TARA_20100423T1235Z_049_EVENT_NET	http://store.pangaea.de/Projects/TARA-OCEANS/Logsheets_Event/TARA_20100423T1235Z_049_EVENT_NET.pdf	Pangaea	10.1594/PANGAEA.842227	http://doi.pangaea.de/10.1594/PANGAEA.842227
TARA_999	Atmospheric and oceanographic context at the mesoscale							TARA_20100423Z_UDW_EVENT_BATOS		Pangaea	10.1594/PANGAEA.842227	http://doi.pangaea.de/10.1594/PANGAEA.842227
TARA_999		Properties of seawater and particulate matter from physical, optical and imaging sensors mounted on the continuous surface water sampling system						TARA_20100423Z_UDW_EVENT_CSSS		Pangaea	10.1594/PANGAEA.842227	http://doi.pangaea.de/10.1594/PANGAEA.842227
TARA_999	Atmospheric and oceanographic context at the mesoscale							TARA_20100504Z_UDW_EVENT_BATOS		Pangaea	10.1594/PANGAEA.842227	http://doi.pangaea.de/10.1594/PANGAEA.842227
TARA_999		Properties of seawater and particulate matter from physical, optical and imaging sensors mounted on the continuous surface water sampling system						TARA_20100504Z_UDW_EVENT_CSSS		Pangaea	10.1594/PANGAEA.842227	http://doi.pangaea.de/10.1594/PANGAEA.842227
TARA_050			Properties of seawater and dissolved matter from physical, optical and imaging sensors mounted on the vertical profile sampling system		Environmental features and sampling stations			TARA_20100508T1858Z_050_EVENT_CAST	http://store.pangaea.de/Projects/TARA-OCEANS/Logsheets_Event/TARA_20100508T1858Z_050_EVENT_CAST.pdf	Pangaea	10.1594/PANGAEA.842227	http://doi.pangaea.de/10.1594/PANGAEA.842227
TARA_050						Sampling planktonic viruses, prokaryotes and unicellular eukaryotes	Sampling large planktonic unicellular eukaryotes and metazoans	TARA_20100508T2024Z_050_EVENT_NET	http://store.pangaea.de/Projects/TARA-OCEANS/Logsheets_Event/TARA_20100508T2024Z_050_EVENT_NET.pdf	Pangaea	10.1594/PANGAEA.842227	http://doi.pangaea.de/10.1594/PANGAEA.842227
TARA_050						Sampling planktonic viruses, prokaryotes and unicellular eukaryotes	Sampling large planktonic unicellular eukaryotes and metazoans	TARA_20100508T2123Z_050_EVENT_NET	http://store.pangaea.de/Projects/TARA-OCEANS/Logsheets_Event/TARA_20100508T2123Z_050_EVENT_NET.pdf	Pangaea	10.1594/PANGAEA.842227	http://doi.pangaea.de/10.1594/PANGAEA.842227
TARA_050						Sampling planktonic viruses, prokaryotes and unicellular eukaryotes	Sampling large planktonic unicellular eukaryotes and metazoans	TARA_20100508T2245Z_050_EVENT_NET	http://store.pangaea.de/Projects/TARA-OCEANS/Logsheets_Event/TARA_20100508T2245Z_050_EVENT_NET.pdf	Pangaea	10.1594/PANGAEA.842227	http://doi.pangaea.de/10.1594/PANGAEA.842227
TARA_999	Atmospheric and oceanographic context at the mesoscale							TARA_20100508Z_UDW_EVENT_BATOS		Pangaea	10.1594/PANGAEA.842227	http://doi.pangaea.de/10.1594/PANGAEA.842227
TARA_999		Properties of seawater and particulate matter from physical, optical and imaging sensors mounted on the continuous surface water sampling system						TARA_20100508Z_UDW_EVENT_CSSS		Pangaea	10.1594/PANGAEA.842227	http://doi.pangaea.de/10.1594/PANGAEA.842227
TARA_050						Sampling planktonic viruses, prokaryotes and unicellular eukaryotes		TARA_20100509T0530Z_050_EVENT_PUMP	http://store.pangaea.de/Projects/TARA-OCEANS/Logsheets_Event/TARA_20100509T0530Z_050_EVENT_PUMP.pdf	Pangaea	10.1594/PANGAEA.842227	http://doi.pangaea.de/10.1594/PANGAEA.842227
TARA_050			Properties of seawater and dissolved matter from physical, optical and imaging sensors mounted on the vertical profile sampling system	Properties of seawater and particulate & dissolved matter from discrete water samples	Environmental features and sampling stations	Sampling planktonic viruses, prokaryotes and unicellular eukaryotes		TARA_20100509T0537Z_050_EVENT_CAST	http://store.pangaea.de/Projects/TARA-OCEANS/Logsheets_Event/TARA_20100509T0537Z_050_EVENT_CAST.pdf	Pangaea	10.1594/PANGAEA.842227	http://doi.pangaea.de/10.1594/PANGAEA.842227
TARA_050						Sampling planktonic viruses, prokaryotes and unicellular eukaryotes	Sampling large planktonic unicellular eukaryotes and metazoans	TARA_20100509T0550Z_050_EVENT_NET	http://store.pangaea.de/Projects/TARA-OCEANS/Logsheets_Event/TARA_20100509T0550Z_050_EVENT_NET.pdf	Pangaea	10.1594/PANGAEA.842227	http://doi.pangaea.de/10.1594/PANGAEA.842227
TARA_050						Sampling planktonic viruses, prokaryotes and unicellular eukaryotes	Sampling large planktonic unicellular eukaryotes and metazoans	TARA_20100509T0650Z_050_EVENT_NET	http://store.pangaea.de/Projects/TARA-OCEANS/Logsheets_Event/TARA_20100509T0650Z_050_EVENT_NET.pdf	Pangaea	10.1594/PANGAEA.842227	http://doi.pangaea.de/10.1594/PANGAEA.842227
TARA_050						Sampling planktonic viruses, prokaryotes and unicellular eukaryotes	Sampling large planktonic unicellular eukaryotes and metazoans	TARA_20100509T0752Z_050_EVENT_NET	http://store.pangaea.de/Projects/TARA-OCEANS/Logsheets_Event/TARA_20100509T0752Z_050_EVENT_NET.pdf	Pangaea	10.1594/PANGAEA.842227	http://doi.pangaea.de/10.1594/PANGAEA.842227
TARA_050						Sampling planktonic viruses, prokaryotes and unicellular eukaryotes	Sampling large planktonic unicellular eukaryotes and metazoans	TARA_20100509T0805Z_050_EVENT_NET	http://store.pangaea.de/Projects/TARA-OCEANS/Logsheets_Event/TARA_20100509T0805Z_050_EVENT_NET.pdf	Pangaea	10.1594/PANGAEA.842227	http://doi.pangaea.de/10.1594/PANGAEA.842227
TARA_050			Properties of seawater and dissolved matter from physical, optical and imaging sensors mounted on the vertical profile sampling system	Properties of seawater and particulate & dissolved matter from discrete water samples	Environmental features and sampling stations	Sampling planktonic viruses, prokaryotes and unicellular eukaryotes		TARA_20100509T1050Z_050_EVENT_CAST	http://store.pangaea.de/Projects/TARA-OCEANS/Logsheets_Event/TARA_20100509T1050Z_050_EVENT_CAST.pdf	Pangaea	10.1594/PANGAEA.842227	http://doi.pangaea.de/10.1594/PANGAEA.842227
TARA_050						Sampling planktonic viruses, prokaryotes and unicellular eukaryotes	Sampling large planktonic unicellular eukaryotes and metazoans	TARA_20100509T1117Z_050_EVENT_NET	http://store.pangaea.de/Projects/TARA-OCEANS/Logsheets_Event/TARA_20100509T1117Z_050_EVENT_NET.pdf	Pangaea	10.1594/PANGAEA.842227	http://doi.pangaea.de/10.1594/PANGAEA.842227
TARA_050			Properties of seawater and dissolved matter from physical, optical and imaging sensors mounted on the vertical profile sampling system	Properties of seawater and particulate & dissolved matter from discrete water samples	Environmental features and sampling stations	Sampling planktonic viruses, prokaryotes and unicellular eukaryotes		TARA_20100509T1310Z_050_Combined-EVENTS_CAST	http://store.pangaea.de/Projects/TARA-OCEANS/Logsheets_Event/TARA_20100509T1310Z_050_Combined-EVENTS_CAST.pdf	Pangaea	10.1594/PANGAEA.842227	http://doi.pangaea.de/10.1594/PANGAEA.842227
TARA_050			Properties of seawater and dissolved matter from physical, optical and imaging sensors mounted on the vertical profile sampling system	Properties of seawater and particulate & dissolved matter from discrete water samples	Environmental features and sampling stations	Sampling planktonic viruses, prokaryotes and unicellular eukaryotes		TARA_20100509T1310Z_050_EVENT_CAST	http://store.pangaea.de/Projects/TARA-OCEANS/Logsheets_Event/TARA_20100509T1310Z_050_EVENT_CAST.pdf	Pangaea	10.1594/PANGAEA.842227	http://doi.pangaea.de/10.1594/PANGAEA.842227
TARA_050			Properties of seawater and dissolved matter from physical, optical and imaging sensors mounted on the vertical profile sampling system	Properties of seawater and particulate & dissolved matter from discrete water samples	Environmental features and sampling stations	Sampling planktonic viruses, prokaryotes and unicellular eukaryotes		TARA_20100509T1412Z_050_EVENT_CAST	http://store.pangaea.de/Projects/TARA-OCEANS/Logsheets_Event/TARA_20100509T1412Z_050_EVENT_CAST.pdf	Pangaea	10.1594/PANGAEA.842227	http://doi.pangaea.de/10.1594/PANGAEA.842227
TARA_051			Properties of seawater and dissolved matter from physical, optical and imaging sensors mounted on the vertical profile sampling system		Environmental features and sampling stations			TARA_20100510T1702Z_051_EVENT_CAST	http://store.pangaea.de/Projects/TARA-OCEANS/Logsheets_Event/TARA_20100510T1702Z_051_EVENT_CAST.pdf	Pangaea	10.1594/PANGAEA.842227	http://doi.pangaea.de/10.1594/PANGAEA.842227
TARA_051						Sampling planktonic viruses, prokaryotes and unicellular eukaryotes	Sampling large planktonic unicellular eukaryotes and metazoans	TARA_20100510T1825Z_051_EVENT_NET	http://store.pangaea.de/Projects/TARA-OCEANS/Logsheets_Event/TARA_20100510T1825Z_051_EVENT_NET.pdf	Pangaea	10.1594/PANGAEA.842227	http://doi.pangaea.de/10.1594/PANGAEA.842227
TARA_051						Sampling planktonic viruses, prokaryotes and unicellular eukaryotes	Sampling large planktonic unicellular eukaryotes and metazoans	TARA_20100510T1929Z_051_EVENT_NET	http://store.pangaea.de/Projects/TARA-OCEANS/Logsheets_Event/TARA_20100510T1929Z_051_EVENT_NET.pdf	Pangaea	10.1594/PANGAEA.842227	http://doi.pangaea.de/10.1594/PANGAEA.842227
TARA_051						Sampling planktonic viruses, prokaryotes and unicellular eukaryotes		TARA_20100511T0342Z_051_EVENT_PUMP	http://store.pangaea.de/Projects/TARA-OCEANS/Logsheets_Event/TARA_20100511T0342Z_051_EVENT_PUMP.pdf	Pangaea	10.1594/PANGAEA.842227	http://doi.pangaea.de/10.1594/PANGAEA.842227
TARA_051			Properties of seawater and dissolved matter from physical, optical and imaging sensors mounted on the vertical profile sampling system	Properties of seawater and particulate & dissolved matter from discrete water samples	Environmental features and sampling stations	Sampling planktonic viruses, prokaryotes and unicellular eukaryotes		TARA_20100511T0350Z_051_EVENT_CAST	http://store.pangaea.de/Projects/TARA-OCEANS/Logsheets_Event/TARA_20100511T0350Z_051_EVENT_CAST.pdf	Pangaea	10.1594/PANGAEA.842227	http://doi.pangaea.de/10.1594/PANGAEA.842227
TARA_051						Sampling planktonic viruses, prokaryotes and unicellular eukaryotes	Sampling large planktonic unicellular eukaryotes and metazoans	TARA_20100511T0405Z_051_EVENT_NET	http://store.pangaea.de/Projects/TARA-OCEANS/Logsheets_Event/TARA_20100511T0405Z_051_EVENT_NET.pdf	Pangaea	10.1594/PANGAEA.842227	http://doi.pangaea.de/10.1594/PANGAEA.842227
TARA_051						Sampling planktonic viruses, prokaryotes and unicellular eukaryotes	Sampling large planktonic unicellular eukaryotes and metazoans	TARA_20100511T0441Z_051_EVENT_NET	http://store.pangaea.de/Projects/TARA-OCEANS/Logsheets_Event/TARA_20100511T0441Z_051_EVENT_NET.pdf	Pangaea	10.1594/PANGAEA.842227	http://doi.pangaea.de/10.1594/PANGAEA.842227
TARA_051						Sampling planktonic viruses, prokaryotes and unicellular eukaryotes	Sampling large planktonic unicellular eukaryotes and metazoans	TARA_20100511T0545Z_051_EVENT_NET	http://store.pangaea.de/Projects/TARA-OCEANS/Logsheets_Event/TARA_20100511T0545Z_051_EVENT_NET.pdf	Pangaea	10.1594/PANGAEA.842227	http://doi.pangaea.de/10.1594/PANGAEA.842227
TARA_051						Sampling planktonic viruses, prokaryotes and unicellular eukaryotes	Sampling large planktonic unicellular eukaryotes and metazoans	TARA_20100511T0555Z_051_EVENT_NET	http://store.pangaea.de/Projects/TARA-OCEANS/Logsheets_Event/TARA_20100511T0555Z_051_EVENT_NET.pdf	Pangaea	10.1594/PANGAEA.842227	http://doi.pangaea.de/10.1594/PANGAEA.842227
TARA_051						Sampling planktonic viruses, prokaryotes and unicellular eukaryotes	Sampling large planktonic unicellular eukaryotes and metazoans	TARA_20100511T0635Z_051_EVENT_NET	http://store.pangaea.de/Projects/TARA-OCEANS/Logsheets_Event/TARA_20100511T0635Z_051_EVENT_NET.pdf	Pangaea	10.1594/PANGAEA.842227	http://doi.pangaea.de/10.1594/PANGAEA.842227
TARA_051						Sampling planktonic viruses, prokaryotes and unicellular eukaryotes	Sampling large planktonic unicellular eukaryotes and metazoans	TARA_20100511T0700Z_051_EVENT_NET	http://store.pangaea.de/Projects/TARA-OCEANS/Logsheets_Event/TARA_20100511T0700Z_051_EVENT_NET.pdf	Pangaea	10.1594/PANGAEA.842227	http://doi.pangaea.de/10.1594/PANGAEA.842227
TARA_051						Sampling planktonic viruses, prokaryotes and unicellular eukaryotes	Sampling large planktonic unicellular eukaryotes and metazoans	TARA_20100511T0723Z_051_EVENT_NET	http://store.pangaea.de/Projects/TARA-OCEANS/Logsheets_Event/TARA_20100511T0723Z_051_EVENT_NET.pdf	Pangaea	10.1594/PANGAEA.842227	http://doi.pangaea.de/10.1594/PANGAEA.842227
TARA_051						Sampling planktonic viruses, prokaryotes and unicellular eukaryotes	Sampling large planktonic unicellular eukaryotes and metazoans	TARA_20100511T0750Z_051_EVENT_NET	http://store.pangaea.de/Projects/TARA-OCEANS/Logsheets_Event/TARA_20100511T0750Z_051_EVENT_NET.pdf	Pangaea	10.1594/PANGAEA.842227	http://doi.pangaea.de/10.1594/PANGAEA.842227
TARA_051			Properties of seawater and dissolved matter from physical, optical and imaging sensors mounted on the vertical profile sampling system	Properties of seawater and particulate & dissolved matter from discrete water samples	Environmental features and sampling stations	Sampling planktonic viruses, prokaryotes and unicellular eukaryotes		TARA_20100511T0915Z_051_EVENT_CAST	http://store.pangaea.de/Projects/TARA-OCEANS/Logsheets_Event/TARA_20100511T0915Z_051_EVENT_CAST.pdf	Pangaea	10.1594/PANGAEA.842227	http://doi.pangaea.de/10.1594/PANGAEA.842227
TARA_051			Properties of seawater and dissolved matter from physical, optical and imaging sensors mounted on the vertical profile sampling system					TARA_20100511T0915Z_051_EVENT_SECCHI	http://store.pangaea.de/Projects/TARA-OCEANS/Logsheets_Event/TARA_20100511T0915Z_051_EVENT_CAST.pdf	Pangaea	10.1594/PANGAEA.842227	http://doi.pangaea.de/10.1594/PANGAEA.842227
TARA_051						Sampling planktonic viruses, prokaryotes and unicellular eukaryotes	Sampling large planktonic unicellular eukaryotes and metazoans	TARA_20100511T0945Z_051_EVENT_NET	http://store.pangaea.de/Projects/TARA-OCEANS/Logsheets_Event/TARA_20100511T0945Z_051_EVENT_NET.pdf	Pangaea	10.1594/PANGAEA.842227	http://doi.pangaea.de/10.1594/PANGAEA.842227
TARA_051						Sampling planktonic viruses, prokaryotes and unicellular eukaryotes		TARA_20100511T1040Z_051_EVENT_PUMP	http://store.pangaea.de/Projects/TARA-OCEANS/Logsheets_Event/TARA_20100511T1040Z_051_EVENT_PUMP.pdf	Pangaea	10.1594/PANGAEA.842227	http://doi.pangaea.de/10.1594/PANGAEA.842227
TARA_999	Atmospheric and oceanographic context at the mesoscale							TARA_20100515Z_UDW_EVENT_BATOS		Pangaea	10.1594/PANGAEA.842227	http://doi.pangaea.de/10.1594/PANGAEA.842227
TARA_999		Properties of seawater and particulate matter from physical, optical and imaging sensors mounted on the continuous surface water sampling system						TARA_20100515Z_UDW_EVENT_CSSS		Pangaea	10.1594/PANGAEA.842227	http://doi.pangaea.de/10.1594/PANGAEA.842227
TARA_052			Properties of seawater and dissolved matter from physical, optical and imaging sensors mounted on the vertical profile sampling system	Properties of seawater and particulate & dissolved matter from discrete water samples	Environmental features and sampling stations	Sampling planktonic viruses, prokaryotes and unicellular eukaryotes		TARA_20100517T0410Z_052_EVENT_CAST	http://store.pangaea.de/Projects/TARA-OCEANS/Logsheets_Event/TARA_20100517T0410Z_052_EVENT_CAST.pdf	Pangaea	10.1594/PANGAEA.842227	http://doi.pangaea.de/10.1594/PANGAEA.842227
TARA_052						Sampling planktonic viruses, prokaryotes and unicellular eukaryotes	Sampling large planktonic unicellular eukaryotes and metazoans	TARA_20100517T0410Z_052_EVENT_NET	http://store.pangaea.de/Projects/TARA-OCEANS/Logsheets_Event/TARA_20100517T0410Z_052_EVENT_NET.pdf	Pangaea	10.1594/PANGAEA.842227	http://doi.pangaea.de/10.1594/PANGAEA.842227
TARA_052						Sampling planktonic viruses, prokaryotes and unicellular eukaryotes		TARA_20100517T0410Z_052_EVENT_PUMP	http://store.pangaea.de/Projects/TARA-OCEANS/Logsheets_Event/TARA_20100517T0410Z_052_EVENT_PUMP.pdf	Pangaea	10.1594/PANGAEA.842227	http://doi.pangaea.de/10.1594/PANGAEA.842227
TARA_052						Sampling planktonic viruses, prokaryotes and unicellular eukaryotes	Sampling large planktonic unicellular eukaryotes and metazoans	TARA_20100517T0530Z_052_EVENT_NET	http://store.pangaea.de/Projects/TARA-OCEANS/Logsheets_Event/TARA_20100517T0530Z_052_EVENT_NET.pdf	Pangaea	10.1594/PANGAEA.842227	http://doi.pangaea.de/10.1594/PANGAEA.842227
TARA_052						Sampling planktonic viruses, prokaryotes and unicellular eukaryotes	Sampling large planktonic unicellular eukaryotes and metazoans	TARA_20100517T0545Z_052_EVENT_NET	http://store.pangaea.de/Projects/TARA-OCEANS/Logsheets_Event/TARA_20100517T0545Z_052_EVENT_NET.pdf	Pangaea	10.1594/PANGAEA.842227	http://doi.pangaea.de/10.1594/PANGAEA.842227
TARA_052						Sampling planktonic viruses, prokaryotes and unicellular eukaryotes	Sampling large planktonic unicellular eukaryotes and metazoans	TARA_20100517T0630Z_052_EVENT_NET	http://store.pangaea.de/Projects/TARA-OCEANS/Logsheets_Event/TARA_20100517T0630Z_052_EVENT_NET.pdf	Pangaea	10.1594/PANGAEA.842227	http://doi.pangaea.de/10.1594/PANGAEA.842227
TARA_052						Sampling planktonic viruses, prokaryotes and unicellular eukaryotes	Sampling large planktonic unicellular eukaryotes and metazoans	TARA_20100517T0648Z_052_EVENT_NET	http://store.pangaea.de/Projects/TARA-OCEANS/Logsheets_Event/TARA_20100517T0648Z_052_EVENT_NET.pdf	Pangaea	10.1594/PANGAEA.842227	http://doi.pangaea.de/10.1594/PANGAEA.842227
TARA_052						Sampling planktonic viruses, prokaryotes and unicellular eukaryotes	Sampling large planktonic unicellular eukaryotes and metazoans	TARA_20100517T0725Z_052_EVENT_NET	http://store.pangaea.de/Projects/TARA-OCEANS/Logsheets_Event/TARA_20100517T0725Z_052_EVENT_NET.pdf	Pangaea	10.1594/PANGAEA.842227	http://doi.pangaea.de/10.1594/PANGAEA.842227
TARA_052						Sampling planktonic viruses, prokaryotes and unicellular eukaryotes	Sampling large planktonic unicellular eukaryotes and metazoans	TARA_20100517T0745Z_052_EVENT_NET	http://store.pangaea.de/Projects/TARA-OCEANS/Logsheets_Event/TARA_20100517T0745Z_052_EVENT_NET.pdf	Pangaea	10.1594/PANGAEA.842227	http://doi.pangaea.de/10.1594/PANGAEA.842227
TARA_052			Properties of seawater and dissolved matter from physical, optical and imaging sensors mounted on the vertical profile sampling system	Properties of seawater and particulate & dissolved matter from discrete water samples	Environmental features and sampling stations	Sampling planktonic viruses, prokaryotes and unicellular eukaryotes		TARA_20100517T0945Z_052_EVENT_CAST	http://store.pangaea.de/Projects/TARA-OCEANS/Logsheets_Event/TARA_20100517T0945Z_052_EVENT_CAST.pdf	Pangaea	10.1594/PANGAEA.842227	http://doi.pangaea.de/10.1594/PANGAEA.842227
TARA_052			Properties of seawater and dissolved matter from physical, optical and imaging sensors mounted on the vertical profile sampling system					TARA_20100517T0945Z_052_EVENT_SECCHI	http://store.pangaea.de/Projects/TARA-OCEANS/Logsheets_Event/TARA_20100517T0945Z_052_EVENT_CAST.pdf	Pangaea	10.1594/PANGAEA.842227	http://doi.pangaea.de/10.1594/PANGAEA.842227
TARA_052						Sampling planktonic viruses, prokaryotes and unicellular eukaryotes	Sampling large planktonic unicellular eukaryotes and metazoans	TARA_20100517T1005Z_052_EVENT_NET	http://store.pangaea.de/Projects/TARA-OCEANS/Logsheets_Event/TARA_20100517T1005Z_052_EVENT_NET.pdf	Pangaea	10.1594/PANGAEA.842227	http://doi.pangaea.de/10.1594/PANGAEA.842227
TARA_052						Sampling planktonic viruses, prokaryotes and unicellular eukaryotes	Sampling large planktonic unicellular eukaryotes and metazoans	TARA_20100517T1050Z_052_EVENT_NET	http://store.pangaea.de/Projects/TARA-OCEANS/Logsheets_Event/TARA_20100517T1050Z_052_EVENT_NET.pdf	Pangaea	10.1594/PANGAEA.842227	http://doi.pangaea.de/10.1594/PANGAEA.842227
TARA_052						Sampling planktonic viruses, prokaryotes and unicellular eukaryotes		TARA_20100517T1142Z_052_EVENT_PUMP	http://store.pangaea.de/Projects/TARA-OCEANS/Logsheets_Event/TARA_20100517T1142Z_052_EVENT_PUMP.pdf	Pangaea	10.1594/PANGAEA.842227	http://doi.pangaea.de/10.1594/PANGAEA.842227
TARA_052						Sampling planktonic viruses, prokaryotes and unicellular eukaryotes	Sampling large planktonic unicellular eukaryotes and metazoans	TARA_20100517T1340Z_052_EVENT_NET	http://store.pangaea.de/Projects/TARA-OCEANS/Logsheets_Event/TARA_20100517T1340Z_052_EVENT_NET.pdf	Pangaea	10.1594/PANGAEA.842227	http://doi.pangaea.de/10.1594/PANGAEA.842227
TARA_052			Properties of seawater and dissolved matter from physical, optical and imaging sensors mounted on the vertical profile sampling system	Properties of seawater and particulate & dissolved matter from discrete water samples	Environmental features and sampling stations	Sampling planktonic viruses, prokaryotes and unicellular eukaryotes		TARA_20100517T1540Z_052_EVENT_CAST	http://store.pangaea.de/Projects/TARA-OCEANS/Logsheets_Event/TARA_20100517T1540Z_052_EVENT_CAST.pdf	Pangaea	10.1594/PANGAEA.842227	http://doi.pangaea.de/10.1594/PANGAEA.842227
TARA_052			Properties of seawater and dissolved matter from physical, optical and imaging sensors mounted on the vertical profile sampling system		Environmental features and sampling stations			TARA_20100517T1620Z_052_EVENT_CAST	http://store.pangaea.de/Projects/TARA-OCEANS/Logsheets_Event/TARA_20100517T1620Z_052_EVENT_CAST.pdf	Pangaea	10.1594/PANGAEA.842227	http://doi.pangaea.de/10.1594/PANGAEA.842227
TARA_052						Sampling planktonic viruses, prokaryotes and unicellular eukaryotes	Sampling large planktonic unicellular eukaryotes and metazoans	TARA_20100517T1651Z_052_EVENT_NET	http://store.pangaea.de/Projects/TARA-OCEANS/Logsheets_Event/TARA_20100517T1651Z_052_EVENT_NET.pdf	Pangaea	10.1594/PANGAEA.842227	http://doi.pangaea.de/10.1594/PANGAEA.842227
TARA_052						Sampling planktonic viruses, prokaryotes and unicellular eukaryotes	Sampling large planktonic unicellular eukaryotes and metazoans	TARA_20100517T1722Z_052_EVENT_NET	http://store.pangaea.de/Projects/TARA-OCEANS/Logsheets_Event/TARA_20100517T1722Z_052_EVENT_NET.pdf	Pangaea	10.1594/PANGAEA.842227	http://doi.pangaea.de/10.1594/PANGAEA.842227
TARA_999	Atmospheric and oceanographic context at the mesoscale							TARA_20100523Z_UDW_EVENT_BATOS		Pangaea	10.1594/PANGAEA.842227	http://doi.pangaea.de/10.1594/PANGAEA.842227
TARA_999		Properties of seawater and particulate matter from physical, optical and imaging sensors mounted on the continuous surface water sampling system						TARA_20100523Z_UDW_EVENT_CSSS		Pangaea	10.1594/PANGAEA.842227	http://doi.pangaea.de/10.1594/PANGAEA.842227
TARA_053			Properties of seawater and dissolved matter from physical, optical and imaging sensors mounted on the vertical profile sampling system		Environmental features and sampling stations			TARA_20100524T2009Z_053_EVENT_CAST	http://store.pangaea.de/Projects/TARA-OCEANS/Logsheets_Event/TARA_20100524T2009Z_053_EVENT_CAST.pdf	Pangaea	10.1594/PANGAEA.842227	http://doi.pangaea.de/10.1594/PANGAEA.842227
TARA_053			Properties of seawater and dissolved matter from physical, optical and imaging sensors mounted on the vertical profile sampling system		Environmental features and sampling stations			TARA_20100524T2126Z_053_EVENT_CAST	http://store.pangaea.de/Projects/TARA-OCEANS/Logsheets_Event/TARA_20100524T2126Z_053_EVENT_CAST.pdf	Pangaea	10.1594/PANGAEA.842227	http://doi.pangaea.de/10.1594/PANGAEA.842227
TARA_053						Sampling planktonic viruses, prokaryotes and unicellular eukaryotes	Sampling large planktonic unicellular eukaryotes and metazoans	TARA_20100524T2213Z_053_EVENT_NET	http://store.pangaea.de/Projects/TARA-OCEANS/Logsheets_Event/TARA_20100524T2213Z_053_EVENT_NET.pdf	Pangaea	10.1594/PANGAEA.842227	http://doi.pangaea.de/10.1594/PANGAEA.842227
TARA_053						Sampling planktonic viruses, prokaryotes and unicellular eukaryotes	Sampling large planktonic unicellular eukaryotes and metazoans	TARA_20100524T2259Z_053_EVENT_NET	http://store.pangaea.de/Projects/TARA-OCEANS/Logsheets_Event/TARA_20100524T2259Z_053_EVENT_NET.pdf	Pangaea	10.1594/PANGAEA.842227	http://doi.pangaea.de/10.1594/PANGAEA.842227
TARA_053						Sampling planktonic viruses, prokaryotes and unicellular eukaryotes	Sampling large planktonic unicellular eukaryotes and metazoans	TARA_20100524T2317Z_053_EVENT_NET	http://store.pangaea.de/Projects/TARA-OCEANS/Logsheets_Event/TARA_20100524T2317Z_053_EVENT_NET.pdf	Pangaea	10.1594/PANGAEA.842227	http://doi.pangaea.de/10.1594/PANGAEA.842227
TARA_053						Sampling planktonic viruses, prokaryotes and unicellular eukaryotes	Sampling large planktonic unicellular eukaryotes and metazoans	TARA_20100524T2338Z_053_EVENT_NET	http://store.pangaea.de/Projects/TARA-OCEANS/Logsheets_Event/TARA_20100524T2338Z_053_EVENT_NET.pdf	Pangaea	10.1594/PANGAEA.842227	http://doi.pangaea.de/10.1594/PANGAEA.842227
TARA_053			Properties of seawater and dissolved matter from physical, optical and imaging sensors mounted on the vertical profile sampling system	Properties of seawater and particulate & dissolved matter from discrete water samples	Environmental features and sampling stations	Sampling planktonic viruses, prokaryotes and unicellular eukaryotes		TARA_20100525T0526Z_053_EVENT_CAST	http://store.pangaea.de/Projects/TARA-OCEANS/Logsheets_Event/TARA_20100525T0526Z_053_EVENT_CAST.pdf	Pangaea	10.1594/PANGAEA.842227	http://doi.pangaea.de/10.1594/PANGAEA.842227
TARA_053			Properties of seawater and dissolved matter from physical, optical and imaging sensors mounted on the vertical profile sampling system					TARA_20100525T0526Z_053_EVENT_SECCHI	http://store.pangaea.de/Projects/TARA-OCEANS/Logsheets_Event/TARA_20100525T0526Z_053_EVENT_CAST.pdf	Pangaea	10.1594/PANGAEA.842227	http://doi.pangaea.de/10.1594/PANGAEA.842227
TARA_053						Sampling planktonic viruses, prokaryotes and unicellular eukaryotes		TARA_20100525T0527Z_053_EVENT_PUMP	http://store.pangaea.de/Projects/TARA-OCEANS/Logsheets_Event/TARA_20100525T0527Z_053_EVENT_PUMP.pdf	Pangaea	10.1594/PANGAEA.842227	http://doi.pangaea.de/10.1594/PANGAEA.842227
TARA_053						Sampling planktonic viruses, prokaryotes and unicellular eukaryotes	Sampling large planktonic unicellular eukaryotes and metazoans	TARA_20100525T0550Z_053_EVENT_NET	http://store.pangaea.de/Projects/TARA-OCEANS/Logsheets_Event/TARA_20100525T0550Z_053_EVENT_NET.pdf	Pangaea	10.1594/PANGAEA.842227	http://doi.pangaea.de/10.1594/PANGAEA.842227
TARA_053						Sampling planktonic viruses, prokaryotes and unicellular eukaryotes	Sampling large planktonic unicellular eukaryotes and metazoans	TARA_20100525T0625Z_053_EVENT_NET	http://store.pangaea.de/Projects/TARA-OCEANS/Logsheets_Event/TARA_20100525T0625Z_053_EVENT_NET.pdf	Pangaea	10.1594/PANGAEA.842227	http://doi.pangaea.de/10.1594/PANGAEA.842227
TARA_053						Sampling planktonic viruses, prokaryotes and unicellular eukaryotes	Sampling large planktonic unicellular eukaryotes and metazoans	TARA_20100525T0719Z_053_EVENT_NET	http://store.pangaea.de/Projects/TARA-OCEANS/Logsheets_Event/TARA_20100525T0719Z_053_EVENT_NET.pdf	Pangaea	10.1594/PANGAEA.842227	http://doi.pangaea.de/10.1594/PANGAEA.842227
TARA_053						Sampling planktonic viruses, prokaryotes and unicellular eukaryotes	Sampling large planktonic unicellular eukaryotes and metazoans	TARA_20100525T0820Z_053_EVENT_NET	http://store.pangaea.de/Projects/TARA-OCEANS/Logsheets_Event/TARA_20100525T0820Z_053_EVENT_NET.pdf	Pangaea	10.1594/PANGAEA.842227	http://doi.pangaea.de/10.1594/PANGAEA.842227
TARA_053						Sampling planktonic viruses, prokaryotes and unicellular eukaryotes	Sampling large planktonic unicellular eukaryotes and metazoans	TARA_20100525T0832Z_053_EVENT_NET	http://store.pangaea.de/Projects/TARA-OCEANS/Logsheets_Event/TARA_20100525T0832Z_053_EVENT_NET.pdf	Pangaea	10.1594/PANGAEA.842227	http://doi.pangaea.de/10.1594/PANGAEA.842227
TARA_053						Sampling planktonic viruses, prokaryotes and unicellular eukaryotes	Sampling large planktonic unicellular eukaryotes and metazoans	TARA_20100525T0854Z_053_EVENT_NET	http://store.pangaea.de/Projects/TARA-OCEANS/Logsheets_Event/TARA_20100525T0854Z_053_EVENT_NET.pdf	Pangaea	10.1594/PANGAEA.842227	http://doi.pangaea.de/10.1594/PANGAEA.842227
TARA_053						Sampling planktonic viruses, prokaryotes and unicellular eukaryotes	Sampling large planktonic unicellular eukaryotes and metazoans	TARA_20100525T0917Z_053_EVENT_NET		Pangaea	10.1594/PANGAEA.842227	http://doi.pangaea.de/10.1594/PANGAEA.842227
TARA_054						Sampling planktonic viruses, prokaryotes and unicellular eukaryotes	Sampling large planktonic unicellular eukaryotes and metazoans	TARA_20100525T1055Z_054_EVENT_NET	http://store.pangaea.de/Projects/TARA-OCEANS/Logsheets_Event/TARA_20100525T1055Z_054_EVENT_NET.pdf	Pangaea	10.1594/PANGAEA.842227	http://doi.pangaea.de/10.1594/PANGAEA.842227
TARA_054						Sampling planktonic viruses, prokaryotes and unicellular eukaryotes		TARA_20100526T1015Z_054_EVENT_PUMP	http://store.pangaea.de/Projects/TARA-OCEANS/Logsheets_Event/TARA_20100526T1015Z_054_EVENT_PUMP.pdf	Pangaea	10.1594/PANGAEA.842227	http://doi.pangaea.de/10.1594/PANGAEA.842227
TARA_054			Properties of seawater and dissolved matter from physical, optical and imaging sensors mounted on the vertical profile sampling system		Environmental features and sampling stations			TARA_20100526T1034Z_054_EVENT_CAST	http://store.pangaea.de/Projects/TARA-OCEANS/Logsheets_Event/TARA_20100526T1034Z_054_EVENT_CAST.pdf	Pangaea	10.1594/PANGAEA.842227	http://doi.pangaea.de/10.1594/PANGAEA.842227
TARA_054			Properties of seawater and dissolved matter from physical, optical and imaging sensors mounted on the vertical profile sampling system	Properties of seawater and particulate & dissolved matter from discrete water samples	Environmental features and sampling stations	Sampling planktonic viruses, prokaryotes and unicellular eukaryotes		TARA_20100526T1124Z_054_EVENT_CAST	http://store.pangaea.de/Projects/TARA-OCEANS/Logsheets_Event/TARA_20100526T1124Z_054_EVENT_CAST.pdf	Pangaea	10.1594/PANGAEA.842227	http://doi.pangaea.de/10.1594/PANGAEA.842227
TARA_054						Sampling planktonic viruses, prokaryotes and unicellular eukaryotes	Sampling large planktonic unicellular eukaryotes and metazoans	TARA_20100526T1255Z_054_EVENT_NET	http://store.pangaea.de/Projects/TARA-OCEANS/Logsheets_Event/TARA_20100526T1255Z_054_EVENT_NET.pdf	Pangaea	10.1594/PANGAEA.842227	http://doi.pangaea.de/10.1594/PANGAEA.842227
TARA_054						Sampling planktonic viruses, prokaryotes and unicellular eukaryotes	Sampling large planktonic unicellular eukaryotes and metazoans	TARA_20100526T1346Z_054_EVENT_NET	http://store.pangaea.de/Projects/TARA-OCEANS/Logsheets_Event/TARA_20100526T1346Z_054_EVENT_NET.pdf	Pangaea	10.1594/PANGAEA.842227	http://doi.pangaea.de/10.1594/PANGAEA.842227
TARA_999	Atmospheric and oceanographic context at the mesoscale							TARA_20100530Z_UDW_EVENT_BATOS		Pangaea	10.1594/PANGAEA.842227	http://doi.pangaea.de/10.1594/PANGAEA.842227
TARA_999		Properties of seawater and particulate matter from physical, optical and imaging sensors mounted on the continuous surface water sampling system						TARA_20100530Z_UDW_EVENT_CSSS		Pangaea	10.1594/PANGAEA.842227	http://doi.pangaea.de/10.1594/PANGAEA.842227
TARA_999	Atmospheric and oceanographic context at the mesoscale							TARA_20100624Z_UDW_EVENT_BATOS		Pangaea	10.1594/PANGAEA.842227	http://doi.pangaea.de/10.1594/PANGAEA.842227
TARA_999		Properties of seawater and particulate matter from physical, optical and imaging sensors mounted on the continuous surface water sampling system						TARA_20100624Z_UDW_EVENT_CSSS		Pangaea	10.1594/PANGAEA.842227	http://doi.pangaea.de/10.1594/PANGAEA.842227
TARA_055			Properties of seawater and dissolved matter from physical, optical and imaging sensors mounted on the vertical profile sampling system	Properties of seawater and particulate & dissolved matter from discrete water samples	Environmental features and sampling stations	Sampling planktonic viruses, prokaryotes and unicellular eukaryotes		TARA_20100625T1255Z_055_EVENT_CAST	http://store.pangaea.de/Projects/TARA-OCEANS/Logsheets_Event/TARA_20100625T1255Z_055_EVENT_CAST.pdf	Pangaea	10.1594/PANGAEA.842227	http://doi.pangaea.de/10.1594/PANGAEA.842227
TARA_056						Sampling planktonic viruses, prokaryotes and unicellular eukaryotes		TARA_20100626T0705Z_056_EVENT_PUMP		Pangaea	10.1594/PANGAEA.842227	http://doi.pangaea.de/10.1594/PANGAEA.842227
TARA_056			Properties of seawater and dissolved matter from physical, optical and imaging sensors mounted on the vertical profile sampling system	Properties of seawater and particulate & dissolved matter from discrete water samples	Environmental features and sampling stations	Sampling planktonic viruses, prokaryotes and unicellular eukaryotes		TARA_20100626T0713Z_056_EVENT_CAST	http://store.pangaea.de/Projects/TARA-OCEANS/Logsheets_Event/TARA_20100626T0713Z_056_EVENT_CAST.pdf	Pangaea	10.1594/PANGAEA.842227	http://doi.pangaea.de/10.1594/PANGAEA.842227
TARA_999			Properties of seawater and dissolved matter from physical, optical and imaging sensors mounted on the vertical profile sampling system	Properties of seawater and particulate & dissolved matter from discrete water samples	Environmental features and sampling stations	Sampling planktonic viruses, prokaryotes and unicellular eukaryotes		TARA_20100626T1904Z_999_EVENT_CAST	http://store.pangaea.de/Projects/TARA-OCEANS/Logsheets_Event/TARA_20100626T1904Z_999_EVENT_CAST.pdf	Pangaea	10.1594/PANGAEA.842227	http://doi.pangaea.de/10.1594/PANGAEA.842227
TARA_057			Properties of seawater and dissolved matter from physical, optical and imaging sensors mounted on the vertical profile sampling system		Environmental features and sampling stations			TARA_20100627T1205Z_057_EVENT_CAST	http://store.pangaea.de/Projects/TARA-OCEANS/Logsheets_Event/TARA_20100627T1205Z_057_EVENT_CAST.pdf	Pangaea	10.1594/PANGAEA.842227	http://doi.pangaea.de/10.1594/PANGAEA.842227
TARA_057						Sampling planktonic viruses, prokaryotes and unicellular eukaryotes		TARA_20100627T1205Z_057_EVENT_PUMP	http://store.pangaea.de/Projects/TARA-OCEANS/Logsheets_Event/TARA_20100627T1205Z_057_EVENT_PUMP.pdf	Pangaea	10.1594/PANGAEA.842227	http://doi.pangaea.de/10.1594/PANGAEA.842227
TARA_057						Sampling planktonic viruses, prokaryotes and unicellular eukaryotes	Sampling large planktonic unicellular eukaryotes and metazoans	TARA_20100627T1222Z_057_EVENT_NET	http://store.pangaea.de/Projects/TARA-OCEANS/Logsheets_Event/TARA_20100627T1222Z_057_EVENT_NET.pdf	Pangaea	10.1594/PANGAEA.842227	http://doi.pangaea.de/10.1594/PANGAEA.842227
TARA_057						Sampling planktonic viruses, prokaryotes and unicellular eukaryotes	Sampling large planktonic unicellular eukaryotes and metazoans	TARA_20100627T1416Z_057_EVENT_NET	http://store.pangaea.de/Projects/TARA-OCEANS/Logsheets_Event/TARA_20100627T1416Z_057_EVENT_NET.pdf	Pangaea	10.1594/PANGAEA.842227	http://doi.pangaea.de/10.1594/PANGAEA.842227
TARA_999						Sampling planktonic viruses, prokaryotes and unicellular eukaryotes	Sampling large planktonic unicellular eukaryotes and metazoans	TARA_20100628T0400Z_999_EVENT_NET	http://store.pangaea.de/Projects/TARA-OCEANS/Logsheets_Event/TARA_20100628T0400Z_999_EVENT_NET.pdf	Pangaea	10.1594/PANGAEA.842227	http://doi.pangaea.de/10.1594/PANGAEA.842227
TARA_057			Properties of seawater and dissolved matter from physical, optical and imaging sensors mounted on the vertical profile sampling system					TARA_20100628T0930Z_057_EVENT_TSRB	http://store.pangaea.de/Projects/TARA-OCEANS/Logsheets_Event/TARA_20100628T0930Z_057_EVENT_TSRB.pdf	Pangaea	10.1594/PANGAEA.842227	http://doi.pangaea.de/10.1594/PANGAEA.842227
TARA_058						Sampling planktonic viruses, prokaryotes and unicellular eukaryotes	Sampling large planktonic unicellular eukaryotes and metazoans	TARA_20100628T2032Z_058_EVENT_NET	http://store.pangaea.de/Projects/TARA-OCEANS/Logsheets_Event/TARA_20100628T2032Z_058_EVENT_NET.pdf	Pangaea	10.1594/PANGAEA.842227	http://doi.pangaea.de/10.1594/PANGAEA.842227
TARA_058						Sampling planktonic viruses, prokaryotes and unicellular eukaryotes	Sampling large planktonic unicellular eukaryotes and metazoans	TARA_20100628T2125Z_058_EVENT_NET	http://store.pangaea.de/Projects/TARA-OCEANS/Logsheets_Event/TARA_20100628T2125Z_058_EVENT_NET.pdf	Pangaea	10.1594/PANGAEA.842227	http://doi.pangaea.de/10.1594/PANGAEA.842227
TARA_058						Sampling planktonic viruses, prokaryotes and unicellular eukaryotes		TARA_20100629T0412Z_058_EVENT_PUMP	http://store.pangaea.de/Projects/TARA-OCEANS/Logsheets_Event/TARA_20100629T0412Z_058_EVENT_PUMP.pdf	Pangaea	10.1594/PANGAEA.842227	http://doi.pangaea.de/10.1594/PANGAEA.842227
TARA_058						Sampling planktonic viruses, prokaryotes and unicellular eukaryotes	Sampling large planktonic unicellular eukaryotes and metazoans	TARA_20100629T0428Z_058_EVENT_NET	http://store.pangaea.de/Projects/TARA-OCEANS/Logsheets_Event/TARA_20100629T0428Z_058_EVENT_NET.pdf	Pangaea	10.1594/PANGAEA.842227	http://doi.pangaea.de/10.1594/PANGAEA.842227
TARA_058						Sampling planktonic viruses, prokaryotes and unicellular eukaryotes	Sampling large planktonic unicellular eukaryotes and metazoans	TARA_20100629T0438Z_058_EVENT_NET	http://store.pangaea.de/Projects/TARA-OCEANS/Logsheets_Event/TARA_20100629T0438Z_058_EVENT_NET.pdf	Pangaea	10.1594/PANGAEA.842227	http://doi.pangaea.de/10.1594/PANGAEA.842227
TARA_058			Properties of seawater and dissolved matter from physical, optical and imaging sensors mounted on the vertical profile sampling system	Properties of seawater and particulate & dissolved matter from discrete water samples	Environmental features and sampling stations	Sampling planktonic viruses, prokaryotes and unicellular eukaryotes		TARA_20100629T0547Z_058_EVENT_CAST	http://store.pangaea.de/Projects/TARA-OCEANS/Logsheets_Event/TARA_20100629T0547Z_058_EVENT_CAST.pdf	Pangaea	10.1594/PANGAEA.842227	http://doi.pangaea.de/10.1594/PANGAEA.842227
TARA_058			Properties of seawater and dissolved matter from physical, optical and imaging sensors mounted on the vertical profile sampling system					TARA_20100629T0547Z_058_EVENT_SECCHI	http://store.pangaea.de/Projects/TARA-OCEANS/Logsheets_Event/TARA_20100629T0547Z_058_EVENT_CAST.pdf	Pangaea	10.1594/PANGAEA.842227	http://doi.pangaea.de/10.1594/PANGAEA.842227
TARA_058						Sampling planktonic viruses, prokaryotes and unicellular eukaryotes	Sampling large planktonic unicellular eukaryotes and metazoans	TARA_20100629T0603Z_058_EVENT_NET	http://store.pangaea.de/Projects/TARA-OCEANS/Logsheets_Event/TARA_20100629T0603Z_058_EVENT_NET.pdf	Pangaea	10.1594/PANGAEA.842227	http://doi.pangaea.de/10.1594/PANGAEA.842227
TARA_058						Sampling planktonic viruses, prokaryotes and unicellular eukaryotes	Sampling large planktonic unicellular eukaryotes and metazoans	TARA_20100629T0658Z_058_EVENT_NET	http://store.pangaea.de/Projects/TARA-OCEANS/Logsheets_Event/TARA_20100629T0658Z_058_EVENT_NET.pdf	Pangaea	10.1594/PANGAEA.842227	http://doi.pangaea.de/10.1594/PANGAEA.842227
TARA_058						Sampling planktonic viruses, prokaryotes and unicellular eukaryotes	Sampling large planktonic unicellular eukaryotes and metazoans	TARA_20100629T0717Z_058_EVENT_NET	http://store.pangaea.de/Projects/TARA-OCEANS/Logsheets_Event/TARA_20100629T0717Z_058_EVENT_NET.pdf	Pangaea	10.1594/PANGAEA.842227	http://doi.pangaea.de/10.1594/PANGAEA.842227
TARA_058						Sampling planktonic viruses, prokaryotes and unicellular eukaryotes	Sampling large planktonic unicellular eukaryotes and metazoans	TARA_20100629T0832Z_058_EVENT_NET	http://store.pangaea.de/Projects/TARA-OCEANS/Logsheets_Event/TARA_20100629T0832Z_058_EVENT_NET.pdf	Pangaea	10.1594/PANGAEA.842227	http://doi.pangaea.de/10.1594/PANGAEA.842227
TARA_058						Sampling planktonic viruses, prokaryotes and unicellular eukaryotes	Sampling large planktonic unicellular eukaryotes and metazoans	TARA_20100629T0905Z_058_EVENT_NET	http://store.pangaea.de/Projects/TARA-OCEANS/Logsheets_Event/TARA_20100629T0905Z_058_EVENT_NET.pdf	Pangaea	10.1594/PANGAEA.842227	http://doi.pangaea.de/10.1594/PANGAEA.842227
TARA_058			Properties of seawater and dissolved matter from physical, optical and imaging sensors mounted on the vertical profile sampling system	Properties of seawater and particulate & dissolved matter from discrete water samples	Environmental features and sampling stations	Sampling planktonic viruses, prokaryotes and unicellular eukaryotes		TARA_20100629T0955Z_058_EVENT_CAST	http://store.pangaea.de/Projects/TARA-OCEANS/Logsheets_Event/TARA_20100629T0955Z_058_EVENT_CAST.pdf	Pangaea	10.1594/PANGAEA.842227	http://doi.pangaea.de/10.1594/PANGAEA.842227
TARA_058			Properties of seawater and dissolved matter from physical, optical and imaging sensors mounted on the vertical profile sampling system					TARA_20100629T0955Z_058_EVENT_SECCHI	http://store.pangaea.de/Projects/TARA-OCEANS/Logsheets_Event/TARA_20100629T0955Z_058_EVENT_CAST.pdf	Pangaea	10.1594/PANGAEA.842227	http://doi.pangaea.de/10.1594/PANGAEA.842227
TARA_058			Properties of seawater and dissolved matter from physical, optical and imaging sensors mounted on the vertical profile sampling system					TARA_20100629T1114Z_058_EVENT_SECCHI	http://store.pangaea.de/Projects/TARA-OCEANS/Logsheets_Event/TARA_20100629T1114Z_058_EVENT_TSRB.pdf	Pangaea	10.1594/PANGAEA.842227	http://doi.pangaea.de/10.1594/PANGAEA.842227
TARA_058			Properties of seawater and dissolved matter from physical, optical and imaging sensors mounted on the vertical profile sampling system					TARA_20100629T1114Z_058_EVENT_TSRB	http://store.pangaea.de/Projects/TARA-OCEANS/Logsheets_Event/TARA_20100629T1114Z_058_EVENT_TSRB.pdf	Pangaea	10.1594/PANGAEA.842227	http://doi.pangaea.de/10.1594/PANGAEA.842227
TARA_058						Sampling planktonic viruses, prokaryotes and unicellular eukaryotes	Sampling large planktonic unicellular eukaryotes and metazoans	TARA_20100629T1235Z_058_EVENT_NET	http://store.pangaea.de/Projects/TARA-OCEANS/Logsheets_Event/TARA_20100629T1235Z_058_EVENT_NET.pdf	Pangaea	10.1594/PANGAEA.842227	http://doi.pangaea.de/10.1594/PANGAEA.842227
TARA_058			Properties of seawater and dissolved matter from physical, optical and imaging sensors mounted on the vertical profile sampling system	Properties of seawater and particulate & dissolved matter from discrete water samples	Environmental features and sampling stations	Sampling planktonic viruses, prokaryotes and unicellular eukaryotes		TARA_20100629T1313Z_058_EVENT_CAST	http://store.pangaea.de/Projects/TARA-OCEANS/Logsheets_Event/TARA_20100629T1313Z_058_EVENT_CAST.pdf	Pangaea	10.1594/PANGAEA.842227	http://doi.pangaea.de/10.1594/PANGAEA.842227
TARA_058						Sampling planktonic viruses, prokaryotes and unicellular eukaryotes	Sampling large planktonic unicellular eukaryotes and metazoans	TARA_20100629T1344Z_058_EVENT_NET	http://store.pangaea.de/Projects/TARA-OCEANS/Logsheets_Event/TARA_20100629T1344Z_058_EVENT_NET.pdf	Pangaea	10.1594/PANGAEA.842227	http://doi.pangaea.de/10.1594/PANGAEA.842227
TARA_058						Sampling planktonic viruses, prokaryotes and unicellular eukaryotes		TARA_20100629T1500Z_058_EVENT_PUMP	http://store.pangaea.de/Projects/TARA-OCEANS/Logsheets_Event/TARA_20100629T1500Z_058_EVENT_PUMP.pdf	Pangaea	10.1594/PANGAEA.842227	http://doi.pangaea.de/10.1594/PANGAEA.842227
TARA_058						Sampling planktonic viruses, prokaryotes and unicellular eukaryotes	Sampling large planktonic unicellular eukaryotes and metazoans	TARA_20100629T1830Z_058_EVENT_NET	http://store.pangaea.de/Projects/TARA-OCEANS/Logsheets_Event/TARA_20100629T1830Z_058_EVENT_NET.pdf	Pangaea	10.1594/PANGAEA.842227	http://doi.pangaea.de/10.1594/PANGAEA.842227
TARA_058			Properties of seawater and dissolved matter from physical, optical and imaging sensors mounted on the vertical profile sampling system		Environmental features and sampling stations			TARA_20100629T1906Z_058_EVENT_CAST	http://store.pangaea.de/Projects/TARA-OCEANS/Logsheets_Event/TARA_20100629T1906Z_058_EVENT_CAST.pdf	Pangaea	10.1594/PANGAEA.842227	http://doi.pangaea.de/10.1594/PANGAEA.842227
TARA_059			Properties of seawater and dissolved matter from physical, optical and imaging sensors mounted on the vertical profile sampling system		Environmental features and sampling stations			TARA_20100630T2029Z_059_EVENT_CAST	http://store.pangaea.de/Projects/TARA-OCEANS/Logsheets_Event/TARA_20100630T2029Z_059_EVENT_CAST.pdf	Pangaea	10.1594/PANGAEA.842227	http://doi.pangaea.de/10.1594/PANGAEA.842227
TARA_059						Sampling planktonic viruses, prokaryotes and unicellular eukaryotes	Sampling large planktonic unicellular eukaryotes and metazoans	TARA_20100630T2127Z_059_EVENT_NET	http://store.pangaea.de/Projects/TARA-OCEANS/Logsheets_Event/TARA_20100630T2127Z_059_EVENT_NET.pdf	Pangaea	10.1594/PANGAEA.842227	http://doi.pangaea.de/10.1594/PANGAEA.842227
TARA_060						Sampling planktonic viruses, prokaryotes and unicellular eukaryotes	Sampling large planktonic unicellular eukaryotes and metazoans	TARA_20100701T1340Z_060_EVENT_BUCKET	http://store.pangaea.de/Projects/TARA-OCEANS/Logsheets_Event/TARA_20100701T1340Z_060_EVENT_BUCKET.pdf	Pangaea	10.1594/PANGAEA.842227	http://doi.pangaea.de/10.1594/PANGAEA.842227
TARA_060			Properties of seawater and dissolved matter from physical, optical and imaging sensors mounted on the vertical profile sampling system	Properties of seawater and particulate & dissolved matter from discrete water samples	Environmental features and sampling stations	Sampling planktonic viruses, prokaryotes and unicellular eukaryotes		TARA_20100701T1340Z_060_EVENT_CAST	http://store.pangaea.de/Projects/TARA-OCEANS/Logsheets_Event/TARA_20100701T1340Z_060_EVENT_CAST.pdf	Pangaea	10.1594/PANGAEA.842227	http://doi.pangaea.de/10.1594/PANGAEA.842227
TARA_061			Properties of seawater and dissolved matter from physical, optical and imaging sensors mounted on the vertical profile sampling system	Properties of seawater and particulate & dissolved matter from discrete water samples	Environmental features and sampling stations	Sampling planktonic viruses, prokaryotes and unicellular eukaryotes		TARA_20100702T1024Z_061_EVENT_CAST	http://store.pangaea.de/Projects/TARA-OCEANS/Logsheets_Event/TARA_20100702T1024Z_061_EVENT_CAST.pdf	Pangaea	10.1594/PANGAEA.842227	http://doi.pangaea.de/10.1594/PANGAEA.842227
TARA_061			Properties of seawater and dissolved matter from physical, optical and imaging sensors mounted on the vertical profile sampling system		Environmental features and sampling stations			TARA_20100702T1127Z_061_EVENT_CAST	http://store.pangaea.de/Projects/TARA-OCEANS/Logsheets_Event/TARA_20100702T1127Z_061_EVENT_CAST.pdf	Pangaea	10.1594/PANGAEA.842227	http://doi.pangaea.de/10.1594/PANGAEA.842227
TARA_062						Sampling planktonic viruses, prokaryotes and unicellular eukaryotes	Sampling large planktonic unicellular eukaryotes and metazoans	TARA_20100703T0802Z_062_EVENT_NET	http://store.pangaea.de/Projects/TARA-OCEANS/Logsheets_Event/TARA_20100703T0802Z_062_EVENT_NET.pdf	Pangaea	10.1594/PANGAEA.842227	http://doi.pangaea.de/10.1594/PANGAEA.842227
TARA_062						Sampling planktonic viruses, prokaryotes and unicellular eukaryotes		TARA_20100703T0809Z_062_EVENT_PUMP	http://store.pangaea.de/Projects/TARA-OCEANS/Logsheets_Event/TARA_20100703T0809Z_062_EVENT_PUMP.pdf	Pangaea	10.1594/PANGAEA.842227	http://doi.pangaea.de/10.1594/PANGAEA.842227
TARA_062						Sampling planktonic viruses, prokaryotes and unicellular eukaryotes	Sampling large planktonic unicellular eukaryotes and metazoans	TARA_20100703T0834Z_062_EVENT_NET	http://store.pangaea.de/Projects/TARA-OCEANS/Logsheets_Event/TARA_20100703T0834Z_062_EVENT_NET.pdf	Pangaea	10.1594/PANGAEA.842227	http://doi.pangaea.de/10.1594/PANGAEA.842227
TARA_062						Sampling planktonic viruses, prokaryotes and unicellular eukaryotes	Sampling large planktonic unicellular eukaryotes and metazoans	TARA_20100703T0935Z_062_EVENT_NET	http://store.pangaea.de/Projects/TARA-OCEANS/Logsheets_Event/TARA_20100703T0935Z_062_EVENT_NET.pdf	Pangaea	10.1594/PANGAEA.842227	http://doi.pangaea.de/10.1594/PANGAEA.842227
TARA_999						Sampling planktonic viruses, prokaryotes and unicellular eukaryotes	Sampling large planktonic unicellular eukaryotes and metazoans	TARA_20100704T0530Z_999_EVENT_NET	http://store.pangaea.de/Projects/TARA-OCEANS/Logsheets_Event/TARA_20100704T0530Z_999_EVENT_NET.pdf	Pangaea	10.1594/PANGAEA.842227	http://doi.pangaea.de/10.1594/PANGAEA.842227
TARA_062			Properties of seawater and dissolved matter from physical, optical and imaging sensors mounted on the vertical profile sampling system		Environmental features and sampling stations			TARA_20100704T1115Z_062_EVENT_CAST	http://store.pangaea.de/Projects/TARA-OCEANS/Logsheets_Event/TARA_20100704T1115Z_062_EVENT_CAST.pdf	Pangaea	10.1594/PANGAEA.842227	http://doi.pangaea.de/10.1594/PANGAEA.842227
TARA_063			Properties of seawater and dissolved matter from physical, optical and imaging sensors mounted on the vertical profile sampling system		Environmental features and sampling stations			TARA_20100705T0723Z_063_EVENT_CAST	http://store.pangaea.de/Projects/TARA-OCEANS/Logsheets_Event/TARA_20100705T0723Z_063_EVENT_CAST.pdf	Pangaea	10.1594/PANGAEA.842227	http://doi.pangaea.de/10.1594/PANGAEA.842227
TARA_064						Sampling planktonic viruses, prokaryotes and unicellular eukaryotes		TARA_20100707T0448Z_064_EVENT_PUMP	http://store.pangaea.de/Projects/TARA-OCEANS/Logsheets_Event/TARA_20100707T0448Z_064_EVENT_PUMP.pdf	Pangaea	10.1594/PANGAEA.842227	http://doi.pangaea.de/10.1594/PANGAEA.842227
TARA_064			Properties of seawater and dissolved matter from physical, optical and imaging sensors mounted on the vertical profile sampling system	Properties of seawater and particulate & dissolved matter from discrete water samples	Environmental features and sampling stations	Sampling planktonic viruses, prokaryotes and unicellular eukaryotes		TARA_20100707T0455Z_064_EVENT_CAST	http://store.pangaea.de/Projects/TARA-OCEANS/Logsheets_Event/TARA_20100707T0455Z_064_EVENT_CAST.pdf	Pangaea	10.1594/PANGAEA.842227	http://doi.pangaea.de/10.1594/PANGAEA.842227
TARA_064						Sampling planktonic viruses, prokaryotes and unicellular eukaryotes	Sampling large planktonic unicellular eukaryotes and metazoans	TARA_20100707T0517Z_064_EVENT_NET	http://store.pangaea.de/Projects/TARA-OCEANS/Logsheets_Event/TARA_20100707T0517Z_064_EVENT_NET.pdf	Pangaea	10.1594/PANGAEA.842227	http://doi.pangaea.de/10.1594/PANGAEA.842227
TARA_064						Sampling planktonic viruses, prokaryotes and unicellular eukaryotes	Sampling large planktonic unicellular eukaryotes and metazoans	TARA_20100707T0615Z_064_EVENT_NET	http://store.pangaea.de/Projects/TARA-OCEANS/Logsheets_Event/TARA_20100707T0615Z_064_EVENT_NET.pdf	Pangaea	10.1594/PANGAEA.842227	http://doi.pangaea.de/10.1594/PANGAEA.842227
TARA_064						Sampling planktonic viruses, prokaryotes and unicellular eukaryotes	Sampling large planktonic unicellular eukaryotes and metazoans	TARA_20100707T0647Z_064_EVENT_NET	http://store.pangaea.de/Projects/TARA-OCEANS/Logsheets_Event/TARA_20100707T0647Z_064_EVENT_NET.pdf	Pangaea	10.1594/PANGAEA.842227	http://doi.pangaea.de/10.1594/PANGAEA.842227
TARA_064						Sampling planktonic viruses, prokaryotes and unicellular eukaryotes	Sampling large planktonic unicellular eukaryotes and metazoans	TARA_20100707T0714Z_064_EVENT_NET	http://store.pangaea.de/Projects/TARA-OCEANS/Logsheets_Event/TARA_20100707T0714Z_064_EVENT_NET.pdf	Pangaea	10.1594/PANGAEA.842227	http://doi.pangaea.de/10.1594/PANGAEA.842227
TARA_064						Sampling planktonic viruses, prokaryotes and unicellular eukaryotes	Sampling large planktonic unicellular eukaryotes and metazoans	TARA_20100707T0753Z_064_EVENT_NET	http://store.pangaea.de/Projects/TARA-OCEANS/Logsheets_Event/TARA_20100707T0753Z_064_EVENT_NET.pdf	Pangaea	10.1594/PANGAEA.842227	http://doi.pangaea.de/10.1594/PANGAEA.842227
TARA_064						Sampling planktonic viruses, prokaryotes and unicellular eukaryotes	Sampling large planktonic unicellular eukaryotes and metazoans	TARA_20100707T0815Z_064_EVENT_NET	http://store.pangaea.de/Projects/TARA-OCEANS/Logsheets_Event/TARA_20100707T0815Z_064_EVENT_NET.pdf	Pangaea	10.1594/PANGAEA.842227	http://doi.pangaea.de/10.1594/PANGAEA.842227
TARA_064			Properties of seawater and dissolved matter from physical, optical and imaging sensors mounted on the vertical profile sampling system	Properties of seawater and particulate & dissolved matter from discrete water samples	Environmental features and sampling stations	Sampling planktonic viruses, prokaryotes and unicellular eukaryotes		TARA_20100707T0919Z_064_EVENT_CAST	http://store.pangaea.de/Projects/TARA-OCEANS/Logsheets_Event/TARA_20100707T0919Z_064_EVENT_CAST.pdf	Pangaea	10.1594/PANGAEA.842227	http://doi.pangaea.de/10.1594/PANGAEA.842227
TARA_064						Sampling planktonic viruses, prokaryotes and unicellular eukaryotes	Sampling large planktonic unicellular eukaryotes and metazoans	TARA_20100707T1049Z_064_EVENT_NET	http://store.pangaea.de/Projects/TARA-OCEANS/Logsheets_Event/TARA_20100707T1049Z_064_EVENT_NET.pdf	Pangaea	10.1594/PANGAEA.842227	http://doi.pangaea.de/10.1594/PANGAEA.842227
TARA_064						Sampling planktonic viruses, prokaryotes and unicellular eukaryotes	Sampling large planktonic unicellular eukaryotes and metazoans	TARA_20100707T1130Z_064_EVENT_NET	http://store.pangaea.de/Projects/TARA-OCEANS/Logsheets_Event/TARA_20100707T1130Z_064_EVENT_NET.pdf	Pangaea	10.1594/PANGAEA.842227	http://doi.pangaea.de/10.1594/PANGAEA.842227
TARA_064			Properties of seawater and dissolved matter from physical, optical and imaging sensors mounted on the vertical profile sampling system	Properties of seawater and particulate & dissolved matter from discrete water samples	Environmental features and sampling stations	Sampling planktonic viruses, prokaryotes and unicellular eukaryotes		TARA_20100707T1217Z_064_Combined-EVENTS_CAST	http://store.pangaea.de/Projects/TARA-OCEANS/Logsheets_Event/TARA_20100707T1217Z_064_Combined-EVENTS_CAST.pdf	Pangaea	10.1594/PANGAEA.842227	http://doi.pangaea.de/10.1594/PANGAEA.842227
TARA_064			Properties of seawater and dissolved matter from physical, optical and imaging sensors mounted on the vertical profile sampling system	Properties of seawater and particulate & dissolved matter from discrete water samples	Environmental features and sampling stations	Sampling planktonic viruses, prokaryotes and unicellular eukaryotes		TARA_20100707T1217Z_064_EVENT_CAST	http://store.pangaea.de/Projects/TARA-OCEANS/Logsheets_Event/TARA_20100707T1217Z_064_EVENT_CAST.pdf	Pangaea	10.1594/PANGAEA.842227	http://doi.pangaea.de/10.1594/PANGAEA.842227
TARA_064						Sampling planktonic viruses, prokaryotes and unicellular eukaryotes	Sampling large planktonic unicellular eukaryotes and metazoans	TARA_20100707T1318Z_064_EVENT_NET	http://store.pangaea.de/Projects/TARA-OCEANS/Logsheets_Event/TARA_20100707T1318Z_064_EVENT_NET.pdf	Pangaea	10.1594/PANGAEA.842227	http://doi.pangaea.de/10.1594/PANGAEA.842227
TARA_064			Properties of seawater and dissolved matter from physical, optical and imaging sensors mounted on the vertical profile sampling system	Properties of seawater and particulate & dissolved matter from discrete water samples	Environmental features and sampling stations	Sampling planktonic viruses, prokaryotes and unicellular eukaryotes		TARA_20100707T1452Z_064_EVENT_CAST	http://store.pangaea.de/Projects/TARA-OCEANS/Logsheets_Event/TARA_20100707T1452Z_064_EVENT_CAST.pdf	Pangaea	10.1594/PANGAEA.842227	http://doi.pangaea.de/10.1594/PANGAEA.842227
TARA_064						Sampling planktonic viruses, prokaryotes and unicellular eukaryotes	Sampling large planktonic unicellular eukaryotes and metazoans	TARA_20100707T1623Z_064_EVENT_NET	http://store.pangaea.de/Projects/TARA-OCEANS/Logsheets_Event/TARA_20100707T1623Z_064_EVENT_NET.pdf	Pangaea	10.1594/PANGAEA.842227	http://doi.pangaea.de/10.1594/PANGAEA.842227
TARA_064						Sampling planktonic viruses, prokaryotes and unicellular eukaryotes	Sampling large planktonic unicellular eukaryotes and metazoans	TARA_20100707T1649Z_064_EVENT_NET	http://store.pangaea.de/Projects/TARA-OCEANS/Logsheets_Event/TARA_20100707T1649Z_064_EVENT_NET.pdf	Pangaea	10.1594/PANGAEA.842227	http://doi.pangaea.de/10.1594/PANGAEA.842227
TARA_064						Sampling planktonic viruses, prokaryotes and unicellular eukaryotes	Sampling large planktonic unicellular eukaryotes and metazoans	TARA_20100707T1713Z_064_EVENT_NET	http://store.pangaea.de/Projects/TARA-OCEANS/Logsheets_Event/TARA_20100707T1713Z_064_EVENT_NET.pdf	Pangaea	10.1594/PANGAEA.842227	http://doi.pangaea.de/10.1594/PANGAEA.842227
TARA_064						Sampling planktonic viruses, prokaryotes and unicellular eukaryotes	Sampling large planktonic unicellular eukaryotes and metazoans	TARA_20100707T1800Z_064_EVENT_NET	http://store.pangaea.de/Projects/TARA-OCEANS/Logsheets_Event/TARA_20100707T1800Z_064_EVENT_NET.pdf	Pangaea	10.1594/PANGAEA.842227	http://doi.pangaea.de/10.1594/PANGAEA.842227
TARA_064			Properties of seawater and dissolved matter from physical, optical and imaging sensors mounted on the vertical profile sampling system	Properties of seawater and particulate & dissolved matter from discrete water samples	Environmental features and sampling stations	Sampling planktonic viruses, prokaryotes and unicellular eukaryotes		TARA_20100707T1855Z_064_EVENT_CAST	http://store.pangaea.de/Projects/TARA-OCEANS/Logsheets_Event/TARA_20100707T1855Z_064_EVENT_CAST.pdf	Pangaea	10.1594/PANGAEA.842227	http://doi.pangaea.de/10.1594/PANGAEA.842227
TARA_064			Properties of seawater and dissolved matter from physical, optical and imaging sensors mounted on the vertical profile sampling system		Environmental features and sampling stations			TARA_20100708T0522Z_064_EVENT_CAST	http://store.pangaea.de/Projects/TARA-OCEANS/Logsheets_Event/TARA_20100708T0522Z_064_EVENT_CAST.pdf	Pangaea	10.1594/PANGAEA.842227	http://doi.pangaea.de/10.1594/PANGAEA.842227
TARA_064						Sampling planktonic viruses, prokaryotes and unicellular eukaryotes		TARA_20100708T0621Z_064_EVENT_PUMP	http://store.pangaea.de/Projects/TARA-OCEANS/Logsheets_Event/TARA_20100708T0621Z_064_EVENT_PUMP.pdf	Pangaea	10.1594/PANGAEA.842227	http://doi.pangaea.de/10.1594/PANGAEA.842227
TARA_065						Sampling planktonic viruses, prokaryotes and unicellular eukaryotes		TARA_20100712T0559Z_065_EVENT_PUMP	http://store.pangaea.de/Projects/TARA-OCEANS/Logsheets_Event/TARA_20100712T0559Z_065_EVENT_PUMP.pdf	Pangaea	10.1594/PANGAEA.842227	http://doi.pangaea.de/10.1594/PANGAEA.842227
TARA_065						Sampling planktonic viruses, prokaryotes and unicellular eukaryotes	Sampling large planktonic unicellular eukaryotes and metazoans	TARA_20100712T0636Z_065_EVENT_NET	http://store.pangaea.de/Projects/TARA-OCEANS/Logsheets_Event/TARA_20100712T0636Z_065_EVENT_NET.pdf	Pangaea	10.1594/PANGAEA.842227	http://doi.pangaea.de/10.1594/PANGAEA.842227
TARA_065			Properties of seawater and dissolved matter from physical, optical and imaging sensors mounted on the vertical profile sampling system	Properties of seawater and particulate & dissolved matter from discrete water samples	Environmental features and sampling stations	Sampling planktonic viruses, prokaryotes and unicellular eukaryotes		TARA_20100712T0650Z_065_Combined-EVENTS_CAST	http://store.pangaea.de/Projects/TARA-OCEANS/Logsheets_Event/TARA_20100712T0650Z_065_Combined-EVENTS_CAST.pdf	Pangaea	10.1594/PANGAEA.842227	http://doi.pangaea.de/10.1594/PANGAEA.842227
TARA_065			Properties of seawater and dissolved matter from physical, optical and imaging sensors mounted on the vertical profile sampling system	Properties of seawater and particulate & dissolved matter from discrete water samples	Environmental features and sampling stations	Sampling planktonic viruses, prokaryotes and unicellular eukaryotes		TARA_20100712T0650Z_065_EVENT_CAST	http://store.pangaea.de/Projects/TARA-OCEANS/Logsheets_Event/TARA_20100712T0650Z_065_EVENT_CAST.pdf	Pangaea	10.1594/PANGAEA.842227	http://doi.pangaea.de/10.1594/PANGAEA.842227
TARA_065						Sampling planktonic viruses, prokaryotes and unicellular eukaryotes	Sampling large planktonic unicellular eukaryotes and metazoans	TARA_20100712T0859Z_065_EVENT_NET	http://store.pangaea.de/Projects/TARA-OCEANS/Logsheets_Event/TARA_20100712T0859Z_065_EVENT_NET.pdf	Pangaea	10.1594/PANGAEA.842227	http://doi.pangaea.de/10.1594/PANGAEA.842227
TARA_065						Sampling planktonic viruses, prokaryotes and unicellular eukaryotes	Sampling large planktonic unicellular eukaryotes and metazoans	TARA_20100712T0948Z_065_EVENT_NET	http://store.pangaea.de/Projects/TARA-OCEANS/Logsheets_Event/TARA_20100712T0948Z_065_EVENT_NET.pdf	Pangaea	10.1594/PANGAEA.842227	http://doi.pangaea.de/10.1594/PANGAEA.842227
TARA_065						Sampling planktonic viruses, prokaryotes and unicellular eukaryotes	Sampling large planktonic unicellular eukaryotes and metazoans	TARA_20100712T1015Z_065_EVENT_NET	http://store.pangaea.de/Projects/TARA-OCEANS/Logsheets_Event/TARA_20100712T1015Z_065_EVENT_NET.pdf	Pangaea	10.1594/PANGAEA.842227	http://doi.pangaea.de/10.1594/PANGAEA.842227
TARA_065						Sampling planktonic viruses, prokaryotes and unicellular eukaryotes	Sampling large planktonic unicellular eukaryotes and metazoans	TARA_20100712T1030Z_065_EVENT_NET	http://store.pangaea.de/Projects/TARA-OCEANS/Logsheets_Event/TARA_20100712T1030Z_065_EVENT_NET.pdf	Pangaea	10.1594/PANGAEA.842227	http://doi.pangaea.de/10.1594/PANGAEA.842227
TARA_065			Properties of seawater and dissolved matter from physical, optical and imaging sensors mounted on the vertical profile sampling system	Properties of seawater and particulate & dissolved matter from discrete water samples	Environmental features and sampling stations	Sampling planktonic viruses, prokaryotes and unicellular eukaryotes		TARA_20100712T1106Z_065_Combined-EVENTS_CAST	http://store.pangaea.de/Projects/TARA-OCEANS/Logsheets_Event/TARA_20100712T1106Z_065_Combined-EVENTS_CAST.pdf	Pangaea	10.1594/PANGAEA.842227	http://doi.pangaea.de/10.1594/PANGAEA.842227
TARA_065			Properties of seawater and dissolved matter from physical, optical and imaging sensors mounted on the vertical profile sampling system	Properties of seawater and particulate & dissolved matter from discrete water samples	Environmental features and sampling stations	Sampling planktonic viruses, prokaryotes and unicellular eukaryotes		TARA_20100712T1106Z_065_EVENT_CAST	http://store.pangaea.de/Projects/TARA-OCEANS/Logsheets_Event/TARA_20100712T1106Z_065_EVENT_CAST.pdf	Pangaea	10.1594/PANGAEA.842227	http://doi.pangaea.de/10.1594/PANGAEA.842227
TARA_065			Properties of seawater and dissolved matter from physical, optical and imaging sensors mounted on the vertical profile sampling system	Properties of seawater and particulate & dissolved matter from discrete water samples	Environmental features and sampling stations	Sampling planktonic viruses, prokaryotes and unicellular eukaryotes		TARA_20100712T1151Z_065_EVENT_CAST	http://store.pangaea.de/Projects/TARA-OCEANS/Logsheets_Event/TARA_20100712T1151Z_065_EVENT_CAST.pdf	Pangaea	10.1594/PANGAEA.842227	http://doi.pangaea.de/10.1594/PANGAEA.842227
TARA_065						Sampling planktonic viruses, prokaryotes and unicellular eukaryotes	Sampling large planktonic unicellular eukaryotes and metazoans	TARA_20100712T1205Z_065_EVENT_NET	http://store.pangaea.de/Projects/TARA-OCEANS/Logsheets_Event/TARA_20100712T1205Z_065_EVENT_NET.pdf	Pangaea	10.1594/PANGAEA.842227	http://doi.pangaea.de/10.1594/PANGAEA.842227
TARA_065			Properties of seawater and dissolved matter from physical, optical and imaging sensors mounted on the vertical profile sampling system		Environmental features and sampling stations			TARA_20100712T1241Z_065_EVENT_CAST	http://store.pangaea.de/Projects/TARA-OCEANS/Logsheets_Event/TARA_20100712T1241Z_065_EVENT_CAST.pdf	Pangaea	10.1594/PANGAEA.842227	http://doi.pangaea.de/10.1594/PANGAEA.842227
TARA_065						Sampling planktonic viruses, prokaryotes and unicellular eukaryotes	Sampling large planktonic unicellular eukaryotes and metazoans	TARA_20100712T1253Z_065_EVENT_NET	http://store.pangaea.de/Projects/TARA-OCEANS/Logsheets_Event/TARA_20100712T1253Z_065_EVENT_NET.pdf	Pangaea	10.1594/PANGAEA.842227	http://doi.pangaea.de/10.1594/PANGAEA.842227
TARA_065			Properties of seawater and dissolved matter from physical, optical and imaging sensors mounted on the vertical profile sampling system	Properties of seawater and particulate & dissolved matter from discrete water samples	Environmental features and sampling stations	Sampling planktonic viruses, prokaryotes and unicellular eukaryotes		TARA_20100712T1420Z_065_EVENT_CAST	http://store.pangaea.de/Projects/TARA-OCEANS/Logsheets_Event/TARA_20100712T1420Z_065_EVENT_CAST.pdf	Pangaea	10.1594/PANGAEA.842227	http://doi.pangaea.de/10.1594/PANGAEA.842227
TARA_999						Sampling planktonic viruses, prokaryotes and unicellular eukaryotes	Sampling large planktonic unicellular eukaryotes and metazoans	TARA_20100713T1400Z_999_EVENT_BUCKET	http://store.pangaea.de/Projects/TARA-OCEANS/Logsheets_Event/TARA_20100713T1400Z_999_EVENT_BUCKET.pdf	Pangaea	10.1594/PANGAEA.842227	http://doi.pangaea.de/10.1594/PANGAEA.842227
TARA_066						Sampling planktonic viruses, prokaryotes and unicellular eukaryotes		TARA_20100715T1222Z_066_EVENT_PUMP	http://store.pangaea.de/Projects/TARA-OCEANS/Logsheets_Event/TARA_20100715T1230Z_066_EVENT_CAST.pdf	Pangaea	10.1594/PANGAEA.842227	http://doi.pangaea.de/10.1594/PANGAEA.842227
TARA_066			Properties of seawater and dissolved matter from physical, optical and imaging sensors mounted on the vertical profile sampling system	Properties of seawater and particulate & dissolved matter from discrete water samples	Environmental features and sampling stations	Sampling planktonic viruses, prokaryotes and unicellular eukaryotes		TARA_20100715T1230Z_066_EVENT_CAST	http://store.pangaea.de/Projects/TARA-OCEANS/Logsheets_Event/TARA_20100715T1230Z_066_EVENT_CAST.pdf	Pangaea	10.1594/PANGAEA.842227	http://doi.pangaea.de/10.1594/PANGAEA.842227
TARA_066						Sampling planktonic viruses, prokaryotes and unicellular eukaryotes	Sampling large planktonic unicellular eukaryotes and metazoans	TARA_20100715T1255Z_066_EVENT_NET	http://store.pangaea.de/Projects/TARA-OCEANS/Logsheets_Event/TARA_20100715T1255Z_066_EVENT_NET.pdf	Pangaea	10.1594/PANGAEA.842227	http://doi.pangaea.de/10.1594/PANGAEA.842227
TARA_066						Sampling planktonic viruses, prokaryotes and unicellular eukaryotes	Sampling large planktonic unicellular eukaryotes and metazoans	TARA_20100715T1336Z_066_EVENT_NET	http://store.pangaea.de/Projects/TARA-OCEANS/Logsheets_Event/TARA_20100715T1336Z_066_EVENT_NET.pdf	Pangaea	10.1594/PANGAEA.842227	http://doi.pangaea.de/10.1594/PANGAEA.842227
TARA_066						Sampling planktonic viruses, prokaryotes and unicellular eukaryotes	Sampling large planktonic unicellular eukaryotes and metazoans	TARA_20100715T1414Z_066_EVENT_NET	http://store.pangaea.de/Projects/TARA-OCEANS/Logsheets_Event/TARA_20100715T1414Z_066_EVENT_NET.pdf	Pangaea	10.1594/PANGAEA.842227	http://doi.pangaea.de/10.1594/PANGAEA.842227
TARA_066						Sampling planktonic viruses, prokaryotes and unicellular eukaryotes	Sampling large planktonic unicellular eukaryotes and metazoans	TARA_20100715T1516Z_066_EVENT_NET	http://store.pangaea.de/Projects/TARA-OCEANS/Logsheets_Event/TARA_20100715T1516Z_066_EVENT_NET.pdf	Pangaea	10.1594/PANGAEA.842227	http://doi.pangaea.de/10.1594/PANGAEA.842227
TARA_066			Properties of seawater and dissolved matter from physical, optical and imaging sensors mounted on the vertical profile sampling system	Properties of seawater and particulate & dissolved matter from discrete water samples	Environmental features and sampling stations	Sampling planktonic viruses, prokaryotes and unicellular eukaryotes		TARA_20100715T1539Z_066_Combined-EVENTS_CAST	http://store.pangaea.de/Projects/TARA-OCEANS/Logsheets_Event/TARA_20100715T1539Z_066_Combined-EVENTS_CAST.pdf	Pangaea	10.1594/PANGAEA.842227	http://doi.pangaea.de/10.1594/PANGAEA.842227
TARA_066			Properties of seawater and dissolved matter from physical, optical and imaging sensors mounted on the vertical profile sampling system	Properties of seawater and particulate & dissolved matter from discrete water samples	Environmental features and sampling stations	Sampling planktonic viruses, prokaryotes and unicellular eukaryotes		TARA_20100715T1539Z_066_EVENT_CAST	http://store.pangaea.de/Projects/TARA-OCEANS/Logsheets_Event/TARA_20100715T1539Z_066_EVENT_CAST.pdf	Pangaea	10.1594/PANGAEA.842227	http://doi.pangaea.de/10.1594/PANGAEA.842227
TARA_066						Sampling planktonic viruses, prokaryotes and unicellular eukaryotes	Sampling large planktonic unicellular eukaryotes and metazoans	TARA_20100715T1622Z_066_EVENT_NET	http://store.pangaea.de/Projects/TARA-OCEANS/Logsheets_Event/TARA_20100715T1622Z_066_EVENT_NET.pdf	Pangaea	10.1594/PANGAEA.842227	http://doi.pangaea.de/10.1594/PANGAEA.842227
TARA_066			Properties of seawater and dissolved matter from physical, optical and imaging sensors mounted on the vertical profile sampling system	Properties of seawater and particulate & dissolved matter from discrete water samples	Environmental features and sampling stations	Sampling planktonic viruses, prokaryotes and unicellular eukaryotes		TARA_20100715T1720Z_066_EVENT_CAST	http://store.pangaea.de/Projects/TARA-OCEANS/Logsheets_Event/TARA_20100715T1720Z_066_EVENT_CAST.pdf	Pangaea	10.1594/PANGAEA.842227	http://doi.pangaea.de/10.1594/PANGAEA.842227
TARA_066			Properties of seawater and dissolved matter from physical, optical and imaging sensors mounted on the vertical profile sampling system	Properties of seawater and particulate & dissolved matter from discrete water samples	Environmental features and sampling stations	Sampling planktonic viruses, prokaryotes and unicellular eukaryotes		TARA_20100715T1939Z_066_EVENT_CAST	http://store.pangaea.de/Projects/TARA-OCEANS/Logsheets_Event/TARA_20100715T1939Z_066_EVENT_CAST.pdf	Pangaea	10.1594/PANGAEA.842227	http://doi.pangaea.de/10.1594/PANGAEA.842227
TARA_066						Sampling planktonic viruses, prokaryotes and unicellular eukaryotes	Sampling large planktonic unicellular eukaryotes and metazoans	TARA_20100715T2054Z_066_EVENT_NET	http://store.pangaea.de/Projects/TARA-OCEANS/Logsheets_Event/TARA_20100715T2054Z_066_EVENT_NET.pdf	Pangaea	10.1594/PANGAEA.842227	http://doi.pangaea.de/10.1594/PANGAEA.842227
TARA_999			Properties of seawater and dissolved matter from physical, optical and imaging sensors mounted on the vertical profile sampling system		Environmental features and sampling stations			TARA_20100901T0745Z_999_EVENT_CAST	http://store.pangaea.de/Projects/TARA-OCEANS/Logsheets_Event/TARA_20100901T0745Z_999_EVENT_CAST.pdf	Pangaea	10.1594/PANGAEA.842227	http://doi.pangaea.de/10.1594/PANGAEA.842227
TARA_999	Atmospheric and oceanographic context at the mesoscale							TARA_20100905Z_UDW_EVENT_BATOS		Pangaea	10.1594/PANGAEA.842227	http://doi.pangaea.de/10.1594/PANGAEA.842227
TARA_999		Properties of seawater and particulate matter from physical, optical and imaging sensors mounted on the continuous surface water sampling system						TARA_20100905Z_UDW_EVENT_CSSS		Pangaea	10.1594/PANGAEA.842227	http://doi.pangaea.de/10.1594/PANGAEA.842227
TARA_067			Properties of seawater and dissolved matter from physical, optical and imaging sensors mounted on the vertical profile sampling system		Environmental features and sampling stations			TARA_20100906T0600Z_067_EVENT_CAST	http://store.pangaea.de/Projects/TARA-OCEANS/Logsheets_Event/TARA_20100906T0600Z_067_EVENT_CAST.pdf	Pangaea	10.1594/PANGAEA.842227	http://doi.pangaea.de/10.1594/PANGAEA.842227
TARA_067						Sampling planktonic viruses, prokaryotes and unicellular eukaryotes		TARA_20100907T0619Z_067_EVENT_PUMP	http://store.pangaea.de/Projects/TARA-OCEANS/Logsheets_Event/TARA_20100907T0619Z_067_EVENT_PUMP.pdf	Pangaea	10.1594/PANGAEA.842227	http://doi.pangaea.de/10.1594/PANGAEA.842227
TARA_067			Properties of seawater and dissolved matter from physical, optical and imaging sensors mounted on the vertical profile sampling system	Properties of seawater and particulate & dissolved matter from discrete water samples	Environmental features and sampling stations	Sampling planktonic viruses, prokaryotes and unicellular eukaryotes		TARA_20100907T0635Z_067_EVENT_CAST	http://store.pangaea.de/Projects/TARA-OCEANS/Logsheets_Event/TARA_20100907T0635Z_067_EVENT_CAST.pdf	Pangaea	10.1594/PANGAEA.842227	http://doi.pangaea.de/10.1594/PANGAEA.842227
TARA_067						Sampling planktonic viruses, prokaryotes and unicellular eukaryotes	Sampling large planktonic unicellular eukaryotes and metazoans	TARA_20100907T0659Z_067_EVENT_NET	http://store.pangaea.de/Projects/TARA-OCEANS/Logsheets_Event/TARA_20100907T0659Z_067_EVENT_NET.pdf	Pangaea	10.1594/PANGAEA.842227	http://doi.pangaea.de/10.1594/PANGAEA.842227
TARA_067						Sampling planktonic viruses, prokaryotes and unicellular eukaryotes	Sampling large planktonic unicellular eukaryotes and metazoans	TARA_20100907T0721Z_067_EVENT_NET	http://store.pangaea.de/Projects/TARA-OCEANS/Logsheets_Event/TARA_20100907T0721Z_067_EVENT_NET.pdf	Pangaea	10.1594/PANGAEA.842227	http://doi.pangaea.de/10.1594/PANGAEA.842227
TARA_067						Sampling planktonic viruses, prokaryotes and unicellular eukaryotes	Sampling large planktonic unicellular eukaryotes and metazoans	TARA_20100907T0744Z_067_EVENT_NET	http://store.pangaea.de/Projects/TARA-OCEANS/Logsheets_Event/TARA_20100907T0744Z_067_EVENT_NET.pdf	Pangaea	10.1594/PANGAEA.842227	http://doi.pangaea.de/10.1594/PANGAEA.842227
TARA_067						Sampling planktonic viruses, prokaryotes and unicellular eukaryotes	Sampling large planktonic unicellular eukaryotes and metazoans	TARA_20100907T0825Z_067_EVENT_NET	http://store.pangaea.de/Projects/TARA-OCEANS/Logsheets_Event/TARA_20100907T0825Z_067_EVENT_NET.pdf	Pangaea	10.1594/PANGAEA.842227	http://doi.pangaea.de/10.1594/PANGAEA.842227
TARA_067						Sampling planktonic viruses, prokaryotes and unicellular eukaryotes	Sampling large planktonic unicellular eukaryotes and metazoans	TARA_20100907T0843Z_067_EVENT_NET	http://store.pangaea.de/Projects/TARA-OCEANS/Logsheets_Event/TARA_20100907T0843Z_067_EVENT_NET.pdf	Pangaea	10.1594/PANGAEA.842227	http://doi.pangaea.de/10.1594/PANGAEA.842227
TARA_067						Sampling planktonic viruses, prokaryotes and unicellular eukaryotes	Sampling large planktonic unicellular eukaryotes and metazoans	TARA_20100907T0911Z_067_EVENT_NET	http://store.pangaea.de/Projects/TARA-OCEANS/Logsheets_Event/TARA_20100907T0911Z_067_EVENT_NET.pdf	Pangaea	10.1594/PANGAEA.842227	http://doi.pangaea.de/10.1594/PANGAEA.842227
TARA_067			Properties of seawater and dissolved matter from physical, optical and imaging sensors mounted on the vertical profile sampling system	Properties of seawater and particulate & dissolved matter from discrete water samples	Environmental features and sampling stations	Sampling planktonic viruses, prokaryotes and unicellular eukaryotes		TARA_20100907T0958Z_067_EVENT_CAST	http://store.pangaea.de/Projects/TARA-OCEANS/Logsheets_Event/TARA_20100907T0958Z_067_EVENT_CAST.pdf	Pangaea	10.1594/PANGAEA.842227	http://doi.pangaea.de/10.1594/PANGAEA.842227
TARA_067			Properties of seawater and dissolved matter from physical, optical and imaging sensors mounted on the vertical profile sampling system					TARA_20100907T0958Z_067_EVENT_SECCHI	http://store.pangaea.de/Projects/TARA-OCEANS/Logsheets_Event/TARA_20100907T0958Z_067_EVENT_CAST.pdf	Pangaea	10.1594/PANGAEA.842227	http://doi.pangaea.de/10.1594/PANGAEA.842227
TARA_067						Sampling planktonic viruses, prokaryotes and unicellular eukaryotes	Sampling large planktonic unicellular eukaryotes and metazoans	TARA_20100907T1016Z_067_EVENT_NET	http://store.pangaea.de/Projects/TARA-OCEANS/Logsheets_Event/TARA_20100907T1016Z_067_EVENT_NET.pdf	Pangaea	10.1594/PANGAEA.842227	http://doi.pangaea.de/10.1594/PANGAEA.842227
TARA_067			Properties of seawater and dissolved matter from physical, optical and imaging sensors mounted on the vertical profile sampling system		Environmental features and sampling stations			TARA_20100907T1341Z_067_EVENT_CAST	http://store.pangaea.de/Projects/TARA-OCEANS/Logsheets_Event/TARA_20100907T1341Z_067_EVENT_CAST.pdf	Pangaea	10.1594/PANGAEA.842227	http://doi.pangaea.de/10.1594/PANGAEA.842227
TARA_067			Properties of seawater and dissolved matter from physical, optical and imaging sensors mounted on the vertical profile sampling system					TARA_20100907T1341Z_067_EVENT_SECCHI	http://store.pangaea.de/Projects/TARA-OCEANS/Logsheets_Event/TARA_20100907T1341Z_067_EVENT_CAST.pdf	Pangaea	10.1594/PANGAEA.842227	http://doi.pangaea.de/10.1594/PANGAEA.842227
TARA_067						Sampling planktonic viruses, prokaryotes and unicellular eukaryotes	Sampling large planktonic unicellular eukaryotes and metazoans	TARA_20100907T1643Z_067_EVENT_NET	http://store.pangaea.de/Projects/TARA-OCEANS/Logsheets_Event/TARA_20100907T1643Z_067_EVENT_NET.pdf	Pangaea	10.1594/PANGAEA.842227	http://doi.pangaea.de/10.1594/PANGAEA.842227
TARA_067			Properties of seawater and dissolved matter from physical, optical and imaging sensors mounted on the vertical profile sampling system		Environmental features and sampling stations			TARA_20100907T1847Z_067_EVENT_CAST	http://store.pangaea.de/Projects/TARA-OCEANS/Logsheets_Event/TARA_20100907T1847Z_067_EVENT_CAST.pdf	Pangaea	10.1594/PANGAEA.842227	http://doi.pangaea.de/10.1594/PANGAEA.842227
TARA_067						Sampling planktonic viruses, prokaryotes and unicellular eukaryotes	Sampling large planktonic unicellular eukaryotes and metazoans	TARA_20100907T1914Z_067_EVENT_NET	http://store.pangaea.de/Projects/TARA-OCEANS/Logsheets_Event/TARA_20100907T1914Z_067_EVENT_NET.pdf	Pangaea	10.1594/PANGAEA.842227	http://doi.pangaea.de/10.1594/PANGAEA.842227
TARA_067						Sampling planktonic viruses, prokaryotes and unicellular eukaryotes	Sampling large planktonic unicellular eukaryotes and metazoans	TARA_20100907T1942Z_067_EVENT_NET	http://store.pangaea.de/Projects/TARA-OCEANS/Logsheets_Event/TARA_20100907T1942Z_067_EVENT_NET.pdf	Pangaea	10.1594/PANGAEA.842227	http://doi.pangaea.de/10.1594/PANGAEA.842227
TARA_067						Sampling planktonic viruses, prokaryotes and unicellular eukaryotes	Sampling large planktonic unicellular eukaryotes and metazoans	TARA_20100907T2009Z_067_EVENT_NET	http://store.pangaea.de/Projects/TARA-OCEANS/Logsheets_Event/TARA_20100907T2009Z_067_EVENT_NET.pdf	Pangaea	10.1594/PANGAEA.842227	http://doi.pangaea.de/10.1594/PANGAEA.842227
TARA_067			Properties of seawater and dissolved matter from physical, optical and imaging sensors mounted on the vertical profile sampling system		Environmental features and sampling stations			TARA_20100908T0626Z_067_EVENT_CAST	http://store.pangaea.de/Projects/TARA-OCEANS/Logsheets_Event/TARA_20100908T0626Z_067_EVENT_CAST.pdf	Pangaea	10.1594/PANGAEA.842227	http://doi.pangaea.de/10.1594/PANGAEA.842227
TARA_067			Properties of seawater and dissolved matter from physical, optical and imaging sensors mounted on the vertical profile sampling system		Environmental features and sampling stations			TARA_20100908T0831Z_067_EVENT_CAST	http://store.pangaea.de/Projects/TARA-OCEANS/Logsheets_Event/TARA_20100908T0831Z_067_EVENT_CAST.pdf	Pangaea	10.1594/PANGAEA.842227	http://doi.pangaea.de/10.1594/PANGAEA.842227
TARA_067			Properties of seawater and dissolved matter from physical, optical and imaging sensors mounted on the vertical profile sampling system					TARA_20100908T1013Z_067_EVENT_SECCHI	http://store.pangaea.de/Projects/TARA-OCEANS/Logsheets_Event/TARA_20100908T1013Z_067_EVENT_TSRB.pdf	Pangaea	10.1594/PANGAEA.842227	http://doi.pangaea.de/10.1594/PANGAEA.842227
TARA_067			Properties of seawater and dissolved matter from physical, optical and imaging sensors mounted on the vertical profile sampling system					TARA_20100908T1013Z_067_EVENT_TSRB	http://store.pangaea.de/Projects/TARA-OCEANS/Logsheets_Event/TARA_20100908T1013Z_067_EVENT_TSRB.pdf	Pangaea	10.1594/PANGAEA.842227	http://doi.pangaea.de/10.1594/PANGAEA.842227
TARA_067			Properties of seawater and dissolved matter from physical, optical and imaging sensors mounted on the vertical profile sampling system		Environmental features and sampling stations			TARA_20100908T1431Z_067_EVENT_CAST	http://store.pangaea.de/Projects/TARA-OCEANS/Logsheets_Event/TARA_20100908T1431Z_067_EVENT_CAST.pdf	Pangaea	10.1594/PANGAEA.842227	http://doi.pangaea.de/10.1594/PANGAEA.842227
TARA_067			Properties of seawater and dissolved matter from physical, optical and imaging sensors mounted on the vertical profile sampling system					TARA_20100908T1431Z_067_EVENT_SECCHI	http://store.pangaea.de/Projects/TARA-OCEANS/Logsheets_Event/TARA_20100908T1431Z_067_EVENT_CAST.pdf	Pangaea	10.1594/PANGAEA.842227	http://doi.pangaea.de/10.1594/PANGAEA.842227
TARA_067			Properties of seawater and dissolved matter from physical, optical and imaging sensors mounted on the vertical profile sampling system		Environmental features and sampling stations			TARA_20100908T1849Z_067_EVENT_CAST	http://store.pangaea.de/Projects/TARA-OCEANS/Logsheets_Event/TARA_20100908T1849Z_067_EVENT_CAST.pdf	Pangaea	10.1594/PANGAEA.842227	http://doi.pangaea.de/10.1594/PANGAEA.842227
TARA_999			Properties of seawater and dissolved matter from physical, optical and imaging sensors mounted on the vertical profile sampling system		Environmental features and sampling stations			TARA_20100912T0255Z_999_EVENT_CAST	http://store.pangaea.de/Projects/TARA-OCEANS/Logsheets_Event/TARA_20100912T0255Z_999_EVENT_CAST.pdf	Pangaea	10.1594/PANGAEA.842227	http://doi.pangaea.de/10.1594/PANGAEA.842227
TARA_999			Properties of seawater and dissolved matter from physical, optical and imaging sensors mounted on the vertical profile sampling system		Environmental features and sampling stations			TARA_20100912T0759Z_999_EVENT_CAST	http://store.pangaea.de/Projects/TARA-OCEANS/Logsheets_Event/TARA_20100912T0759Z_999_EVENT_CAST.pdf	Pangaea	10.1594/PANGAEA.842227	http://doi.pangaea.de/10.1594/PANGAEA.842227
TARA_999			Properties of seawater and dissolved matter from physical, optical and imaging sensors mounted on the vertical profile sampling system		Environmental features and sampling stations			TARA_20100912T1307Z_999_EVENT_CAST	http://store.pangaea.de/Projects/TARA-OCEANS/Logsheets_Event/TARA_20100912T1307Z_999_EVENT_CAST.pdf	Pangaea	10.1594/PANGAEA.842227	http://doi.pangaea.de/10.1594/PANGAEA.842227
TARA_999			Properties of seawater and dissolved matter from physical, optical and imaging sensors mounted on the vertical profile sampling system		Environmental features and sampling stations			TARA_20100912T1701Z_999_EVENT_CAST	http://store.pangaea.de/Projects/TARA-OCEANS/Logsheets_Event/TARA_20100912T1701Z_999_EVENT_CAST.pdf	Pangaea	10.1594/PANGAEA.842227	http://doi.pangaea.de/10.1594/PANGAEA.842227
TARA_999			Properties of seawater and dissolved matter from physical, optical and imaging sensors mounted on the vertical profile sampling system		Environmental features and sampling stations			TARA_20100912T2110Z_999_EVENT_CAST	http://store.pangaea.de/Projects/TARA-OCEANS/Logsheets_Event/TARA_20100912T2110Z_999_EVENT_CAST.pdf	Pangaea	10.1594/PANGAEA.842227	http://doi.pangaea.de/10.1594/PANGAEA.842227
TARA_999			Properties of seawater and dissolved matter from physical, optical and imaging sensors mounted on the vertical profile sampling system		Environmental features and sampling stations			TARA_20100913T0110Z_999_EVENT_CAST	http://store.pangaea.de/Projects/TARA-OCEANS/Logsheets_Event/TARA_20100913T0110Z_999_EVENT_CAST.pdf	Pangaea	10.1594/PANGAEA.842227	http://doi.pangaea.de/10.1594/PANGAEA.842227
TARA_999			Properties of seawater and dissolved matter from physical, optical and imaging sensors mounted on the vertical profile sampling system		Environmental features and sampling stations			TARA_20100913T0444Z_999_EVENT_CAST	http://store.pangaea.de/Projects/TARA-OCEANS/Logsheets_Event/TARA_20100913T0444Z_999_EVENT_CAST.pdf	Pangaea	10.1594/PANGAEA.842227	http://doi.pangaea.de/10.1594/PANGAEA.842227
TARA_068			Properties of seawater and dissolved matter from physical, optical and imaging sensors mounted on the vertical profile sampling system		Environmental features and sampling stations			TARA_20100913T0810Z_068_EVENT_CAST	http://store.pangaea.de/Projects/TARA-OCEANS/Logsheets_Event/TARA_20100913T0810Z_068_EVENT_CAST.pdf	Pangaea	10.1594/PANGAEA.842227	http://doi.pangaea.de/10.1594/PANGAEA.842227
TARA_068			Properties of seawater and dissolved matter from physical, optical and imaging sensors mounted on the vertical profile sampling system		Environmental features and sampling stations			TARA_20100913T1033Z_068_EVENT_CAST	http://store.pangaea.de/Projects/TARA-OCEANS/Logsheets_Event/TARA_20100913T1033Z_068_EVENT_CAST.pdf	Pangaea	10.1594/PANGAEA.842227	http://doi.pangaea.de/10.1594/PANGAEA.842227
TARA_068			Properties of seawater and dissolved matter from physical, optical and imaging sensors mounted on the vertical profile sampling system	Properties of seawater and particulate & dissolved matter from discrete water samples	Environmental features and sampling stations	Sampling planktonic viruses, prokaryotes and unicellular eukaryotes		TARA_20100913T1303Z_068_Combined-EVENTS_CAST	http://store.pangaea.de/Projects/TARA-OCEANS/Logsheets_Event/TARA_20100913T1303Z_068_Combined-EVENTS_CAST.pdf	Pangaea	10.1594/PANGAEA.842227	http://doi.pangaea.de/10.1594/PANGAEA.842227
TARA_068			Properties of seawater and dissolved matter from physical, optical and imaging sensors mounted on the vertical profile sampling system	Properties of seawater and particulate & dissolved matter from discrete water samples	Environmental features and sampling stations	Sampling planktonic viruses, prokaryotes and unicellular eukaryotes		TARA_20100913T1303Z_068_EVENT_CAST	http://store.pangaea.de/Projects/TARA-OCEANS/Logsheets_Event/TARA_20100913T1303Z_068_EVENT_CAST.pdf	Pangaea	10.1594/PANGAEA.842227	http://doi.pangaea.de/10.1594/PANGAEA.842227
TARA_068			Properties of seawater and dissolved matter from physical, optical and imaging sensors mounted on the vertical profile sampling system	Properties of seawater and particulate & dissolved matter from discrete water samples	Environmental features and sampling stations	Sampling planktonic viruses, prokaryotes and unicellular eukaryotes		TARA_20100913T1434Z_068_EVENT_CAST	http://store.pangaea.de/Projects/TARA-OCEANS/Logsheets_Event/TARA_20100913T1434Z_068_EVENT_CAST.pdf	Pangaea	10.1594/PANGAEA.842227	http://doi.pangaea.de/10.1594/PANGAEA.842227
TARA_068			Properties of seawater and dissolved matter from physical, optical and imaging sensors mounted on the vertical profile sampling system	Properties of seawater and particulate & dissolved matter from discrete water samples	Environmental features and sampling stations	Sampling planktonic viruses, prokaryotes and unicellular eukaryotes		TARA_20100913T1552Z_068_EVENT_CAST	http://store.pangaea.de/Projects/TARA-OCEANS/Logsheets_Event/TARA_20100913T1552Z_068_EVENT_CAST.pdf	Pangaea	10.1594/PANGAEA.842227	http://doi.pangaea.de/10.1594/PANGAEA.842227
TARA_068			Properties of seawater and dissolved matter from physical, optical and imaging sensors mounted on the vertical profile sampling system	Properties of seawater and particulate & dissolved matter from discrete water samples	Environmental features and sampling stations	Sampling planktonic viruses, prokaryotes and unicellular eukaryotes		TARA_20100913T1708Z_068_EVENT_CAST	http://store.pangaea.de/Projects/TARA-OCEANS/Logsheets_Event/TARA_20100913T1708Z_068_EVENT_CAST.pdf	Pangaea	10.1594/PANGAEA.842227	http://doi.pangaea.de/10.1594/PANGAEA.842227
TARA_068			Properties of seawater and dissolved matter from physical, optical and imaging sensors mounted on the vertical profile sampling system	Properties of seawater and particulate & dissolved matter from discrete water samples	Environmental features and sampling stations	Sampling planktonic viruses, prokaryotes and unicellular eukaryotes		TARA_20100913T1857Z_068_EVENT_CAST	http://store.pangaea.de/Projects/TARA-OCEANS/Logsheets_Event/TARA_20100913T1857Z_068_EVENT_CAST.pdf	Pangaea	10.1594/PANGAEA.842227	http://doi.pangaea.de/10.1594/PANGAEA.842227
TARA_068						Sampling planktonic viruses, prokaryotes and unicellular eukaryotes	Sampling large planktonic unicellular eukaryotes and metazoans	TARA_20100913T1924Z_068_EVENT_NET	http://store.pangaea.de/Projects/TARA-OCEANS/Logsheets_Event/TARA_20100913T1924Z_068_EVENT_NET.pdf	Pangaea	10.1594/PANGAEA.842227	http://doi.pangaea.de/10.1594/PANGAEA.842227
TARA_068						Sampling planktonic viruses, prokaryotes and unicellular eukaryotes	Sampling large planktonic unicellular eukaryotes and metazoans	TARA_20100913T2020Z_068_EVENT_NET	http://store.pangaea.de/Projects/TARA-OCEANS/Logsheets_Event/TARA_20100913T2020Z_068_EVENT_NET.pdf	Pangaea	10.1594/PANGAEA.842227	http://doi.pangaea.de/10.1594/PANGAEA.842227
TARA_068						Sampling planktonic viruses, prokaryotes and unicellular eukaryotes	Sampling large planktonic unicellular eukaryotes and metazoans	TARA_20100913T2042Z_068_EVENT_NET	http://store.pangaea.de/Projects/TARA-OCEANS/Logsheets_Event/TARA_20100913T2042Z_068_EVENT_NET.pdf	Pangaea	10.1594/PANGAEA.842227	http://doi.pangaea.de/10.1594/PANGAEA.842227
TARA_068						Sampling planktonic viruses, prokaryotes and unicellular eukaryotes	Sampling large planktonic unicellular eukaryotes and metazoans	TARA_20100913T2135Z_068_EVENT_NET	http://store.pangaea.de/Projects/TARA-OCEANS/Logsheets_Event/TARA_20100913T2135Z_068_EVENT_NET.pdf	Pangaea	10.1594/PANGAEA.842227	http://doi.pangaea.de/10.1594/PANGAEA.842227
TARA_068						Sampling planktonic viruses, prokaryotes and unicellular eukaryotes	Sampling large planktonic unicellular eukaryotes and metazoans	TARA_20100913T2156Z_068_EVENT_NET	http://store.pangaea.de/Projects/TARA-OCEANS/Logsheets_Event/TARA_20100913T2156Z_068_EVENT_NET.pdf	Pangaea	10.1594/PANGAEA.842227	http://doi.pangaea.de/10.1594/PANGAEA.842227
TARA_068						Sampling planktonic viruses, prokaryotes and unicellular eukaryotes	Sampling large planktonic unicellular eukaryotes and metazoans	TARA_20100913T2216Z_068_EVENT_NET	http://store.pangaea.de/Projects/TARA-OCEANS/Logsheets_Event/TARA_20100913T2216Z_068_EVENT_NET.pdf	Pangaea	10.1594/PANGAEA.842227	http://doi.pangaea.de/10.1594/PANGAEA.842227
TARA_068						Sampling planktonic viruses, prokaryotes and unicellular eukaryotes	Sampling large planktonic unicellular eukaryotes and metazoans	TARA_20100913T2237Z_068_EVENT_NET	http://store.pangaea.de/Projects/TARA-OCEANS/Logsheets_Event/TARA_20100913T2237Z_068_EVENT_NET.pdf	Pangaea	10.1594/PANGAEA.842227	http://doi.pangaea.de/10.1594/PANGAEA.842227
TARA_068						Sampling planktonic viruses, prokaryotes and unicellular eukaryotes	Sampling large planktonic unicellular eukaryotes and metazoans	TARA_20100913T2302Z_068_EVENT_NET	http://store.pangaea.de/Projects/TARA-OCEANS/Logsheets_Event/TARA_20100913T2302Z_068_EVENT_NET.pdf	Pangaea	10.1594/PANGAEA.842227	http://doi.pangaea.de/10.1594/PANGAEA.842227
TARA_068						Sampling planktonic viruses, prokaryotes and unicellular eukaryotes		TARA_20100914T0655Z_068_EVENT_PUMP	http://store.pangaea.de/Projects/TARA-OCEANS/Logsheets_Event/TARA_20100914T0655Z_068_EVENT_PUMP.pdf	Pangaea	10.1594/PANGAEA.842227	http://doi.pangaea.de/10.1594/PANGAEA.842227
TARA_068						Sampling planktonic viruses, prokaryotes and unicellular eukaryotes	Sampling large planktonic unicellular eukaryotes and metazoans	TARA_20100914T0657Z_068_EVENT_NET	http://store.pangaea.de/Projects/TARA-OCEANS/Logsheets_Event/TARA_20100914T0657Z_068_EVENT_NET.pdf	Pangaea	10.1594/PANGAEA.842227	http://doi.pangaea.de/10.1594/PANGAEA.842227
TARA_068						Sampling planktonic viruses, prokaryotes and unicellular eukaryotes	Sampling large planktonic unicellular eukaryotes and metazoans	TARA_20100914T0742Z_068_EVENT_NET	http://store.pangaea.de/Projects/TARA-OCEANS/Logsheets_Event/TARA_20100914T0742Z_068_EVENT_NET.pdf	Pangaea	10.1594/PANGAEA.842227	http://doi.pangaea.de/10.1594/PANGAEA.842227
TARA_068						Sampling planktonic viruses, prokaryotes and unicellular eukaryotes	Sampling large planktonic unicellular eukaryotes and metazoans	TARA_20100914T0804Z_068_EVENT_NET	http://store.pangaea.de/Projects/TARA-OCEANS/Logsheets_Event/TARA_20100914T0804Z_068_EVENT_NET.pdf	Pangaea	10.1594/PANGAEA.842227	http://doi.pangaea.de/10.1594/PANGAEA.842227
TARA_068						Sampling planktonic viruses, prokaryotes and unicellular eukaryotes	Sampling large planktonic unicellular eukaryotes and metazoans	TARA_20100914T0824Z_068_EVENT_NET	http://store.pangaea.de/Projects/TARA-OCEANS/Logsheets_Event/TARA_20100914T0824Z_068_EVENT_NET.pdf	Pangaea	10.1594/PANGAEA.842227	http://doi.pangaea.de/10.1594/PANGAEA.842227
TARA_068						Sampling planktonic viruses, prokaryotes and unicellular eukaryotes	Sampling large planktonic unicellular eukaryotes and metazoans	TARA_20100914T0835Z_068_EVENT_NET	http://store.pangaea.de/Projects/TARA-OCEANS/Logsheets_Event/TARA_20100914T0835Z_068_EVENT_NET.pdf	Pangaea	10.1594/PANGAEA.842227	http://doi.pangaea.de/10.1594/PANGAEA.842227
TARA_068			Properties of seawater and dissolved matter from physical, optical and imaging sensors mounted on the vertical profile sampling system		Environmental features and sampling stations			TARA_20100914T0913Z_068_EVENT_CAST	http://store.pangaea.de/Projects/TARA-OCEANS/Logsheets_Event/TARA_20100914T0913Z_068_EVENT_CAST.pdf	Pangaea	10.1594/PANGAEA.842227	http://doi.pangaea.de/10.1594/PANGAEA.842227
TARA_068						Sampling planktonic viruses, prokaryotes and unicellular eukaryotes	Sampling large planktonic unicellular eukaryotes and metazoans	TARA_20100914T1256Z_068_EVENT_NET	http://store.pangaea.de/Projects/TARA-OCEANS/Logsheets_Event/TARA_20100914T1256Z_068_EVENT_NET.pdf	Pangaea	10.1594/PANGAEA.842227	http://doi.pangaea.de/10.1594/PANGAEA.842227
TARA_068						Sampling planktonic viruses, prokaryotes and unicellular eukaryotes		TARA_20100914T1330Z_068_EVENT_PUMP	http://store.pangaea.de/Projects/TARA-OCEANS/Logsheets_Event/TARA_20100914T1330Z_068_EVENT_PUMP.pdf	Pangaea	10.1594/PANGAEA.842227	http://doi.pangaea.de/10.1594/PANGAEA.842227
TARA_069			Properties of seawater and dissolved matter from physical, optical and imaging sensors mounted on the vertical profile sampling system		Environmental features and sampling stations			TARA_20100917T1707Z_069_EVENT_CAST	http://store.pangaea.de/Projects/TARA-OCEANS/Logsheets_Event/TARA_20100917T1707Z_069_EVENT_CAST.pdf	Pangaea	10.1594/PANGAEA.842227	http://doi.pangaea.de/10.1594/PANGAEA.842227
TARA_069						Sampling planktonic viruses, prokaryotes and unicellular eukaryotes	Sampling large planktonic unicellular eukaryotes and metazoans	TARA_20100917T1904Z_069_EVENT_NET	http://store.pangaea.de/Projects/TARA-OCEANS/Logsheets_Event/TARA_20100917T1904Z_069_EVENT_NET.pdf	Pangaea	10.1594/PANGAEA.842227	http://doi.pangaea.de/10.1594/PANGAEA.842227
TARA_069			Properties of seawater and dissolved matter from physical, optical and imaging sensors mounted on the vertical profile sampling system	Properties of seawater and particulate & dissolved matter from discrete water samples	Environmental features and sampling stations	Sampling planktonic viruses, prokaryotes and unicellular eukaryotes		TARA_20100918T0555Z_069_EVENT_CAST	http://store.pangaea.de/Projects/TARA-OCEANS/Logsheets_Event/TARA_20100918T0555Z_069_EVENT_CAST.pdf	Pangaea	10.1594/PANGAEA.842227	http://doi.pangaea.de/10.1594/PANGAEA.842227
TARA_069						Sampling planktonic viruses, prokaryotes and unicellular eukaryotes	Sampling large planktonic unicellular eukaryotes and metazoans	TARA_20100918T0641Z_069_EVENT_NET	http://store.pangaea.de/Projects/TARA-OCEANS/Logsheets_Event/TARA_20100918T0641Z_069_EVENT_NET.pdf	Pangaea	10.1594/PANGAEA.842227	http://doi.pangaea.de/10.1594/PANGAEA.842227
TARA_069						Sampling planktonic viruses, prokaryotes and unicellular eukaryotes	Sampling large planktonic unicellular eukaryotes and metazoans	TARA_20100918T0820Z_069_EVENT_NET	http://store.pangaea.de/Projects/TARA-OCEANS/Logsheets_Event/TARA_20100918T0820Z_069_EVENT_NET.pdf	Pangaea	10.1594/PANGAEA.842227	http://doi.pangaea.de/10.1594/PANGAEA.842227
TARA_069						Sampling planktonic viruses, prokaryotes and unicellular eukaryotes	Sampling large planktonic unicellular eukaryotes and metazoans	TARA_20100918T0905Z_069_EVENT_NET	http://store.pangaea.de/Projects/TARA-OCEANS/Logsheets_Event/TARA_20100918T0905Z_069_EVENT_NET.pdf	Pangaea	10.1594/PANGAEA.842227	http://doi.pangaea.de/10.1594/PANGAEA.842227
TARA_070						Sampling planktonic viruses, prokaryotes and unicellular eukaryotes		TARA_20100921T0655Z_070_EVENT_PUMP	http://store.pangaea.de/Projects/TARA-OCEANS/Logsheets_Event/TARA_20100921T0655Z_070_EVENT_PUMP.pdf	Pangaea	10.1594/PANGAEA.842227	http://doi.pangaea.de/10.1594/PANGAEA.842227
TARA_070			Properties of seawater and dissolved matter from physical, optical and imaging sensors mounted on the vertical profile sampling system	Properties of seawater and particulate & dissolved matter from discrete water samples	Environmental features and sampling stations	Sampling planktonic viruses, prokaryotes and unicellular eukaryotes		TARA_20100921T0707Z_070_EVENT_CAST	http://store.pangaea.de/Projects/TARA-OCEANS/Logsheets_Event/TARA_20100921T0707Z_070_EVENT_CAST.pdf	Pangaea	10.1594/PANGAEA.842227	http://doi.pangaea.de/10.1594/PANGAEA.842227
TARA_070						Sampling planktonic viruses, prokaryotes and unicellular eukaryotes	Sampling large planktonic unicellular eukaryotes and metazoans	TARA_20100921T0722Z_070_EVENT_NET	http://store.pangaea.de/Projects/TARA-OCEANS/Logsheets_Event/TARA_20100921T0722Z_070_EVENT_NET.pdf	Pangaea	10.1594/PANGAEA.842227	http://doi.pangaea.de/10.1594/PANGAEA.842227
TARA_070						Sampling planktonic viruses, prokaryotes and unicellular eukaryotes	Sampling large planktonic unicellular eukaryotes and metazoans	TARA_20100921T0803Z_070_EVENT_NET	http://store.pangaea.de/Projects/TARA-OCEANS/Logsheets_Event/TARA_20100921T0803Z_070_EVENT_NET.pdf	Pangaea	10.1594/PANGAEA.842227	http://doi.pangaea.de/10.1594/PANGAEA.842227
TARA_070						Sampling planktonic viruses, prokaryotes and unicellular eukaryotes	Sampling large planktonic unicellular eukaryotes and metazoans	TARA_20100921T0823Z_070_EVENT_NET	http://store.pangaea.de/Projects/TARA-OCEANS/Logsheets_Event/TARA_20100921T0823Z_070_EVENT_NET.pdf	Pangaea	10.1594/PANGAEA.842227	http://doi.pangaea.de/10.1594/PANGAEA.842227
TARA_070						Sampling planktonic viruses, prokaryotes and unicellular eukaryotes	Sampling large planktonic unicellular eukaryotes and metazoans	TARA_20100921T0900Z_070_EVENT_NET	http://store.pangaea.de/Projects/TARA-OCEANS/Logsheets_Event/TARA_20100921T0900Z_070_EVENT_NET.pdf	Pangaea	10.1594/PANGAEA.842227	http://doi.pangaea.de/10.1594/PANGAEA.842227
TARA_070						Sampling planktonic viruses, prokaryotes and unicellular eukaryotes	Sampling large planktonic unicellular eukaryotes and metazoans	TARA_20100921T0939Z_070_EVENT_NET	http://store.pangaea.de/Projects/TARA-OCEANS/Logsheets_Event/TARA_20100921T0939Z_070_EVENT_NET.pdf	Pangaea	10.1594/PANGAEA.842227	http://doi.pangaea.de/10.1594/PANGAEA.842227
TARA_070			Properties of seawater and dissolved matter from physical, optical and imaging sensors mounted on the vertical profile sampling system	Properties of seawater and particulate & dissolved matter from discrete water samples	Environmental features and sampling stations	Sampling planktonic viruses, prokaryotes and unicellular eukaryotes		TARA_20100921T1158Z_070_EVENT_CAST	http://store.pangaea.de/Projects/TARA-OCEANS/Logsheets_Event/TARA_20100921T1158Z_070_EVENT_CAST.pdf	Pangaea	10.1594/PANGAEA.842227	http://doi.pangaea.de/10.1594/PANGAEA.842227
TARA_070			Properties of seawater and dissolved matter from physical, optical and imaging sensors mounted on the vertical profile sampling system					TARA_20100921T1158Z_070_EVENT_SECCHI	http://store.pangaea.de/Projects/TARA-OCEANS/Logsheets_Event/TARA_20100921T1158Z_070_EVENT_CAST.pdf	Pangaea	10.1594/PANGAEA.842227	http://doi.pangaea.de/10.1594/PANGAEA.842227
TARA_070						Sampling planktonic viruses, prokaryotes and unicellular eukaryotes	Sampling large planktonic unicellular eukaryotes and metazoans	TARA_20100921T1202Z_070_EVENT_NET	http://store.pangaea.de/Projects/TARA-OCEANS/Logsheets_Event/TARA_20100921T1202Z_070_EVENT_NET.pdf	Pangaea	10.1594/PANGAEA.842227	http://doi.pangaea.de/10.1594/PANGAEA.842227
TARA_070						Sampling planktonic viruses, prokaryotes and unicellular eukaryotes	Sampling large planktonic unicellular eukaryotes and metazoans	TARA_20100921T1231Z_070_EVENT_NET	http://store.pangaea.de/Projects/TARA-OCEANS/Logsheets_Event/TARA_20100921T1231Z_070_EVENT_NET.pdf	Pangaea	10.1594/PANGAEA.842227	http://doi.pangaea.de/10.1594/PANGAEA.842227
TARA_070						Sampling planktonic viruses, prokaryotes and unicellular eukaryotes	Sampling large planktonic unicellular eukaryotes and metazoans	TARA_20100921T1236Z_070_EVENT_NET	http://store.pangaea.de/Projects/TARA-OCEANS/Logsheets_Event/TARA_20100921T1236Z_070_EVENT_NET.pdf	Pangaea	10.1594/PANGAEA.842227	http://doi.pangaea.de/10.1594/PANGAEA.842227
TARA_070						Sampling planktonic viruses, prokaryotes and unicellular eukaryotes	Sampling large planktonic unicellular eukaryotes and metazoans	TARA_20100921T1357Z_070_EVENT_NET	http://store.pangaea.de/Projects/TARA-OCEANS/Logsheets_Event/TARA_20100921T1357Z_070_EVENT_NET.pdf	Pangaea	10.1594/PANGAEA.842227	http://doi.pangaea.de/10.1594/PANGAEA.842227
TARA_070						Sampling planktonic viruses, prokaryotes and unicellular eukaryotes	Sampling large planktonic unicellular eukaryotes and metazoans	TARA_20100921T1852Z_070_EVENT_NET	http://store.pangaea.de/Projects/TARA-OCEANS/Logsheets_Event/TARA_20100921T1852Z_070_EVENT_NET.pdf	Pangaea	10.1594/PANGAEA.842227	http://doi.pangaea.de/10.1594/PANGAEA.842227
TARA_070						Sampling planktonic viruses, prokaryotes and unicellular eukaryotes	Sampling large planktonic unicellular eukaryotes and metazoans	TARA_20100921T1950Z_070_EVENT_NET	http://store.pangaea.de/Projects/TARA-OCEANS/Logsheets_Event/TARA_20100921T1950Z_070_EVENT_NET.pdf	Pangaea	10.1594/PANGAEA.842227	http://doi.pangaea.de/10.1594/PANGAEA.842227
TARA_070						Sampling planktonic viruses, prokaryotes and unicellular eukaryotes	Sampling large planktonic unicellular eukaryotes and metazoans	TARA_20100921T2046Z_070_EVENT_NET	http://store.pangaea.de/Projects/TARA-OCEANS/Logsheets_Event/TARA_20100921T2046Z_070_EVENT_NET.pdf	Pangaea	10.1594/PANGAEA.842227	http://doi.pangaea.de/10.1594/PANGAEA.842227
TARA_070						Sampling planktonic viruses, prokaryotes and unicellular eukaryotes	Sampling large planktonic unicellular eukaryotes and metazoans	TARA_20100921T2107Z_070_EVENT_NET	http://store.pangaea.de/Projects/TARA-OCEANS/Logsheets_Event/TARA_20100921T2107Z_070_EVENT_NET.pdf	Pangaea	10.1594/PANGAEA.842227	http://doi.pangaea.de/10.1594/PANGAEA.842227
TARA_070						Sampling planktonic viruses, prokaryotes and unicellular eukaryotes	Sampling large planktonic unicellular eukaryotes and metazoans	TARA_20100921T2124Z_070_EVENT_NET	http://store.pangaea.de/Projects/TARA-OCEANS/Logsheets_Event/TARA_20100921T2124Z_070_EVENT_NET.pdf	Pangaea	10.1594/PANGAEA.842227	http://doi.pangaea.de/10.1594/PANGAEA.842227
TARA_070						Sampling planktonic viruses, prokaryotes and unicellular eukaryotes	Sampling large planktonic unicellular eukaryotes and metazoans	TARA_20100921T2200Z_070_EVENT_NET	http://store.pangaea.de/Projects/TARA-OCEANS/Logsheets_Event/TARA_20100921T2200Z_070_EVENT_NET.pdf	Pangaea	10.1594/PANGAEA.842227	http://doi.pangaea.de/10.1594/PANGAEA.842227
TARA_070			Properties of seawater and dissolved matter from physical, optical and imaging sensors mounted on the vertical profile sampling system	Properties of seawater and particulate & dissolved matter from discrete water samples	Environmental features and sampling stations	Sampling planktonic viruses, prokaryotes and unicellular eukaryotes		TARA_20100922T0637Z_070_Combined-EVENTS_CAST	http://store.pangaea.de/Projects/TARA-OCEANS/Logsheets_Event/TARA_20100922T0637Z_070_Combined-EVENTS_CAST.pdf	Pangaea	10.1594/PANGAEA.842227	http://doi.pangaea.de/10.1594/PANGAEA.842227
TARA_070			Properties of seawater and dissolved matter from physical, optical and imaging sensors mounted on the vertical profile sampling system	Properties of seawater and particulate & dissolved matter from discrete water samples	Environmental features and sampling stations	Sampling planktonic viruses, prokaryotes and unicellular eukaryotes		TARA_20100922T0637Z_070_EVENT_CAST	http://store.pangaea.de/Projects/TARA-OCEANS/Logsheets_Event/TARA_20100922T0637Z_070_EVENT_CAST.pdf	Pangaea	10.1594/PANGAEA.842227	http://doi.pangaea.de/10.1594/PANGAEA.842227
TARA_070			Properties of seawater and dissolved matter from physical, optical and imaging sensors mounted on the vertical profile sampling system	Properties of seawater and particulate & dissolved matter from discrete water samples	Environmental features and sampling stations	Sampling planktonic viruses, prokaryotes and unicellular eukaryotes		TARA_20100922T0847Z_070_EVENT_CAST	http://store.pangaea.de/Projects/TARA-OCEANS/Logsheets_Event/TARA_20100922T0847Z_070_EVENT_CAST.pdf	Pangaea	10.1594/PANGAEA.842227	http://doi.pangaea.de/10.1594/PANGAEA.842227
TARA_070			Properties of seawater and dissolved matter from physical, optical and imaging sensors mounted on the vertical profile sampling system	Properties of seawater and particulate & dissolved matter from discrete water samples	Environmental features and sampling stations	Sampling planktonic viruses, prokaryotes and unicellular eukaryotes		TARA_20100922T1033Z_070_EVENT_CAST	http://store.pangaea.de/Projects/TARA-OCEANS/Logsheets_Event/TARA_20100922T1033Z_070_EVENT_CAST.pdf	Pangaea	10.1594/PANGAEA.842227	http://doi.pangaea.de/10.1594/PANGAEA.842227
TARA_070			Properties of seawater and dissolved matter from physical, optical and imaging sensors mounted on the vertical profile sampling system	Properties of seawater and particulate & dissolved matter from discrete water samples	Environmental features and sampling stations	Sampling planktonic viruses, prokaryotes and unicellular eukaryotes		TARA_20100922T1237Z_070_EVENT_CAST	http://store.pangaea.de/Projects/TARA-OCEANS/Logsheets_Event/TARA_20100922T1237Z_070_EVENT_CAST.pdf	Pangaea	10.1594/PANGAEA.842227	http://doi.pangaea.de/10.1594/PANGAEA.842227
TARA_070						Sampling planktonic viruses, prokaryotes and unicellular eukaryotes	Sampling large planktonic unicellular eukaryotes and metazoans	TARA_20100922T1327Z_070_EVENT_NET	http://store.pangaea.de/Projects/TARA-OCEANS/Logsheets_Event/TARA_20100922T1327Z_070_EVENT_NET.pdf	Pangaea	10.1594/PANGAEA.842227	http://doi.pangaea.de/10.1594/PANGAEA.842227
TARA_070			Properties of seawater and dissolved matter from physical, optical and imaging sensors mounted on the vertical profile sampling system		Environmental features and sampling stations			TARA_20100922T1648Z_070_EVENT_CAST	http://store.pangaea.de/Projects/TARA-OCEANS/Logsheets_Event/TARA_20100922T1648Z_070_EVENT_CAST.pdf	Pangaea	10.1594/PANGAEA.842227	http://doi.pangaea.de/10.1594/PANGAEA.842227
TARA_070			Properties of seawater and dissolved matter from physical, optical and imaging sensors mounted on the vertical profile sampling system		Environmental features and sampling stations			TARA_20100922T1940Z_070_EVENT_CAST	http://store.pangaea.de/Projects/TARA-OCEANS/Logsheets_Event/TARA_20100922T1940Z_070_EVENT_CAST.pdf	Pangaea	10.1594/PANGAEA.842227	http://doi.pangaea.de/10.1594/PANGAEA.842227
TARA_071						Sampling planktonic viruses, prokaryotes and unicellular eukaryotes		TARA_20100928T0814Z_071_EVENT_PUMP	http://store.pangaea.de/Projects/TARA-OCEANS/Logsheets_Event/TARA_20100928T0814Z_071_EVENT_PUMP.pdf	Pangaea	10.1594/PANGAEA.842227	http://doi.pangaea.de/10.1594/PANGAEA.842227
TARA_071			Properties of seawater and dissolved matter from physical, optical and imaging sensors mounted on the vertical profile sampling system	Properties of seawater and particulate & dissolved matter from discrete water samples	Environmental features and sampling stations	Sampling planktonic viruses, prokaryotes and unicellular eukaryotes		TARA_20100928T0818Z_071_EVENT_CAST	http://store.pangaea.de/Projects/TARA-OCEANS/Logsheets_Event/TARA_20100928T0818Z_071_EVENT_CAST.pdf	Pangaea	10.1594/PANGAEA.842227	http://doi.pangaea.de/10.1594/PANGAEA.842227
TARA_071						Sampling planktonic viruses, prokaryotes and unicellular eukaryotes	Sampling large planktonic unicellular eukaryotes and metazoans	TARA_20100928T0837Z_071_EVENT_NET	http://store.pangaea.de/Projects/TARA-OCEANS/Logsheets_Event/TARA_20100928T0837Z_071_EVENT_NET.pdf	Pangaea	10.1594/PANGAEA.842227	http://doi.pangaea.de/10.1594/PANGAEA.842227
TARA_071						Sampling planktonic viruses, prokaryotes and unicellular eukaryotes	Sampling large planktonic unicellular eukaryotes and metazoans	TARA_20100928T0912Z_071_EVENT_NET	http://store.pangaea.de/Projects/TARA-OCEANS/Logsheets_Event/TARA_20100928T0912Z_071_EVENT_NET.pdf	Pangaea	10.1594/PANGAEA.842227	http://doi.pangaea.de/10.1594/PANGAEA.842227
TARA_071						Sampling planktonic viruses, prokaryotes and unicellular eukaryotes	Sampling large planktonic unicellular eukaryotes and metazoans	TARA_20100928T1020Z_071_EVENT_NET	http://store.pangaea.de/Projects/TARA-OCEANS/Logsheets_Event/TARA_20100928T1020Z_071_EVENT_NET.pdf	Pangaea	10.1594/PANGAEA.842227	http://doi.pangaea.de/10.1594/PANGAEA.842227
TARA_071						Sampling planktonic viruses, prokaryotes and unicellular eukaryotes	Sampling large planktonic unicellular eukaryotes and metazoans	TARA_20100928T1045Z_071_EVENT_NET	http://store.pangaea.de/Projects/TARA-OCEANS/Logsheets_Event/TARA_20100928T1045Z_071_EVENT_NET.pdf	Pangaea	10.1594/PANGAEA.842227	http://doi.pangaea.de/10.1594/PANGAEA.842227
TARA_071						Sampling planktonic viruses, prokaryotes and unicellular eukaryotes	Sampling large planktonic unicellular eukaryotes and metazoans	TARA_20100928T1111Z_071_EVENT_NET	http://store.pangaea.de/Projects/TARA-OCEANS/Logsheets_Event/TARA_20100928T1111Z_071_EVENT_NET.pdf	Pangaea	10.1594/PANGAEA.842227	http://doi.pangaea.de/10.1594/PANGAEA.842227
TARA_071						Sampling planktonic viruses, prokaryotes and unicellular eukaryotes	Sampling large planktonic unicellular eukaryotes and metazoans	TARA_20100928T1214Z_071_EVENT_NET	http://store.pangaea.de/Projects/TARA-OCEANS/Logsheets_Event/TARA_20100928T1214Z_071_EVENT_NET.pdf	Pangaea	10.1594/PANGAEA.842227	http://doi.pangaea.de/10.1594/PANGAEA.842227
TARA_071						Sampling planktonic viruses, prokaryotes and unicellular eukaryotes	Sampling large planktonic unicellular eukaryotes and metazoans	TARA_20100928T1339Z_071_EVENT_NET	http://store.pangaea.de/Projects/TARA-OCEANS/Logsheets_Event/TARA_20100928T1339Z_071_EVENT_NET.pdf	Pangaea	10.1594/PANGAEA.842227	http://doi.pangaea.de/10.1594/PANGAEA.842227
TARA_071			Properties of seawater and dissolved matter from physical, optical and imaging sensors mounted on the vertical profile sampling system	Properties of seawater and particulate & dissolved matter from discrete water samples	Environmental features and sampling stations	Sampling planktonic viruses, prokaryotes and unicellular eukaryotes		TARA_20100928T1417Z_071_EVENT_CAST	http://store.pangaea.de/Projects/TARA-OCEANS/Logsheets_Event/TARA_20100928T1417Z_071_EVENT_CAST.pdf	Pangaea	10.1594/PANGAEA.842227	http://doi.pangaea.de/10.1594/PANGAEA.842227
TARA_071			Properties of seawater and dissolved matter from physical, optical and imaging sensors mounted on the vertical profile sampling system					TARA_20100928T1417Z_071_EVENT_SECCHI	http://store.pangaea.de/Projects/TARA-OCEANS/Logsheets_Event/TARA_20100928T1417Z_071_EVENT_CAST.pdf	Pangaea	10.1594/PANGAEA.842227	http://doi.pangaea.de/10.1594/PANGAEA.842227
TARA_071						Sampling planktonic viruses, prokaryotes and unicellular eukaryotes	Sampling large planktonic unicellular eukaryotes and metazoans	TARA_20100928T1548Z_071_EVENT_NET	http://store.pangaea.de/Projects/TARA-OCEANS/Logsheets_Event/TARA_20100928T1548Z_071_EVENT_NET.pdf	Pangaea	10.1594/PANGAEA.842227	http://doi.pangaea.de/10.1594/PANGAEA.842227
TARA_071						Sampling planktonic viruses, prokaryotes and unicellular eukaryotes	Sampling large planktonic unicellular eukaryotes and metazoans	TARA_20100928T1931Z_071_EVENT_NET	http://store.pangaea.de/Projects/TARA-OCEANS/Logsheets_Event/TARA_20100928T1931Z_071_EVENT_NET.pdf	Pangaea	10.1594/PANGAEA.842227	http://doi.pangaea.de/10.1594/PANGAEA.842227
TARA_999	Atmospheric and oceanographic context at the mesoscale							TARA_20101003Z_UDW_EVENT_BATOS		Pangaea	10.1594/PANGAEA.842227	http://doi.pangaea.de/10.1594/PANGAEA.842227
TARA_999		Properties of seawater and particulate matter from physical, optical and imaging sensors mounted on the continuous surface water sampling system						TARA_20101003Z_UDW_EVENT_CSSS		Pangaea	10.1594/PANGAEA.842227	http://doi.pangaea.de/10.1594/PANGAEA.842227
TARA_072						Sampling planktonic viruses, prokaryotes and unicellular eukaryotes	Sampling large planktonic unicellular eukaryotes and metazoans	TARA_20101004T1707Z_072_EVENT_NET	http://store.pangaea.de/Projects/TARA-OCEANS/Logsheets_Event/TARA_20101004T1707Z_072_EVENT_NET.pdf	Pangaea	10.1594/PANGAEA.842227	http://doi.pangaea.de/10.1594/PANGAEA.842227
TARA_072			Properties of seawater and dissolved matter from physical, optical and imaging sensors mounted on the vertical profile sampling system		Environmental features and sampling stations			TARA_20101004T1735Z_072_EVENT_CAST	http://store.pangaea.de/Projects/TARA-OCEANS/Logsheets_Event/TARA_20101004T1735Z_072_EVENT_CAST.pdf	Pangaea	10.1594/PANGAEA.842227	http://doi.pangaea.de/10.1594/PANGAEA.842227
TARA_072						Sampling planktonic viruses, prokaryotes and unicellular eukaryotes	Sampling large planktonic unicellular eukaryotes and metazoans	TARA_20101004T1959Z_072_EVENT_NET	http://store.pangaea.de/Projects/TARA-OCEANS/Logsheets_Event/TARA_20101004T1959Z_072_EVENT_NET.pdf	Pangaea	10.1594/PANGAEA.842227	http://doi.pangaea.de/10.1594/PANGAEA.842227
TARA_072						Sampling planktonic viruses, prokaryotes and unicellular eukaryotes	Sampling large planktonic unicellular eukaryotes and metazoans	TARA_20101004T2105Z_072_EVENT_NET	http://store.pangaea.de/Projects/TARA-OCEANS/Logsheets_Event/TARA_20101004T2105Z_072_EVENT_NET.pdf	Pangaea	10.1594/PANGAEA.842227	http://doi.pangaea.de/10.1594/PANGAEA.842227
TARA_072						Sampling planktonic viruses, prokaryotes and unicellular eukaryotes	Sampling large planktonic unicellular eukaryotes and metazoans	TARA_20101004T2200Z_072_EVENT_NET	http://store.pangaea.de/Projects/TARA-OCEANS/Logsheets_Event/TARA_20101004T2200Z_072_EVENT_NET.pdf	Pangaea	10.1594/PANGAEA.842227	http://doi.pangaea.de/10.1594/PANGAEA.842227
TARA_072						Sampling planktonic viruses, prokaryotes and unicellular eukaryotes	Sampling large planktonic unicellular eukaryotes and metazoans	TARA_20101004T2222Z_072_EVENT_NET	http://store.pangaea.de/Projects/TARA-OCEANS/Logsheets_Event/TARA_20101004T2222Z_072_EVENT_NET.pdf	Pangaea	10.1594/PANGAEA.842227	http://doi.pangaea.de/10.1594/PANGAEA.842227
TARA_072						Sampling planktonic viruses, prokaryotes and unicellular eukaryotes	Sampling large planktonic unicellular eukaryotes and metazoans	TARA_20101004T2246Z_072_EVENT_NET	http://store.pangaea.de/Projects/TARA-OCEANS/Logsheets_Event/TARA_20101004T2246Z_072_EVENT_NET.pdf	Pangaea	10.1594/PANGAEA.842227	http://doi.pangaea.de/10.1594/PANGAEA.842227
TARA_072						Sampling planktonic viruses, prokaryotes and unicellular eukaryotes		TARA_20101005T0800Z_072_EVENT_PUMP	http://store.pangaea.de/Projects/TARA-OCEANS/Logsheets_Event/TARA_20101005T0800Z_072_EVENT_PUMP.pdf	Pangaea	10.1594/PANGAEA.842227	http://doi.pangaea.de/10.1594/PANGAEA.842227
TARA_072			Properties of seawater and dissolved matter from physical, optical and imaging sensors mounted on the vertical profile sampling system	Properties of seawater and particulate & dissolved matter from discrete water samples	Environmental features and sampling stations	Sampling planktonic viruses, prokaryotes and unicellular eukaryotes		TARA_20101005T0810Z_072_EVENT_CAST	http://store.pangaea.de/Projects/TARA-OCEANS/Logsheets_Event/TARA_20101005T0810Z_072_EVENT_CAST.pdf	Pangaea	10.1594/PANGAEA.842227	http://doi.pangaea.de/10.1594/PANGAEA.842227
TARA_072						Sampling planktonic viruses, prokaryotes and unicellular eukaryotes	Sampling large planktonic unicellular eukaryotes and metazoans	TARA_20101005T0820Z_072_EVENT_NET	http://store.pangaea.de/Projects/TARA-OCEANS/Logsheets_Event/TARA_20101005T0820Z_072_EVENT_NET.pdf	Pangaea	10.1594/PANGAEA.842227	http://doi.pangaea.de/10.1594/PANGAEA.842227
TARA_072						Sampling planktonic viruses, prokaryotes and unicellular eukaryotes	Sampling large planktonic unicellular eukaryotes and metazoans	TARA_20101005T0902Z_072_EVENT_NET	http://store.pangaea.de/Projects/TARA-OCEANS/Logsheets_Event/TARA_20101005T0902Z_072_EVENT_NET.pdf	Pangaea	10.1594/PANGAEA.842227	http://doi.pangaea.de/10.1594/PANGAEA.842227
TARA_072						Sampling planktonic viruses, prokaryotes and unicellular eukaryotes	Sampling large planktonic unicellular eukaryotes and metazoans	TARA_20101005T0948Z_072_EVENT_NET	http://store.pangaea.de/Projects/TARA-OCEANS/Logsheets_Event/TARA_20101005T0948Z_072_EVENT_NET.pdf	Pangaea	10.1594/PANGAEA.842227	http://doi.pangaea.de/10.1594/PANGAEA.842227
TARA_072						Sampling planktonic viruses, prokaryotes and unicellular eukaryotes	Sampling large planktonic unicellular eukaryotes and metazoans	TARA_20101005T1014Z_072_EVENT_NET	http://store.pangaea.de/Projects/TARA-OCEANS/Logsheets_Event/TARA_20101005T1014Z_072_EVENT_NET.pdf	Pangaea	10.1594/PANGAEA.842227	http://doi.pangaea.de/10.1594/PANGAEA.842227
TARA_072						Sampling planktonic viruses, prokaryotes and unicellular eukaryotes	Sampling large planktonic unicellular eukaryotes and metazoans	TARA_20101005T1037Z_072_EVENT_NET	http://store.pangaea.de/Projects/TARA-OCEANS/Logsheets_Event/TARA_20101005T1037Z_072_EVENT_NET.pdf	Pangaea	10.1594/PANGAEA.842227	http://doi.pangaea.de/10.1594/PANGAEA.842227
TARA_072						Sampling planktonic viruses, prokaryotes and unicellular eukaryotes	Sampling large planktonic unicellular eukaryotes and metazoans	TARA_20101005T1100Z_072_EVENT_NET	http://store.pangaea.de/Projects/TARA-OCEANS/Logsheets_Event/TARA_20101005T1100Z_072_EVENT_NET.pdf	Pangaea	10.1594/PANGAEA.842227	http://doi.pangaea.de/10.1594/PANGAEA.842227
TARA_072						Sampling planktonic viruses, prokaryotes and unicellular eukaryotes	Sampling large planktonic unicellular eukaryotes and metazoans	TARA_20101005T1127Z_072_EVENT_NET	http://store.pangaea.de/Projects/TARA-OCEANS/Logsheets_Event/TARA_20101005T1127Z_072_EVENT_NET.pdf	Pangaea	10.1594/PANGAEA.842227	http://doi.pangaea.de/10.1594/PANGAEA.842227
TARA_072			Properties of seawater and dissolved matter from physical, optical and imaging sensors mounted on the vertical profile sampling system					TARA_20101005T1212Z_072_EVENT_TSRB	http://store.pangaea.de/Projects/TARA-OCEANS/Logsheets_Event/TARA_20101005T1212Z_072_EVENT_TSRB.pdf	Pangaea	10.1594/PANGAEA.842227	http://doi.pangaea.de/10.1594/PANGAEA.842227
TARA_072			Properties of seawater and dissolved matter from physical, optical and imaging sensors mounted on the vertical profile sampling system	Properties of seawater and particulate & dissolved matter from discrete water samples	Environmental features and sampling stations	Sampling planktonic viruses, prokaryotes and unicellular eukaryotes		TARA_20101005T1244Z_072_EVENT_CAST	http://store.pangaea.de/Projects/TARA-OCEANS/Logsheets_Event/TARA_20101005T1244Z_072_EVENT_CAST.pdf	Pangaea	10.1594/PANGAEA.842227	http://doi.pangaea.de/10.1594/PANGAEA.842227
TARA_072			Properties of seawater and dissolved matter from physical, optical and imaging sensors mounted on the vertical profile sampling system					TARA_20101005T1244Z_072_EVENT_SECCHI	http://store.pangaea.de/Projects/TARA-OCEANS/Logsheets_Event/TARA_20101005T1244Z_072_EVENT_CAST.pdf	Pangaea	10.1594/PANGAEA.842227	http://doi.pangaea.de/10.1594/PANGAEA.842227
TARA_072						Sampling planktonic viruses, prokaryotes and unicellular eukaryotes	Sampling large planktonic unicellular eukaryotes and metazoans	TARA_20101005T1406Z_072_EVENT_NET	http://store.pangaea.de/Projects/TARA-OCEANS/Logsheets_Event/TARA_20101005T1406Z_072_EVENT_NET.pdf	Pangaea	10.1594/PANGAEA.842227	http://doi.pangaea.de/10.1594/PANGAEA.842227
TARA_072						Sampling planktonic viruses, prokaryotes and unicellular eukaryotes		TARA_20101005T1535Z_072_EVENT_PUMP	http://store.pangaea.de/Projects/TARA-OCEANS/Logsheets_Event/TARA_20101005T1535Z_072_EVENT_PUMP.pdf	Pangaea	10.1594/PANGAEA.842227	http://doi.pangaea.de/10.1594/PANGAEA.842227
TARA_072						Sampling planktonic viruses, prokaryotes and unicellular eukaryotes	Sampling large planktonic unicellular eukaryotes and metazoans	TARA_20101005T1745Z_072_EVENT_NET	http://store.pangaea.de/Projects/TARA-OCEANS/Logsheets_Event/TARA_20101005T1745Z_072_EVENT_NET.pdf	Pangaea	10.1594/PANGAEA.842227	http://doi.pangaea.de/10.1594/PANGAEA.842227
TARA_072						Sampling planktonic viruses, prokaryotes and unicellular eukaryotes	Sampling large planktonic unicellular eukaryotes and metazoans	TARA_20101005T1828Z_072_EVENT_NET	http://store.pangaea.de/Projects/TARA-OCEANS/Logsheets_Event/TARA_20101005T1828Z_072_EVENT_NET.pdf	Pangaea	10.1594/PANGAEA.842227	http://doi.pangaea.de/10.1594/PANGAEA.842227
TARA_072						Sampling planktonic viruses, prokaryotes and unicellular eukaryotes	Sampling large planktonic unicellular eukaryotes and metazoans	TARA_20101005T2025Z_072_EVENT_NET	http://store.pangaea.de/Projects/TARA-OCEANS/Logsheets_Event/TARA_20101005T2025Z_072_EVENT_NET.pdf	Pangaea	10.1594/PANGAEA.842227	http://doi.pangaea.de/10.1594/PANGAEA.842227
TARA_072			Properties of seawater and dissolved matter from physical, optical and imaging sensors mounted on the vertical profile sampling system	Properties of seawater and particulate & dissolved matter from discrete water samples	Environmental features and sampling stations	Sampling planktonic viruses, prokaryotes and unicellular eukaryotes		TARA_20101006T0759Z_072_Combined-EVENTS_CAST	http://store.pangaea.de/Projects/TARA-OCEANS/Logsheets_Event/TARA_20101006T0759Z_072_Combined-EVENTS_CAST.pdf	Pangaea	10.1594/PANGAEA.842227	http://doi.pangaea.de/10.1594/PANGAEA.842227
TARA_072			Properties of seawater and dissolved matter from physical, optical and imaging sensors mounted on the vertical profile sampling system	Properties of seawater and particulate & dissolved matter from discrete water samples	Environmental features and sampling stations	Sampling planktonic viruses, prokaryotes and unicellular eukaryotes		TARA_20101006T0759Z_072_EVENT_CAST	http://store.pangaea.de/Projects/TARA-OCEANS/Logsheets_Event/TARA_20101006T0759Z_072_EVENT_CAST.pdf	Pangaea	10.1594/PANGAEA.842227	http://doi.pangaea.de/10.1594/PANGAEA.842227
TARA_072			Properties of seawater and dissolved matter from physical, optical and imaging sensors mounted on the vertical profile sampling system	Properties of seawater and particulate & dissolved matter from discrete water samples	Environmental features and sampling stations	Sampling planktonic viruses, prokaryotes and unicellular eukaryotes		TARA_20101006T0911Z_072_EVENT_CAST	http://store.pangaea.de/Projects/TARA-OCEANS/Logsheets_Event/TARA_20101006T0911Z_072_EVENT_CAST.pdf	Pangaea	10.1594/PANGAEA.842227	http://doi.pangaea.de/10.1594/PANGAEA.842227
TARA_072			Properties of seawater and dissolved matter from physical, optical and imaging sensors mounted on the vertical profile sampling system	Properties of seawater and particulate & dissolved matter from discrete water samples	Environmental features and sampling stations	Sampling planktonic viruses, prokaryotes and unicellular eukaryotes		TARA_20101006T1052Z_072_EVENT_CAST	http://store.pangaea.de/Projects/TARA-OCEANS/Logsheets_Event/TARA_20101006T1052Z_072_EVENT_CAST.pdf	Pangaea	10.1594/PANGAEA.842227	http://doi.pangaea.de/10.1594/PANGAEA.842227
TARA_072			Properties of seawater and dissolved matter from physical, optical and imaging sensors mounted on the vertical profile sampling system	Properties of seawater and particulate & dissolved matter from discrete water samples	Environmental features and sampling stations	Sampling planktonic viruses, prokaryotes and unicellular eukaryotes		TARA_20101006T1203Z_072_EVENT_CAST	http://store.pangaea.de/Projects/TARA-OCEANS/Logsheets_Event/TARA_20101006T1203Z_072_EVENT_CAST.pdf	Pangaea	10.1594/PANGAEA.842227	http://doi.pangaea.de/10.1594/PANGAEA.842227
TARA_072						Sampling planktonic viruses, prokaryotes and unicellular eukaryotes	Sampling large planktonic unicellular eukaryotes and metazoans	TARA_20101006T1415Z_072_EVENT_NET	http://store.pangaea.de/Projects/TARA-OCEANS/Logsheets_Event/TARA_20101006T1415Z_072_EVENT_NET.pdf	Pangaea	10.1594/PANGAEA.842227	http://doi.pangaea.de/10.1594/PANGAEA.842227
TARA_073			Properties of seawater and dissolved matter from physical, optical and imaging sensors mounted on the vertical profile sampling system	Properties of seawater and particulate & dissolved matter from discrete water samples	Environmental features and sampling stations	Sampling planktonic viruses, prokaryotes and unicellular eukaryotes		TARA_20101009T0907Z_073_EVENT_CAST	http://store.pangaea.de/Projects/TARA-OCEANS/Logsheets_Event/TARA_20101009T0907Z_073_EVENT_CAST.pdf	Pangaea	10.1594/PANGAEA.842227	http://doi.pangaea.de/10.1594/PANGAEA.842227
TARA_073						Sampling planktonic viruses, prokaryotes and unicellular eukaryotes	Sampling large planktonic unicellular eukaryotes and metazoans	TARA_20101009T1051Z_073_EVENT_NET	http://store.pangaea.de/Projects/TARA-OCEANS/Logsheets_Event/TARA_20101009T1051Z_073_EVENT_NET.pdf	Pangaea	10.1594/PANGAEA.842227	http://doi.pangaea.de/10.1594/PANGAEA.842227
TARA_073						Sampling planktonic viruses, prokaryotes and unicellular eukaryotes	Sampling large planktonic unicellular eukaryotes and metazoans	TARA_20101009T1145Z_073_EVENT_NET	http://store.pangaea.de/Projects/TARA-OCEANS/Logsheets_Event/TARA_20101009T1145Z_073_EVENT_NET.pdf	Pangaea	10.1594/PANGAEA.842227	http://doi.pangaea.de/10.1594/PANGAEA.842227
TARA_073						Sampling planktonic viruses, prokaryotes and unicellular eukaryotes	Sampling large planktonic unicellular eukaryotes and metazoans	TARA_20101009T1205Z_073_EVENT_NET	http://store.pangaea.de/Projects/TARA-OCEANS/Logsheets_Event/TARA_20101009T1205Z_073_EVENT_NET.pdf	Pangaea	10.1594/PANGAEA.842227	http://doi.pangaea.de/10.1594/PANGAEA.842227
TARA_073			Properties of seawater and dissolved matter from physical, optical and imaging sensors mounted on the vertical profile sampling system					TARA_20101009T1308Z_073_EVENT_SECCHI	http://store.pangaea.de/Projects/TARA-OCEANS/Logsheets_Event/TARA_20101009T1308Z_073_EVENT_TSRB.pdf	Pangaea	10.1594/PANGAEA.842227	http://doi.pangaea.de/10.1594/PANGAEA.842227
TARA_073			Properties of seawater and dissolved matter from physical, optical and imaging sensors mounted on the vertical profile sampling system					TARA_20101009T1308Z_073_EVENT_TSRB	http://store.pangaea.de/Projects/TARA-OCEANS/Logsheets_Event/TARA_20101009T1308Z_073_EVENT_TSRB.pdf	Pangaea	10.1594/PANGAEA.842227	http://doi.pangaea.de/10.1594/PANGAEA.842227
TARA_073						Sampling planktonic viruses, prokaryotes and unicellular eukaryotes	Sampling large planktonic unicellular eukaryotes and metazoans	TARA_20101009T1442Z_073_EVENT_NET	http://store.pangaea.de/Projects/TARA-OCEANS/Logsheets_Event/TARA_20101009T1442Z_073_EVENT_NET.pdf	Pangaea	10.1594/PANGAEA.842227	http://doi.pangaea.de/10.1594/PANGAEA.842227
TARA_073						Sampling planktonic viruses, prokaryotes and unicellular eukaryotes	Sampling large planktonic unicellular eukaryotes and metazoans	TARA_20101009T1542Z_073_EVENT_NET	http://store.pangaea.de/Projects/TARA-OCEANS/Logsheets_Event/TARA_20101009T1542Z_073_EVENT_NET.pdf	Pangaea	10.1594/PANGAEA.842227	http://doi.pangaea.de/10.1594/PANGAEA.842227
TARA_073						Sampling planktonic viruses, prokaryotes and unicellular eukaryotes	Sampling large planktonic unicellular eukaryotes and metazoans	TARA_20101009T1621Z_073_EVENT_NET	http://store.pangaea.de/Projects/TARA-OCEANS/Logsheets_Event/TARA_20101009T1621Z_073_EVENT_NET.pdf	Pangaea	10.1594/PANGAEA.842227	http://doi.pangaea.de/10.1594/PANGAEA.842227
TARA_073			Properties of seawater and dissolved matter from physical, optical and imaging sensors mounted on the vertical profile sampling system	Properties of seawater and particulate & dissolved matter from discrete water samples	Environmental features and sampling stations	Sampling planktonic viruses, prokaryotes and unicellular eukaryotes		TARA_20101009T1647Z_073_EVENT_CAST	http://store.pangaea.de/Projects/TARA-OCEANS/Logsheets_Event/TARA_20101009T1647Z_073_EVENT_CAST.pdf	Pangaea	10.1594/PANGAEA.842227	http://doi.pangaea.de/10.1594/PANGAEA.842227
TARA_073			Properties of seawater and dissolved matter from physical, optical and imaging sensors mounted on the vertical profile sampling system					TARA_20101009T1647Z_073_EVENT_SECCHI	http://store.pangaea.de/Projects/TARA-OCEANS/Logsheets_Event/TARA_20101009T1647Z_073_EVENT_CAST.pdf	Pangaea	10.1594/PANGAEA.842227	http://doi.pangaea.de/10.1594/PANGAEA.842227
TARA_073						Sampling planktonic viruses, prokaryotes and unicellular eukaryotes	Sampling large planktonic unicellular eukaryotes and metazoans	TARA_20101009T1717Z_073_EVENT_NET	http://store.pangaea.de/Projects/TARA-OCEANS/Logsheets_Event/TARA_20101009T1717Z_073_EVENT_NET.pdf	Pangaea	10.1594/PANGAEA.842227	http://doi.pangaea.de/10.1594/PANGAEA.842227
TARA_073						Sampling planktonic viruses, prokaryotes and unicellular eukaryotes	Sampling large planktonic unicellular eukaryotes and metazoans	TARA_20101009T1809Z_073_EVENT_NET	http://store.pangaea.de/Projects/TARA-OCEANS/Logsheets_Event/TARA_20101009T1809Z_073_EVENT_NET.pdf	Pangaea	10.1594/PANGAEA.842227	http://doi.pangaea.de/10.1594/PANGAEA.842227
TARA_073						Sampling planktonic viruses, prokaryotes and unicellular eukaryotes	Sampling large planktonic unicellular eukaryotes and metazoans	TARA_20101009T1844Z_073_EVENT_NET	http://store.pangaea.de/Projects/TARA-OCEANS/Logsheets_Event/TARA_20101009T1844Z_073_EVENT_NET.pdf	Pangaea	10.1594/PANGAEA.842227	http://doi.pangaea.de/10.1594/PANGAEA.842227
TARA_074			Properties of seawater and dissolved matter from physical, optical and imaging sensors mounted on the vertical profile sampling system	Properties of seawater and particulate & dissolved matter from discrete water samples	Environmental features and sampling stations	Sampling planktonic viruses, prokaryotes and unicellular eukaryotes		TARA_20101012T0900Z_074_EVENT_CAST	http://store.pangaea.de/Projects/TARA-OCEANS/Logsheets_Event/TARA_20101012T0900Z_074_EVENT_CAST.pdf	Pangaea	10.1594/PANGAEA.842227	http://doi.pangaea.de/10.1594/PANGAEA.842227
TARA_074						Sampling planktonic viruses, prokaryotes and unicellular eukaryotes	Sampling large planktonic unicellular eukaryotes and metazoans	TARA_20101012T1001Z_074_EVENT_NET	http://store.pangaea.de/Projects/TARA-OCEANS/Logsheets_Event/TARA_20101012T1001Z_074_EVENT_NET.pdf	Pangaea	10.1594/PANGAEA.842227	http://doi.pangaea.de/10.1594/PANGAEA.842227
TARA_074						Sampling planktonic viruses, prokaryotes and unicellular eukaryotes	Sampling large planktonic unicellular eukaryotes and metazoans	TARA_20101012T1058Z_074_EVENT_NET	http://store.pangaea.de/Projects/TARA-OCEANS/Logsheets_Event/TARA_20101012T1058Z_074_EVENT_NET.pdf	Pangaea	10.1594/PANGAEA.842227	http://doi.pangaea.de/10.1594/PANGAEA.842227
TARA_074						Sampling planktonic viruses, prokaryotes and unicellular eukaryotes	Sampling large planktonic unicellular eukaryotes and metazoans	TARA_20101012T1119Z_074_EVENT_NET	http://store.pangaea.de/Projects/TARA-OCEANS/Logsheets_Event/TARA_20101012T1119Z_074_EVENT_NET.pdf	Pangaea	10.1594/PANGAEA.842227	http://doi.pangaea.de/10.1594/PANGAEA.842227
TARA_074						Sampling planktonic viruses, prokaryotes and unicellular eukaryotes	Sampling large planktonic unicellular eukaryotes and metazoans	TARA_20101012T1221Z_074_EVENT_NET	http://store.pangaea.de/Projects/TARA-OCEANS/Logsheets_Event/TARA_20101012T1221Z_074_EVENT_NET.pdf	Pangaea	10.1594/PANGAEA.842227	http://doi.pangaea.de/10.1594/PANGAEA.842227
TARA_074			Properties of seawater and dissolved matter from physical, optical and imaging sensors mounted on the vertical profile sampling system					TARA_20101012T1312Z_074_EVENT_SECCHI	http://store.pangaea.de/Projects/TARA-OCEANS/Logsheets_Event/TARA_20101012T1312Z_074_EVENT_TSRB.pdf	Pangaea	10.1594/PANGAEA.842227	http://doi.pangaea.de/10.1594/PANGAEA.842227
TARA_074			Properties of seawater and dissolved matter from physical, optical and imaging sensors mounted on the vertical profile sampling system					TARA_20101012T1312Z_074_EVENT_TSRB	http://store.pangaea.de/Projects/TARA-OCEANS/Logsheets_Event/TARA_20101012T1312Z_074_EVENT_TSRB.pdf	Pangaea	10.1594/PANGAEA.842227	http://doi.pangaea.de/10.1594/PANGAEA.842227
TARA_074						Sampling planktonic viruses, prokaryotes and unicellular eukaryotes	Sampling large planktonic unicellular eukaryotes and metazoans	TARA_20101012T1439Z_074_EVENT_NET	http://store.pangaea.de/Projects/TARA-OCEANS/Logsheets_Event/TARA_20101012T1439Z_074_EVENT_NET.pdf	Pangaea	10.1594/PANGAEA.842227	http://doi.pangaea.de/10.1594/PANGAEA.842227
TARA_074						Sampling planktonic viruses, prokaryotes and unicellular eukaryotes	Sampling large planktonic unicellular eukaryotes and metazoans	TARA_20101012T1515Z_074_EVENT_NET	http://store.pangaea.de/Projects/TARA-OCEANS/Logsheets_Event/TARA_20101012T1515Z_074_EVENT_NET.pdf	Pangaea	10.1594/PANGAEA.842227	http://doi.pangaea.de/10.1594/PANGAEA.842227
TARA_074			Properties of seawater and dissolved matter from physical, optical and imaging sensors mounted on the vertical profile sampling system	Properties of seawater and particulate & dissolved matter from discrete water samples	Environmental features and sampling stations	Sampling planktonic viruses, prokaryotes and unicellular eukaryotes		TARA_20101012T1615Z_074_EVENT_CAST	http://store.pangaea.de/Projects/TARA-OCEANS/Logsheets_Event/TARA_20101012T1615Z_074_EVENT_CAST.pdf	Pangaea	10.1594/PANGAEA.842227	http://doi.pangaea.de/10.1594/PANGAEA.842227
TARA_074			Properties of seawater and dissolved matter from physical, optical and imaging sensors mounted on the vertical profile sampling system					TARA_20101012T1615Z_074_EVENT_SECCHI	http://store.pangaea.de/Projects/TARA-OCEANS/Logsheets_Event/TARA_20101012T1615Z_074_EVENT_CAST.pdf	Pangaea	10.1594/PANGAEA.842227	http://doi.pangaea.de/10.1594/PANGAEA.842227
TARA_074						Sampling planktonic viruses, prokaryotes and unicellular eukaryotes	Sampling large planktonic unicellular eukaryotes and metazoans	TARA_20101012T1658Z_074_EVENT_NET	http://store.pangaea.de/Projects/TARA-OCEANS/Logsheets_Event/TARA_20101012T1658Z_074_EVENT_NET.pdf	Pangaea	10.1594/PANGAEA.842227	http://doi.pangaea.de/10.1594/PANGAEA.842227
TARA_074						Sampling planktonic viruses, prokaryotes and unicellular eukaryotes	Sampling large planktonic unicellular eukaryotes and metazoans	TARA_20101012T1756Z_074_EVENT_NET	http://store.pangaea.de/Projects/TARA-OCEANS/Logsheets_Event/TARA_20101012T1756Z_074_EVENT_NET.pdf	Pangaea	10.1594/PANGAEA.842227	http://doi.pangaea.de/10.1594/PANGAEA.842227
TARA_074						Sampling planktonic viruses, prokaryotes and unicellular eukaryotes	Sampling large planktonic unicellular eukaryotes and metazoans	TARA_20101012T1827Z_074_EVENT_NET	http://store.pangaea.de/Projects/TARA-OCEANS/Logsheets_Event/TARA_20101012T1827Z_074_EVENT_NET.pdf	Pangaea	10.1594/PANGAEA.842227	http://doi.pangaea.de/10.1594/PANGAEA.842227
TARA_075			Properties of seawater and dissolved matter from physical, optical and imaging sensors mounted on the vertical profile sampling system	Properties of seawater and particulate & dissolved matter from discrete water samples	Environmental features and sampling stations	Sampling planktonic viruses, prokaryotes and unicellular eukaryotes		TARA_20101014T1005Z_075_EVENT_CAST	http://store.pangaea.de/Projects/TARA-OCEANS/Logsheets_Event/TARA_20101014T1005Z_075_EVENT_CAST.pdf	Pangaea	10.1594/PANGAEA.842227	http://doi.pangaea.de/10.1594/PANGAEA.842227
TARA_075						Sampling planktonic viruses, prokaryotes and unicellular eukaryotes	Sampling large planktonic unicellular eukaryotes and metazoans	TARA_20101014T1109Z_075_EVENT_NET	http://store.pangaea.de/Projects/TARA-OCEANS/Logsheets_Event/TARA_20101014T1109Z_075_EVENT_NET.pdf	Pangaea	10.1594/PANGAEA.842227	http://doi.pangaea.de/10.1594/PANGAEA.842227
TARA_075						Sampling planktonic viruses, prokaryotes and unicellular eukaryotes	Sampling large planktonic unicellular eukaryotes and metazoans	TARA_20101014T1220Z_075_EVENT_NET	http://store.pangaea.de/Projects/TARA-OCEANS/Logsheets_Event/TARA_20101014T1220Z_075_EVENT_NET.pdf	Pangaea	10.1594/PANGAEA.842227	http://doi.pangaea.de/10.1594/PANGAEA.842227
TARA_075						Sampling planktonic viruses, prokaryotes and unicellular eukaryotes	Sampling large planktonic unicellular eukaryotes and metazoans	TARA_20101014T1247Z_075_EVENT_NET	http://store.pangaea.de/Projects/TARA-OCEANS/Logsheets_Event/TARA_20101014T1247Z_075_EVENT_NET.pdf	Pangaea	10.1594/PANGAEA.842227	http://doi.pangaea.de/10.1594/PANGAEA.842227
TARA_075						Sampling planktonic viruses, prokaryotes and unicellular eukaryotes	Sampling large planktonic unicellular eukaryotes and metazoans	TARA_20101014T1354Z_075_EVENT_NET	http://store.pangaea.de/Projects/TARA-OCEANS/Logsheets_Event/TARA_20101014T1354Z_075_EVENT_NET.pdf	Pangaea	10.1594/PANGAEA.842227	http://doi.pangaea.de/10.1594/PANGAEA.842227
TARA_075						Sampling planktonic viruses, prokaryotes and unicellular eukaryotes	Sampling large planktonic unicellular eukaryotes and metazoans	TARA_20101014T1556Z_075_EVENT_NET	http://store.pangaea.de/Projects/TARA-OCEANS/Logsheets_Event/TARA_20101014T1556Z_075_EVENT_NET.pdf	Pangaea	10.1594/PANGAEA.842227	http://doi.pangaea.de/10.1594/PANGAEA.842227
TARA_075						Sampling planktonic viruses, prokaryotes and unicellular eukaryotes	Sampling large planktonic unicellular eukaryotes and metazoans	TARA_20101014T1649Z_075_EVENT_NET	http://store.pangaea.de/Projects/TARA-OCEANS/Logsheets_Event/TARA_20101014T1649Z_075_EVENT_NET.pdf	Pangaea	10.1594/PANGAEA.842227	http://doi.pangaea.de/10.1594/PANGAEA.842227
TARA_075			Properties of seawater and dissolved matter from physical, optical and imaging sensors mounted on the vertical profile sampling system	Properties of seawater and particulate & dissolved matter from discrete water samples	Environmental features and sampling stations	Sampling planktonic viruses, prokaryotes and unicellular eukaryotes		TARA_20101014T1722Z_075_EVENT_CAST	http://store.pangaea.de/Projects/TARA-OCEANS/Logsheets_Event/TARA_20101014T1722Z_075_EVENT_CAST.pdf	Pangaea	10.1594/PANGAEA.842227	http://doi.pangaea.de/10.1594/PANGAEA.842227
TARA_075			Properties of seawater and dissolved matter from physical, optical and imaging sensors mounted on the vertical profile sampling system					TARA_20101014T1722Z_075_EVENT_SECCHI	http://store.pangaea.de/Projects/TARA-OCEANS/Logsheets_Event/TARA_20101014T1722Z_075_EVENT_CAST.pdf	Pangaea	10.1594/PANGAEA.842227	http://doi.pangaea.de/10.1594/PANGAEA.842227
TARA_075						Sampling planktonic viruses, prokaryotes and unicellular eukaryotes	Sampling large planktonic unicellular eukaryotes and metazoans	TARA_20101014T1756Z_075_EVENT_NET	http://store.pangaea.de/Projects/TARA-OCEANS/Logsheets_Event/TARA_20101014T1756Z_075_EVENT_NET.pdf	Pangaea	10.1594/PANGAEA.842227	http://doi.pangaea.de/10.1594/PANGAEA.842227
TARA_075						Sampling planktonic viruses, prokaryotes and unicellular eukaryotes	Sampling large planktonic unicellular eukaryotes and metazoans	TARA_20101014T1900Z_075_EVENT_NET	http://store.pangaea.de/Projects/TARA-OCEANS/Logsheets_Event/TARA_20101014T1900Z_075_EVENT_NET.pdf	Pangaea	10.1594/PANGAEA.842227	http://doi.pangaea.de/10.1594/PANGAEA.842227
TARA_075						Sampling planktonic viruses, prokaryotes and unicellular eukaryotes	Sampling large planktonic unicellular eukaryotes and metazoans	TARA_20101014T1931Z_075_EVENT_NET	http://store.pangaea.de/Projects/TARA-OCEANS/Logsheets_Event/TARA_20101014T1931Z_075_EVENT_NET.pdf	Pangaea	10.1594/PANGAEA.842227	http://doi.pangaea.de/10.1594/PANGAEA.842227
TARA_076						Sampling planktonic viruses, prokaryotes and unicellular eukaryotes		TARA_20101016T0955Z_076_EVENT_PUMP	http://store.pangaea.de/Projects/TARA-OCEANS/Logsheets_Event/TARA_20101016T0955Z_076_EVENT_PUMP.pdf	Pangaea	10.1594/PANGAEA.842227	http://doi.pangaea.de/10.1594/PANGAEA.842227
TARA_076			Properties of seawater and dissolved matter from physical, optical and imaging sensors mounted on the vertical profile sampling system	Properties of seawater and particulate & dissolved matter from discrete water samples	Environmental features and sampling stations	Sampling planktonic viruses, prokaryotes and unicellular eukaryotes		TARA_20101016T1009Z_076_EVENT_CAST	http://store.pangaea.de/Projects/TARA-OCEANS/Logsheets_Event/TARA_20101016T1009Z_076_EVENT_CAST.pdf	Pangaea	10.1594/PANGAEA.842227	http://doi.pangaea.de/10.1594/PANGAEA.842227
TARA_076						Sampling planktonic viruses, prokaryotes and unicellular eukaryotes	Sampling large planktonic unicellular eukaryotes and metazoans	TARA_20101016T1016Z_076_EVENT_NET	http://store.pangaea.de/Projects/TARA-OCEANS/Logsheets_Event/TARA_20101016T1016Z_076_EVENT_NET.pdf	Pangaea	10.1594/PANGAEA.842227	http://doi.pangaea.de/10.1594/PANGAEA.842227
TARA_076						Sampling planktonic viruses, prokaryotes and unicellular eukaryotes	Sampling large planktonic unicellular eukaryotes and metazoans	TARA_20101016T1113Z_076_EVENT_NET	http://store.pangaea.de/Projects/TARA-OCEANS/Logsheets_Event/TARA_20101016T1113Z_076_EVENT_NET.pdf	Pangaea	10.1594/PANGAEA.842227	http://doi.pangaea.de/10.1594/PANGAEA.842227
TARA_076						Sampling planktonic viruses, prokaryotes and unicellular eukaryotes	Sampling large planktonic unicellular eukaryotes and metazoans	TARA_20101016T1118Z_076_EVENT_NET	http://store.pangaea.de/Projects/TARA-OCEANS/Logsheets_Event/TARA_20101016T1118Z_076_EVENT_NET.pdf	Pangaea	10.1594/PANGAEA.842227	http://doi.pangaea.de/10.1594/PANGAEA.842227
TARA_076						Sampling planktonic viruses, prokaryotes and unicellular eukaryotes	Sampling large planktonic unicellular eukaryotes and metazoans	TARA_20101016T1218Z_076_EVENT_NET	http://store.pangaea.de/Projects/TARA-OCEANS/Logsheets_Event/TARA_20101016T1218Z_076_EVENT_NET.pdf	Pangaea	10.1594/PANGAEA.842227	http://doi.pangaea.de/10.1594/PANGAEA.842227
TARA_076						Sampling planktonic viruses, prokaryotes and unicellular eukaryotes	Sampling large planktonic unicellular eukaryotes and metazoans	TARA_20101016T1239Z_076_EVENT_NET	http://store.pangaea.de/Projects/TARA-OCEANS/Logsheets_Event/TARA_20101016T1239Z_076_EVENT_NET.pdf	Pangaea	10.1594/PANGAEA.842227	http://doi.pangaea.de/10.1594/PANGAEA.842227
TARA_076						Sampling planktonic viruses, prokaryotes and unicellular eukaryotes	Sampling large planktonic unicellular eukaryotes and metazoans	TARA_20101016T1245Z_076_EVENT_NET	http://store.pangaea.de/Projects/TARA-OCEANS/Logsheets_Event/TARA_20101016T1245Z_076_EVENT_NET.pdf	Pangaea	10.1594/PANGAEA.842227	http://doi.pangaea.de/10.1594/PANGAEA.842227
TARA_076						Sampling planktonic viruses, prokaryotes and unicellular eukaryotes	Sampling large planktonic unicellular eukaryotes and metazoans	TARA_20101016T1343Z_076_EVENT_NET	http://store.pangaea.de/Projects/TARA-OCEANS/Logsheets_Event/TARA_20101016T1343Z_076_EVENT_NET.pdf	Pangaea	10.1594/PANGAEA.842227	http://doi.pangaea.de/10.1594/PANGAEA.842227
TARA_076			Properties of seawater and dissolved matter from physical, optical and imaging sensors mounted on the vertical profile sampling system	Properties of seawater and particulate & dissolved matter from discrete water samples	Environmental features and sampling stations	Sampling planktonic viruses, prokaryotes and unicellular eukaryotes		TARA_20101016T1415Z_076_EVENT_CAST	http://store.pangaea.de/Projects/TARA-OCEANS/Logsheets_Event/TARA_20101016T1415Z_076_EVENT_CAST.pdf	Pangaea	10.1594/PANGAEA.842227	http://doi.pangaea.de/10.1594/PANGAEA.842227
TARA_076			Properties of seawater and dissolved matter from physical, optical and imaging sensors mounted on the vertical profile sampling system					TARA_20101016T1415Z_076_EVENT_SECCHI	http://store.pangaea.de/Projects/TARA-OCEANS/Logsheets_Event/TARA_20101016T1415Z_076_EVENT_CAST.pdf	Pangaea	10.1594/PANGAEA.842227	http://doi.pangaea.de/10.1594/PANGAEA.842227
TARA_076						Sampling planktonic viruses, prokaryotes and unicellular eukaryotes	Sampling large planktonic unicellular eukaryotes and metazoans	TARA_20101016T1554Z_076_EVENT_NET	http://store.pangaea.de/Projects/TARA-OCEANS/Logsheets_Event/TARA_20101016T1554Z_076_EVENT_NET.pdf	Pangaea	10.1594/PANGAEA.842227	http://doi.pangaea.de/10.1594/PANGAEA.842227
TARA_076			Properties of seawater and dissolved matter from physical, optical and imaging sensors mounted on the vertical profile sampling system	Properties of seawater and particulate & dissolved matter from discrete water samples	Environmental features and sampling stations	Sampling planktonic viruses, prokaryotes and unicellular eukaryotes		TARA_20101016T1700Z_076_Combined-EVENTS_CAST	http://store.pangaea.de/Projects/TARA-OCEANS/Logsheets_Event/TARA_20101016T1700Z_076_Combined-EVENTS_CAST.pdf	Pangaea	10.1594/PANGAEA.842227	http://doi.pangaea.de/10.1594/PANGAEA.842227
TARA_076			Properties of seawater and dissolved matter from physical, optical and imaging sensors mounted on the vertical profile sampling system	Properties of seawater and particulate & dissolved matter from discrete water samples	Environmental features and sampling stations	Sampling planktonic viruses, prokaryotes and unicellular eukaryotes		TARA_20101016T1700Z_076_EVENT_CAST	http://store.pangaea.de/Projects/TARA-OCEANS/Logsheets_Event/TARA_20101016T1700Z_076_EVENT_CAST.pdf	Pangaea	10.1594/PANGAEA.842227	http://doi.pangaea.de/10.1594/PANGAEA.842227
TARA_076			Properties of seawater and dissolved matter from physical, optical and imaging sensors mounted on the vertical profile sampling system	Properties of seawater and particulate & dissolved matter from discrete water samples	Environmental features and sampling stations	Sampling planktonic viruses, prokaryotes and unicellular eukaryotes		TARA_20101016T1743Z_076_EVENT_CAST	http://store.pangaea.de/Projects/TARA-OCEANS/Logsheets_Event/TARA_20101016T1743Z_076_EVENT_CAST.pdf	Pangaea	10.1594/PANGAEA.842227	http://doi.pangaea.de/10.1594/PANGAEA.842227
TARA_076			Properties of seawater and dissolved matter from physical, optical and imaging sensors mounted on the vertical profile sampling system	Properties of seawater and particulate & dissolved matter from discrete water samples	Environmental features and sampling stations	Sampling planktonic viruses, prokaryotes and unicellular eukaryotes		TARA_20101016T1828Z_076_EVENT_CAST	http://store.pangaea.de/Projects/TARA-OCEANS/Logsheets_Event/TARA_20101016T1828Z_076_EVENT_CAST.pdf	Pangaea	10.1594/PANGAEA.842227	http://doi.pangaea.de/10.1594/PANGAEA.842227
TARA_076						Sampling planktonic viruses, prokaryotes and unicellular eukaryotes	Sampling large planktonic unicellular eukaryotes and metazoans	TARA_20101016T1854Z_076_EVENT_NET	http://store.pangaea.de/Projects/TARA-OCEANS/Logsheets_Event/TARA_20101016T1854Z_076_EVENT_NET.pdf	Pangaea	10.1594/PANGAEA.842227	http://doi.pangaea.de/10.1594/PANGAEA.842227
TARA_076						Sampling planktonic viruses, prokaryotes and unicellular eukaryotes	Sampling large planktonic unicellular eukaryotes and metazoans	TARA_20101016T1953Z_076_EVENT_NET	http://store.pangaea.de/Projects/TARA-OCEANS/Logsheets_Event/TARA_20101016T1953Z_076_EVENT_NET.pdf	Pangaea	10.1594/PANGAEA.842227	http://doi.pangaea.de/10.1594/PANGAEA.842227
TARA_076						Sampling planktonic viruses, prokaryotes and unicellular eukaryotes	Sampling large planktonic unicellular eukaryotes and metazoans	TARA_20101016T2215Z_076_EVENT_NET	http://store.pangaea.de/Projects/TARA-OCEANS/Logsheets_Event/TARA_20101016T2215Z_076_EVENT_NET.pdf	Pangaea	10.1594/PANGAEA.842227	http://doi.pangaea.de/10.1594/PANGAEA.842227
TARA_076						Sampling planktonic viruses, prokaryotes and unicellular eukaryotes	Sampling large planktonic unicellular eukaryotes and metazoans	TARA_20101016T2331Z_076_EVENT_NET	http://store.pangaea.de/Projects/TARA-OCEANS/Logsheets_Event/TARA_20101016T2331Z_076_EVENT_NET.pdf	Pangaea	10.1594/PANGAEA.842227	http://doi.pangaea.de/10.1594/PANGAEA.842227
TARA_076						Sampling planktonic viruses, prokaryotes and unicellular eukaryotes	Sampling large planktonic unicellular eukaryotes and metazoans	TARA_20101017T0009Z_076_EVENT_NET	http://store.pangaea.de/Projects/TARA-OCEANS/Logsheets_Event/TARA_20101017T0009Z_076_EVENT_NET.pdf	Pangaea	10.1594/PANGAEA.842227	http://doi.pangaea.de/10.1594/PANGAEA.842227
TARA_076						Sampling planktonic viruses, prokaryotes and unicellular eukaryotes	Sampling large planktonic unicellular eukaryotes and metazoans	TARA_20101017T0125Z_076_EVENT_NET	http://store.pangaea.de/Projects/TARA-OCEANS/Logsheets_Event/TARA_20101017T0125Z_076_EVENT_NET.pdf	Pangaea	10.1594/PANGAEA.842227	http://doi.pangaea.de/10.1594/PANGAEA.842227
TARA_076			Properties of seawater and dissolved matter from physical, optical and imaging sensors mounted on the vertical profile sampling system	Properties of seawater and particulate & dissolved matter from discrete water samples	Environmental features and sampling stations	Sampling planktonic viruses, prokaryotes and unicellular eukaryotes		TARA_20101017T0905Z_076_Combined-EVENTS_CAST	http://store.pangaea.de/Projects/TARA-OCEANS/Logsheets_Event/TARA_20101017T0905Z_076_Combined-EVENTS_CAST.pdf	Pangaea	10.1594/PANGAEA.842227	http://doi.pangaea.de/10.1594/PANGAEA.842227
TARA_076			Properties of seawater and dissolved matter from physical, optical and imaging sensors mounted on the vertical profile sampling system	Properties of seawater and particulate & dissolved matter from discrete water samples	Environmental features and sampling stations	Sampling planktonic viruses, prokaryotes and unicellular eukaryotes		TARA_20101017T0905Z_076_EVENT_CAST	http://store.pangaea.de/Projects/TARA-OCEANS/Logsheets_Event/TARA_20101017T0905Z_076_EVENT_CAST.pdf	Pangaea	10.1594/PANGAEA.842227	http://doi.pangaea.de/10.1594/PANGAEA.842227
TARA_076			Properties of seawater and dissolved matter from physical, optical and imaging sensors mounted on the vertical profile sampling system	Properties of seawater and particulate & dissolved matter from discrete water samples	Environmental features and sampling stations	Sampling planktonic viruses, prokaryotes and unicellular eukaryotes		TARA_20101017T1023Z_076_EVENT_CAST	http://store.pangaea.de/Projects/TARA-OCEANS/Logsheets_Event/TARA_20101017T1023Z_076_EVENT_CAST.pdf	Pangaea	10.1594/PANGAEA.842227	http://doi.pangaea.de/10.1594/PANGAEA.842227
TARA_076			Properties of seawater and dissolved matter from physical, optical and imaging sensors mounted on the vertical profile sampling system	Properties of seawater and particulate & dissolved matter from discrete water samples	Environmental features and sampling stations	Sampling planktonic viruses, prokaryotes and unicellular eukaryotes		TARA_20101017T1143Z_076_EVENT_CAST	http://store.pangaea.de/Projects/TARA-OCEANS/Logsheets_Event/TARA_20101017T1143Z_076_EVENT_CAST.pdf	Pangaea	10.1594/PANGAEA.842227	http://doi.pangaea.de/10.1594/PANGAEA.842227
TARA_076			Properties of seawater and dissolved matter from physical, optical and imaging sensors mounted on the vertical profile sampling system	Properties of seawater and particulate & dissolved matter from discrete water samples	Environmental features and sampling stations	Sampling planktonic viruses, prokaryotes and unicellular eukaryotes		TARA_20101017T1256Z_076_EVENT_CAST	http://store.pangaea.de/Projects/TARA-OCEANS/Logsheets_Event/TARA_20101017T1256Z_076_EVENT_CAST.pdf	Pangaea	10.1594/PANGAEA.842227	http://doi.pangaea.de/10.1594/PANGAEA.842227
TARA_999	Atmospheric and oceanographic context at the mesoscale							TARA_20101031Z_UDW_EVENT_BATOS		Pangaea	10.1594/PANGAEA.842227	http://doi.pangaea.de/10.1594/PANGAEA.842227
TARA_999		Properties of seawater and particulate matter from physical, optical and imaging sensors mounted on the continuous surface water sampling system						TARA_20101031Z_UDW_EVENT_CSSS		Pangaea	10.1594/PANGAEA.842227	http://doi.pangaea.de/10.1594/PANGAEA.842227
TARA_077			Properties of seawater and dissolved matter from physical, optical and imaging sensors mounted on the vertical profile sampling system	Properties of seawater and particulate & dissolved matter from discrete water samples	Environmental features and sampling stations	Sampling planktonic viruses, prokaryotes and unicellular eukaryotes		TARA_20101101T1025Z_077_EVENT_CAST	http://store.pangaea.de/Projects/TARA-OCEANS/Logsheets_Event/TARA_20101101T1025Z_077_EVENT_CAST.pdf	Pangaea	10.1594/PANGAEA.842227	http://doi.pangaea.de/10.1594/PANGAEA.842227
TARA_077						Sampling planktonic viruses, prokaryotes and unicellular eukaryotes	Sampling large planktonic unicellular eukaryotes and metazoans	TARA_20101101T1125Z_077_EVENT_NET	http://store.pangaea.de/Projects/TARA-OCEANS/Logsheets_Event/TARA_20101101T1125Z_077_EVENT_NET.pdf	Pangaea	10.1594/PANGAEA.842227	http://doi.pangaea.de/10.1594/PANGAEA.842227
TARA_077						Sampling planktonic viruses, prokaryotes and unicellular eukaryotes	Sampling large planktonic unicellular eukaryotes and metazoans	TARA_20101101T1236Z_077_EVENT_NET	http://store.pangaea.de/Projects/TARA-OCEANS/Logsheets_Event/TARA_20101101T1236Z_077_EVENT_NET.pdf	Pangaea	10.1594/PANGAEA.842227	http://doi.pangaea.de/10.1594/PANGAEA.842227
[truncated: 2,213 more rows]
